# Supplementary material for: Copy number increases of transposable elements and protein‐coding genes in an invasive fish of hybrid origin
Source: Mol Ecol. 2017 Apr 28;26(18):4712–24. doi: 10.1111/mec.14134 (PMC5638112; doi:10.1111/mec.14134)
Supplement: Supplementary file 2 [file MEC-26-4712-s002.xls]

## Sheet: Supplemental_TableS3_probeID_se
ProbeID	Name	Sequence	aCGH_ratio_INVvsPARENTAL	aCGH_p-adj
ID1	ABCA3	AGGACATGCCCAGGCAATAGTTTGGAAAGATCAGGAATACCTTATCCAGCAAGTGTGACA	1060	0.47653218277457
ID1000	GRM4	TACATGCCCAAGGTCTACGTGGTCCTCTTCCATCCGGAGCAGAACGTACCAAAGCGGAAG	1013	0.68584449998642
ID10001	march8	TGCTGTGAGCTCTGCAAATATGAGTTCATCATGGAGACCAAGCTCAAACCGCTGCGCAAG	1017	0.661117571799979
ID10004	march9	CAGAATAATGGCCGCTATCTGCACCTTCTCTATCACCGTCAGAGAGATGGCCTGCCACTG	0.987	0.449099444754721
ID10007	mark1	GAAGGTATATCGCCGTCACCTCGTTGTACTTCTGGCCGTCCAGCGCCTTCATCACTTCCT	0.974	0.580384964737585
ID10009	mark2b	ATAATCCAGTAGCAGGTATGCAGCCATCACATCATTGTACTTCTGGTTCACCAGTGAGTC	0.983	0.417656983150739
ID1001	GRM5	GATGATTTCACTGTTGTTACTCCAGATTTCCTCATCGTTCATCTTCAGGCCACCCTGATC	1059	0.602288060072042
ID10013	mark4a	TGGCTCTGGCTTCAACCTCCTTCATTCTCCCATGAGACACGAGGTAGTCAAACACTTCAC	0.886	0.290999044792748
ID10014	mars	TTGTTTCAGAAACTGGAGGTGGACCAGATTGAGGCTTTGAAGAAGAGATTTGGTGGACAG	1049	0.359329623284912
ID10017	mast2	ACCACCAACCTGTATGAAGGACACATAGAGAAAGACACCAGAGAGTTCCTCGATAAACAG	1077	0.290121706940687
ID10022	mast4	TTGAAGTCTTCGTCGTTCGTGTCCTCTTCCTCGGTCTCCAGGTGGTGGTATCGCTCAGAG	0.905	0.144560354346275
ID10025	mat2aa	AAGATTTGTGACCAAATCAGTGATGCCGTGTTGGATGCACATCTCAGACAAGACCCTGAT	1009	0.638082259185783
ID10031	mat2al	ACACCAGAGACTTTGGTTTTTCCCAGGGGAACTCCTCTCTGCCAAAGTGGCCGTAGCAGG	1001	0.728790202530866
ID10034	matk	CGGCTGTTGGGGGTCATTCTTCACAAAGGGCTTCATATTGTCACAGAGCTCATGACTAAG	1050	0.371298719724582
ID10036	matn1	TTGAAAGAGATTGCCTCTGAGCCAACTGGAGAGCACTACTTCTACACTGCTGACTTCAAA	0.970	0.250824992678524
ID10039	mau2	GATGATGTGCTCCAGTAGAATGACTTGAAAGGTTGAGAGGATGGGGCTGCAGTCCAACAT	0.970	0.417656983150739
ID10041	mb21d2b	ACATGGTCAATCAGGTTGTGGTCCAGTGTGAGTGTGTTAATGTTGGTCATTCTGGCTATG	1017	0.658351053998877
ID10046	mbd2	GGGCTGTTTAAAGATGGATGCCGTCTGTCTGATTGGCAGGGCTGTGTTCAGGTCCGGTTT	0.954	0.291958977732042
ID10047	mbd5	ATCTTATCCAGCTCACTCATGGCCTCGTGGATAGCAGCTTCCAAGTGATTATTCAGTTTC	0.967	0.283672247551219
ID10052	mbnl2	TCTTCTGCTGGATCAGGTTATTTCGCCCGTTGATCTCCAGCTGGGTCTTCAGGTGAGCGG	0.909	0.142768912079267
ID10056	mbnl3	GCAGCCATGTTGGCTCAACAGATGCAGTTCATGCTGCCCGGAACACAGTTGCAGCCTATT	0.964	0.28657580431347
ID1006	GRM7	TTCATCATCCTCTTCCACCCCGAGATGAACGTGCAGAAGAGGAAGCGCAGCTTCAAGGCC	0.966	0.294752390928419
ID10060	mboat2a	ATGTCAGATCACGCGAGTCTACGTGTTTGACTACGGCATGTACTCTGCAGACTTCACAGG	1045	0.355350756182824
ID10062	mboat2b	CTACAACTGTAACTTCATGGGGATCCTGGCTGGACCCACCTGCTCCTACAACGACTACAT	0.977	0.585687389755265
ID10065	mbtps1	TTGGTCCTTTAGATTCTTGGCAATCACTATTCCGTCTTCTGGGAAACGAGCAATGCTGCA	0.988	0.718709136872526
ID10069	mc5ra	TTTTAAGGAGATAATCTGTTGTTACAGCCTGAGAAACGCCTGCACCAACATCTGCGCTCT	1037	0.472773192268845
ID10070	mccc1	TGGTGTTCATCTCCATGAAGTAAAAGTTATGCTGGGCGTCCATTATGAACTCAACCGTAC	1031	0.63799839614388
ID10074	mcf2a	CATCATCTGAAACTCCATCAGTACCTGCAGTTGCTAAGATACGAACAAAGCTTTCAGGAG	1038	0.417511991644163
ID10077	mcf2b	CACCACCTGAAGATGCAGCAGTACCTCCAGCTGCTGCACTATGAATCGAGTTTTCAGCAG	1028	0.322626926199649
ID10080	mcf2la	TCTTGTGAAACTGGTAGATTTCAGACATGTTGCCAAACAGGACGACCTTCTTGCTCAGCA	1010	0.650560061939522
ID10082	mcf2lb	TTACTGAAGCCCTGTAAAGTAAAACGCTTTTTAGCCACAGCAACTCTGTCTGAGGTAGGG	1030	0.636587409476732
ID10085	mcm2	GATGTTCGAACACTTCCGCCTCTTCTTCCTCTGCGTCTTCCAGATCAACGTCTTCTTCTA	0.955	0.732236337370743
ID10089	mcm3	TACTGCCCGTCCACCAAGAAGACAATCGAGAGGAAGTACAGCGACATGACCTCGCTGGAC	1039	0.560984452038905
ID1009	GUCY1A2	TTCTGAACCAGAATTTTCTAGAAATGGGCACTTTTCTTCTCTCCTCTCTCTTTGCCTCTC	1024	0.390431064092737
ID10093	mcm5	TTTCAGATCATCACTGCCGTAGATGGAGGGAGCTACAGAGCGTGCCAGAGAGGCGTAGAC	1001	0.702033007970038
ID10096	mcm6	AGAAGGCCTGGAACAACTTCTGGCATTTCTCAGCCAACTCGTCCTTCACAATCTCCCCGG	0.973	0.496414170936169
ID10099	mcm7	CCTTTGTTCCATCATCAGCCTGTGCTCAATGTACACGTCCAAAGAATCCTTGGCCACAAT	0.964	0.447098300325848
ID101	AKIRIN2	CGTAGGACTCATCAGAGGATCGAAATCCATGCTCCTCTTCAGGGTGGCTCCACACGCCAT	1020	0.688556300817314
ID1010	GUCY2D	AAAGATCTCCGAATCCACAAACAAACCCACGTAGAGGTTCATATTCTCATGTCGCATCTC	0.970	0.732236337370743
ID10102	mcoln1a	CATTGTAGATGATCGTCTGTATATTGATCGCCTTCAACTTGAACTCAATGGTGACGTTAA	0.986	0.71122349941243
ID10105	mcoln1b	TATTTCTGAAAGAAGCTGAGGTAGCGGATGACTCCCACCCACACCAGCAGGGTGGAGGTG	1049	0.172977672073604
ID10106	mcrs1	TCTTTACTCTTTTAGTGATGGGTGCAGGGTTAACTACCATTGTGAGAGGCAGTGTGAGAG	1189	0.205130708712058
ID10110	mctp2a	TTGACTTCAATCAGTTTGAAGATAACCAGGATCCTCTGCAGGTGGAGGTGTACTCCAAGA	1017	0.529526583335539
ID10115	mcu	AACTCTGCAAGGAACGTGAGCTCATTGGACGACTGGAGGACCTCAACTCTGAACTCCGCC	0.944	0.521330694183716
ID10119	mdn1	TTTGTAGGCTCTCTTCACAGCTGGATCAAAGATAGTCTGCGGTGTCCACACTTTAATCTG	1014	0.738573328330403
ID10122	me1	CCAGTTCTGGAGCACCGTAGAAATGTGGCCAAGGTCATGTATAGTGATGAACAGCCCCCT	1013	0.694455130491962
ID10125	me2	AGTCATGTTCTTGAGATTATTCTGAAAGCGCATCGCCTGAGTGTCCTGAGTCTCCACTTT	1034	0.459231026663316
ID10128	mecom	ATTTCAATGAAATAAGAAATTTCATCAGCAACACGGGCCAGAACCAGGCATCACCGGACC	0.965	0.51138335476934
ID10129	med1	TTACTGACTCAAGTTTCAGCGTCTCATTCCAGCATCCAGTCAATGAGTCGTTAGTTTGTG	1038	0.27789032202956
ID10132	med12	TGAAGTATATGGTTGGTTGGGTGTGATTTGTCTAATCTGCTGCCCTATCATGCTCTGATT	1017	0.399016982216327
ID10137	med13a	AATAGATTGGAATGGCAATCCTCCAAGCTGGCCCCGTTTGGTACATAACAAGAACTCATG	1104	0.0704603686042501
ID10139	med13b	CATGGTGCAGGTCAACACTAACACTTCAGAGCCCATCGACATCAACTTCAATCCTATAAA	1031	0.688619520048633
ID10142	med14	ACTTGAGTACATCCGTCTTAAACATTATCACGCCCGGCTCATTAGAGTTCACAATGGCTA	0.970	0.60414274330267
ID10145	med16	CGTTTTCTCCATCAGCTCTGGCCACACTGAGGTCATTTCCTGTCTGGAGTGGGATCAATC	1052	0.290999044792748
ID10148	med19a	GCTTATCAATCAAAGAGCGCAACGAGCTGCCGTCCTGAGTGCCCGGACAGTCGATCATAC	0.959	0.284219288813208
ID10149	med23	TTTGATATCAGACTTTGTTGACAGTTTCAGACCCACAGCCAGAATCAACTCGATCTGTGG	1127	0.35818942208372
ID1015	HAP1	TGTTCATCCAGCATTTCATTGCGTGCGGTTATTTCTTGGTTCTGCTTCAGGAGGGATTGA	0.983	0.322535704342003
ID10153	med24	GCAGTTTGTTGAAAGACGTCTGCACACATGTGCTCCATGATGGAACTCATAATGATCACG	1127	0.47653218277457
ID10156	med25	ATCAAAGAGCTGCAAGGCCACCGAGAGCCCCTCGGCAATTAGACTACAGCTTTCTGCTCC	0.947	0.3170133408254
ID10159	med27	ATGTTTCCTGATATGACCATCGAGCTGTTCAGACCCAACGGGACTTCTGCTGTACTGCTG	1103	0.203812437949987
ID10163	med30	TGTGCTGTTCCGCAAGCTGCGCCTCGTCTACGACAAATGCAATGAGAACTGTGCCGGGAT	0.998	0.560984452038905
ID10165	mef2aa	AGCCCGGATCCCGATGCCTCATATGTCCTCACTCCTCACACAGAAGAAAAGTATAAAAAA	0.993	0.682023902207036
ID10168	mef2cb	TAAATGAGATTGTTCTGGTTGCTAACGGGAATGGACACAGGCATGTCGTAGTTCGATTGG	1027	0.467650512761901
ID10170	mef2d	ATTGCAGTTCAGTAACCCTGGCAACGCACTGGTAACTACCTCCTATGTAACATCATCATC	1013	0.683756994023039
ID10173	megf11	CGTTGTTCAGGCACTCACACAGCTGCTGGCAACCATATCCAAATGTACCAGCAGGACACT	1029	0.300135513273835
ID10176	megf6a	TGGGAAACCTCACTGTGACTGTAAGGCTGGTTACATCCTGGCTGAAGATGGGAAAACCTG	1053	0.334878977813657
ID10179	meiob	TTGCTGTCATGCCGTCACGAAAGCTGTCAAAGCTAATCTTTGCATCAGCTATGAAGATCA	1049	0.447098300325848
ID1018	HCN2	ACTTAAAAACTTGGTTCATTGTGGACTTTGTCTCCTCCATCCCGGTGGATTACATATTCC	1048	0.228962370521578
ID10181	meis2a	ATAAATTTGATCTTTATCCCTCTTTAAAACGTCGTTGACAGCAGAGCCCATGCTGGCGGG	1007	0.692998508540117
ID10186	melk	TATGATAACCCCCAGTGGCTGTCTCCGGGTAGTGTCCTCCTCCTCAACCAGATGATGCAG	0.987	0.713463687285741
ID10188	memo1	TAGAACAGCTGGATCCCATGTCTTTCACCAACTACTTGAAGAAGTACCGCAACACCATCT	1007	0.675315285148628
ID1019	HEATR5B	TAAATGCAATGAGATCATCAAAAGCAAGGATGACACGCCTGCGTACTTGCCAACAAAACT	1008	0.622279192113821
ID10190	men1	GCACTACAACAATGAGCACATCTACCCCTACATGTACCTGGCTGGTTTCCATTATAGACA	0.995	0.703819196575006
ID10194	mep1b	TAGGCCACGCCGAGAGCGCTGGACACCTCGTCGTCGTACGTTTTGAAGTTGTGCTCTTTA	0.990	0.667017037499085
ID10196	mest	TAAAATTGAAATATGCATTGAGGAAGCCGGTGGGATCTTCCAGCTGGGGATAGTGACTGA	1004	0.711216094218778
ID10201	metap1d	ATCCACCTGTCCAATCAAGAAGGTTTCTGAGGTGTCACCATGGTAACCATCTAAATACAC	1013	0.658108662240455
ID10206	metap2b	TTCATGTAGTGAGAGCACTCCATGTCGTCGTGGACCATTCCCTTTCCCGTGCTGCCGAAC	0.992	0.661117571799979
ID10209	mettl1	ATCCTGAACATAATCGGACACTTTCACTCGGATCTCCATGCCCAGGATGAGCTTGTCTGG	0.971	0.43037428112561
ID10211	mettl14	ACAAAATGTGAGGGGTAGGTCTCTGGGTTAAAGTTACTGTTTGTCAAAGTAGGACCCACG	0.934	0.271212060726031
ID10215	mettl16	ATGAGGCGCTCCAGAGGGATCTCGATGGTCAAACCAAAGTCCTCCTTCAACAGGGTGCAG	1118	0.0742623331626332
ID10217	mfn1b	AAAGTTTGAGCAGCACACTATCAGGGCCAAGCAGATCACAGAAAAGGTCAAGAGCATCAT	1029	0.529526583335539
ID10221	mfn2	ATCAACGGGATCTTTGAACAGTTGGGGGCCTACATCAAGGAAAGCACTTCCTTTCTAGAT	1039	0.667448230599435
ID10224	mfsd12a	ATCATTACATCATGGTCATAGTAACGGGAGGCGTGGCAGTCGTCGCGGCTTTGGCGCTCT	0.964	0.355350756182824
ID10227	mfsd2b	AGAAGGAGTAGAAGATGGCCTCGTGGCCTTTACAGTACGGGTTGGCCAGCCGGAAGTCAT	0.960	0.280222853181614
ID10228	mfsd4a	GGCTTTCATCTACCTGTCCTACAGATACACTGCACCCAGGCTGCTCACCTTCAGTCTGGT	0.992	0.621601535406377
ID1023	HECTD4	GGAACGACGCACACTTTCCCTATTCTGCTCTGACTGAGGATTAAAAAACCTAAACACCAC	1096	0.299409656012398
ID10233	mfsd4b	ATTCGATGGAACAGCAGGAGACCAATGAAGAGGATAAAACCAAGGCAGGCGATTACCATT	1049	0.425800168336621
ID10234	mfsd6a	GGATGAGCAGGAAGATGCTCTCCACCTGGTCCCTGTTGTAGATGATCTGGTACTCCTTGG	0.920	0.16864202093464
ID10239	mgat2	AGAGGAAGGTGGTGATACTGACGGTGGTGGTTGTCATCTGTGGCCTGGCTTTCTGGAGCA	0.956	0.461513624049498
ID10242	mgat4a	TTCATGTTCTACAAAGAGAAGCCCATCGATTGGCTGCTGGACCATATTCTCTGGGTCAAA	1010	0.697304742328611
ID10245	mgat4b	CTTGACGGAGGGGAGAGAGAAAACACCAAAGTACCATCGGACAGAAGACGGATTCATCAG	1016	0.629557182654781
ID10248	mgat5	TCAATGAAGGCGTTGACTCTCTGCAGCATCCCCTCACAGGTGAACTCGTAGGGCAGGTAG	1017	0.459471586823997
ID10251	mgmt	TTGAGATGGTTGCCCTTGCCGCTCATGTACGGCCCGCTCTGTCCACTGCTAGAAATGACT	1054	0.207317553135094
ID10254	mgrn1b	CCATACTGAACCTTTGGTTTTCCACCTTCCTCCCCCGAGGTGTCAGAGTCATCTTTATAC	0.994	0.65756853632757
ID10256	mib	ACAGGTTGTGCAAAGGTCGTAATTGGTGCACTCAGCACATTTCCAGCGAATACCAATGAT	1003	0.694970096922393
ID10259	mibp	TGTTCTGAATGTCCTCATACGCCAGGTTGTAGATCTCCTCTTTGGACTTCAAACCATCCA	0.973	0.322535704342003
ID1026	HECW1	TCACCGGCTGTCAAGTTCATCACACACCCAGAATTCTTCACTGTGTTGCACAGTAACTAT	0.995	0.53571611769633
ID10263	mibp2	CAGTTGGGCAGGTTCTTGATCAGTCGGTTGGTGAGGGTGGTCTTTCCTCCATTGGTTACG	1003	0.677421377748471
ID10265	mical2a	TCAGCTCCTTCACTGATGTAAATGATCGGATCCCAAATTCCCGCTCACTGATGTCAAAAG	1007	0.702033007970038
ID10268	mical2b	ACGTTGTTCCTGGAGAAGGTGTCCCTCTTCTCGATCACCACCACCTTACAGCCCAACAGG	1016	0.436708395643868
ID10270	mical3a	TATTTACCGCCTACTGCCCCAAACCACGACAGAAAACATCAGTAAGAACTTCAGTCATTA	0.985	0.738573328330403
ID10275	micu1	TGCATCCTTAAACATCTTCTTCAAGCCCTTCTGCATCTGCTTGAGTTTACGAGACTGGAC	1010	0.676817747766278
ID10277	micu3a	ATTGCTTTCAATATGTTTGATGCAGACGGCAACCAGATGGTGGACAAGAGGGAGTTCTTG	1041	0.413120660440325
ID10279	mid1	TCTGTTGTATCATATGAACTTCAGTACGCCATCTTCACCAGCCAATCCAATGTTGTCAGT	1017	0.604103721865131
ID10281	mid2	TGTAGTGGTTCTGCTTGATGTTAGGTACGATCATCCAGCTGTCTGCCGAGTTGTACAAAC	0.909	0.132988486059282
ID10286	midn	TCAAGCATCAAGACCCGAGCAGTCAGTAATGCAGGCCCTGGAGAGTCTCACGGAAACCCA	1042	0.252272287846592
ID10289	mier1b	AGTCTTCCGATGGAACATAGTCCTCATCTTCATCTGACTCCTCCTCTGCATCATTATTAC	0.998	0.733769317543631
ID1029	HECW2	TTTGAAGATGAAGTAATGTCTTATGTGCCTCCTCATGCCTTACTTCACCCCAGCTACTGC	0.967	0.365292965731643
ID10291	mink1	AATCAACATGCTGAAAAAATACAGCCACCACCGCAACATAGCTACGTACTACGGTGCCTT	0.977	0.738573328330403
ID10294	mios	TTGACGAATGTTTTCTGGCTGGTGTTTCTCAGGTCAAATATTGCAAGGTTCCGGTGCATG	0.999	0.650560061939522
ID10297	mipep	ATGAGGTAGGAGTAGTACTTGGCCCCGTAGCCAATCAGGTGGCTGAATCTCAGCTGCCAC	0.991	0.697304742328611
ID10298	mitfa	GTATCAAGGTTCCCAGTTCTTTGATGCGATCGTTGATGTTGAATCTCCGTCTTCGTTCAA	1024	0.503351147029006
ID103	AKR1D1	ACCAAAGTTGCTTGAGTACTGCCAGCAGAAAGATATTGTCATTGTGGGATACAGCCCTCT	1040	0.447098300325848
ID10302	mitfb	AGTTTCTTGATGTAGTCCACCGATGCCTTCAGGATTGTGCCTTTGTTCCAGCGCATGTCC	0.949	0.190129194984565
ID10304	mkl1a	CCCTGACCAGAAGGGAGATAAAGAGCCTCCTCCCCATCTGGACTCATCTTATGCCAAAAT	1013	0.712785061312385
ID10308	mkln1	GAAAAAATCATTGAGGTATGTCTTTGACCTCTGACCTCCAAACACGTATAGGCAGCGGTT	1055	0.47653218277457
ID10312	mknk2b	TCAAGTGCCAAAGAACTAATATCCAAACTTCTGGTTCGGGACGCCAAAAACCGCATGAGT	1008	0.692998508540117
ID10313	mkrn1	ATGCCATCCTTGTATTTCTGGATGAGTTTCTGCTTGTCTTCCTTATCCTCCACCCAGTAC	0.992	0.657530753182979
ID10317	mks1	TTTGTGAAGAGCAGTCATGTGATGAATAATGCCATGCAGACCATGCACATCATGGGAGAC	1079	0.160162246281973
ID10319	mkxa	AAGTCCTCCCATATAGCAGAGATCAAGACTGTTAAAGTGCCGCTGATGCAGAAGTATTAG	0.999	0.738573328330403
ID1032	HERC1	AAGATGCAGGTCTGCTGCAGGGTGTACTGGTTCTTGGTGACGTTCCACATCCTCACCGTG	1018	0.639394330361039
ID10324	mlec	AGCAGCCTAATGTTTCCCATCCTTGTGGCGTTCGGGGTGTTCATCCCCACACTGTTCTGC	0.911	0.0969465631228776
ID10326	mlf2	ATCCATTCCAAATGGTCCAAACATAAGTCTCATCTGCTGCCTGTGAGCTGCAAATGGATC	0.993	0.707018962500255
ID10330	mlh1	CCTCTCGAATACTTTATAGAGATCCGGTAAGTTGGCGATCTGCAGCACAGTGCCATCCTC	1021	0.702972133613642
ID10331	mlh3	TTTTCAAGTCGAACTCTCTCGTGTGCAGCGTGTTGATCTACCAGCACCAGAAGGTTTCCT	1176	0.161473972082346
ID10334	mllt1	GTTGACTGGTGGGTTGCCCTCCAAGTTGAGGAATAAGTCGTAGTTGAAACACACTTTTTT	0.896	0.31274386468326
ID10337	mllt10	TTGCAATATCCACAGTACTTGACATTGTCTGCGTCCGATCCTTGTTCCTCACATAACAAC	1070	0.252272287846592
ID10340	mllt3	GAAGTCAAAAGTAGTGTTCGTGATGTGGAAGTGTCCGGTCTCTTCAATGAGGTTCACAAT	0.998	0.72398511191936
ID10345	mllt4	GATGGTCTTATATGGGATGTTGGGCTTCAGACTGTCGGCGTATATCCGCAAAGTGCCTCC	0.960	0.213697629184154
ID10348	mlst8	GATGAGCTGAGTCACCTCATCTCCGATGCCTCCAGCAAGGTTCCACACATAACAGTTTCC	1023	0.503351147029006
ID10350	mlx	AAGACAGCGACTACAGACACGAGGCGTCCTACAAGGACTCGTATCAAGATCGCCGGAGAC	1046	0.470106276898651
ID10352	mmd2a	GCCAGTAAGCGATACCAGCCCACTGAGTATGAACATGCTGCAAACTGTGCCACACACGGG	0.966	0.683372139879176
ID10356	mmd2b	TACGCCATCTGGAAGTACCTTTATGCCCAGCCGCCCAATCAGGTCCAGACATCCAGATGA	1072	0.184874426802944
ID1036	HERC4	CCAAAATATGGGATGTTTCGCTACTACGAGGAGTCCAGGCTCATCTGGTTTTCAAACAAG	0.954	0.42595421993199
ID10362	mmp16a	ATGTCCTTGGGGTATCCAGACTGCAACACCGTGTCCTTAAACACCCAGAACTGTTTCCCT	0.982	0.576668316864565
ID10365	mmp16b	GTGACCTCGCGCCGCTTTTAAAATTGTCCGGAACGCCACAGCGAGGCTTTTGCATCCAAC	0.992	0.689894755996115
ID10367	mmp17a	TTTGAAAAAGACTATTTTGTGATCCCCAGGCCTCTCATACACAGCATCCACACTGTCCAG	0.990	0.661117571799979
ID1037	HERPUD2	ATCATCACCATGACAAAGCGGCTGAAGGAGGAGTAGAAGTACACTATACTGAGTAGGATG	1008	0.459533130360714
ID10371	mmp2	AAGACAGATTTTTCCTCCACTGGGTTTTCATAGGCAGCGTCTATCTTGGTAGGTAGGTCT	0.986	0.660560143742986
ID10372	mmp24	TTTCAGTTCAAGAACAAAGGGGTGCAGCAGAACACCATGACGCAGCACTACTACAAATAC	1118	0.128700359709076
ID10376	mms22l	TACTGAAGAAAAGAAACACACTGTTGTCTGAGGTCCTCTGCTTCATAGTGGAGGTTGCCT	1019	0.674285265189042
ID10379	mn1b	TGTACATCAAAATGTCCAGCTGGAGGCTCACTTGGGAAGTTATACTCTAATCCCTCCACA	1125	0.196190352820011
ID10382	mnat1	GCTCTTCGAAGACCCTGCCGTAGATAAGGAGGTGGAGATTCGCAAGAAGGTGCTGAAGAT	0.996	0.481214332932586
ID10385	mnx1	ACCTTGGGGGTATCGACTGCTAGAAGCGCGTCAATGCGAAAGTTTTTAGATTTCTCCATT	0.969	0.308055299547693
ID10389	mob2a	ATTCCCTTACAAAAACGATGAAATGTGCATACAGAGTGTTCAAGTGGCCCTGCAGCTCCA	1026	0.529526583335539
ID10391	mob3c	AAGTTGATCCTGTTGAAGAAATCGACCACGTGAACAGCAATCCAGTCGTTGATGTACTCC	1015	0.663137031858583
ID10392	mob4	CAGATGACAGCCACAGAGCAGTGGATCTTTTTATGTGCTGCCCACAAGACACCCAAAGAG	1021	0.53571611769633
ID10395	mogat3a	TGCTGATGCTGCCGTTCTGGTTCAGGGTCCCTCTCTTCAGGGACTACATCATGTGTGGAG	0.975	0.580265377026885
ID10399	mon2	TCCTCCATACTGAAGTTGGCTTTAATGTGCTGGTAGAGTGCGGGGAAAATCTGGATCAAT	0.918	0.228962370521578
ID1040	HES5	TTCTTATCAGAGGAAGACTGCAGCTTGTTGAAGTGGTGCATCAGTCTTCTCTGCGATTCT	0.894	0.198093766115079
ID10402	morc2	TTTGTATACAACTGTTCTCGTCTCATCAAGATGTACGAGAAAACAGGGCCTCAGCTGGAG	1004	0.707026567900922
ID10404	morf4l1	GAATATTTCAGTGTCATGTTGGGGACGCAACTTCTCTACAAATTTGAGAGGCCGCAGTAC	1022	0.738573328330403
ID10409	mpp2b	ACAAGGAATCAGATTATCATGGGATGGGTCGTAGTCAAAGTGGCACTTTACAAAAGCCTG	0.987	0.68584449998642
ID10412	mpp4a	AAGAGTTGGAGTGAATGAACTGCGGAAAAGACTCATCAAACTGAACCCGTCAACCTTCCA	1036	0.300135513273835
ID10415	mpp5a	GACTCAGTGAGACAGGTCATCAACACTGGAAAGATCTGTGTGCTCTGTCTGCACACACAG	1298	0.0433273439465549
ID10417	mpp5b	ATCCTGGAGATCAACGGGATATCCATTCGTGGGAAACACGTCAATGAAGTCCATGACTTA	1167	0.151733846206114
ID10420	mpp6a	TTTACAGGGGATCAGGTTGTCTGTGGTCGGATTATAGTTGAAGTGAGGCTTCAGAAAAAC	1010	0.585732582981234
ID10424	mpp6b	TGGCGGTCAGGTACATCATCTTCTTCTTCTTCTTTCCAGCTATGGTGCCACAAAGGATCC	0.921	0.310909229493342
ID10427	mppe1	TTGAGGATGGTCGGGAAGTAAATAAGATACTCGCAGTAAAAGAAAGCGCCGCCGACCAGG	0.963	0.67555042102452
ID10429	mpped2a	AACTGTGTGTACCTGCAGGACTCGGACGCCACCATAAAGGGATTCCGGATATACGGAGCG	0.958	0.387434330784783
ID10432	mpv17l2	AAGGTTCTGGTGGACCAGGTGGTCGCCTCGCCGTTTTTGGGGATGTGGTATTTTTTAGGT	1044	0.374059864644572
ID10436	mri1	ATAGAAGGGAATCCCATGGTGCTTTGCGGCAATGGCCAGCTGGTACGTGCCCACCTTGTT	0.964	0.47653218277457
ID10438	mrpl47	CCTTTGCCTCTTTGCTTCCTGCTCAAGTGTTAACAGCAAGTTCTTTTCTTTTAACAGCAC	0.991	0.723157963000092
ID10440	mrvi1	CCTCTTCAGATTTTCCACATATTGCATCATGACCTCGGTGGCCTTGTTCATACGTTTCTC	1025	0.594929960933359
ID10445	msh2	AGATCCTGGACCATGTCCTTGCTGCTAAACTCCGCCCTCTTCCTGTCCGAGATCAGCATG	0.966	0.723157963000092
ID10447	msh3	GATTGAGGTGAAGAACTCGCTGTCGTCCACTGTTCCACCTGACTGGGTCAAAATCAGCAG	1122	0.359329623284912
ID1045	HGF	ATGAGCTATGTTCACTTCCTGTCTCTTGGACCAGTCAGGAGTGCCTTCTTGAATATCTGA	1061	0.226025250363207
ID10450	msh4	ACTGGCTGTGTCTGGCATCAGAATTTCAAGTGGCACCAAGATGTGAATCTTGGTTATGAC	1007	0.663137031858583
ID10454	msi1	GTCCTCGATGGTTGTGTTCACTGACAGGCCTCCCACGAAGATCTTCTTGGTCCGAGTCAC	1013	0.677421377748471
ID10457	msi2a	TGTAGCTGGGTGCGAATCCAGTGTATCCGCGGCCGTATGTTGCCACAATATTAGGGTAGC	1029	0.556359469827323
ID10459	msmo1	ATGATGCCGATGAAGAAACCCGCTCCCAGGATGAGAGTCTCAGCAGGATGAGCGTACTCC	0.933	0.400558178876331
ID10462	msna	ATCTTTTCCTTTTCCTTTTCTGCAAGTTCTCGTTTCCTCTTTTCGTTCTCCAGCAGAGCT	0.914	0.589926303672993
ID10465	msnb	AGCTCCATGGTCTCACGAGCAATCTTCTCTGTTTCCTTCTCAGCATTTTCTCGCTTTTTT	1042	0.161473972082346
ID10467	mss51	CAAAACTCGAAGGTCTCCTCCATCTTCTTGAACATCTCCTTGTAGTTGCGGAAAGCGATT	1033	0.41420317139067
ID10469	mst1	TGCAACAAATACTTTAGAGGTCGTGTTCGAGAGAATGAGATGTGCACCAGCTCTTTCCAG	1042	0.219200079794831
ID1047	HID1	ATCCTCTGGATCTCAAAGAGCCGGATGTCCGTGTCGTACCAGATGGGAGGATCCACATTG	1060	0.252272287846592
ID10472	mst1rb	ATAGTACTCCTTATCAAACACATCTCTGGCCATGCCAAAGTCTGCCACCTTGACTGTATA	1025	0.50661984925722
ID10477	msxb	ACAAACTCCAGCGGAGCAGCCTCGCGTTTAGCGTCGAGTCGTTGATCTCCAAGAAGACCA	0.975	0.604103721865131
ID10479	msxe	AAATAGCAACTTTGGGCTTCACGGTCTCCTCTGCGGAGCTCAGACTGGTCTGCATCTCGC	0.916	0.25213627732559
ID10483	mta2	GTCGGTAGTCTTCCACATGTAGTAGAACTGGACCACACTGGCTAGCGACTTCCAGGGCAG	1009	0.713376782029148
ID10484	mta3	TTCTTTGAGAACTCCTCCAGTAACCCTTACCTGATCCGGCGAATAGAAGAACTCAACAAG	0.963	0.395547174380279
ID10489	mtfr1l	TTTGCAATCACGGCGGAAGTTGGGTACAGATGAGTTCCTGTGGAGCACCAGGAGAGGCGT	0.977	0.452660531550911
ID10490	mthfd1a	GTGGAGGAGATGAAGAGTCGGTTCTCAGGGTTCAGACCTGGTCTTGTGGTCCTACAGGTG	0.980	0.585687389755265
ID10495	mthfd1b	CTGCACAATGAGGCCGTGGACAGACGAGTTCTCATTCACCTCTGTGATGCTCTGAAGAAC	1004	0.699204104768951
ID10498	mthfd1l	AGGAAGTCAGCACCTTTGTTCGTCTTGACCTTGACCCCTCGAAGATCACCTGGCAGAGAG	0.983	0.733619417754656
ID10501	mthfd2	TGCCCACATTCTTGGAGCGTCCTGCAACCACCACATTCTTCCCAATAGTAGGAATACCTG	0.980	0.663137031858583
ID10504	mthfd2l	TCCGATGACCGTCGCCATGCTGATGAAGAACACTGTGACCGCAGCCAGAAACGCACTGAT	0.977	0.645960420370769
ID10506	mthfr	TCAAAGTAGTCCTCGAACTCTGATCGGATATGTTTAACAAGGTCGGTGGCGTAGTTGAAG	0.986	0.623007301343181
ID10509	mthfsd	AGAAAACTTTATTGGTCCCAACTCCTCGTCTTCGTACCGGCCTTTTCAATAAAATCACTC	0.983	0.359603775068097
ID1051	HIPK1	TTACGCAGCCTAAAGACCACATGTCAATGGCCTCACAGAATGGCAAACCCAAAATGATCT	1021	0.526127068883932
ID10513	mtm1	TCAAATACATCTCCATCCTACTGTTGACCAGAGACCACAGGGACACCGTCTTCGACCTCA	1024	0.4428362581482
ID10514	mtmr11	AATGCTGATCCAGTGCTTTTAGGAGATCATGATGTGGCTTTGGCGTCCATAGAGAAGGTT	1051	0.325508344615244
ID10519	mtmr14	TGCATCTTGGAAAACAAATCTATCAAATCCGCTATTTCCTCGCTCTTTCTGGCCGACAGC	0.851	0.142768912079267
ID10522	mtmr1a	TTGGGGATCTCCAGGAAGTTCAGCTCCACATTTGGGTAGAAGCTCTCGCTCTCGTACCCG	1012	0.699204104768951
ID10523	mtmr2	TTGAGTTTAATGAATACTTCCTGGTAACCATCCTGGACCACCTCTACAGCTGCCTGTTTG	0.970	0.306767904401694
ID10526	mtmr3	CATCATCGCAATGTCCACCTACCGCCTACACATCAAGTTCAAAGAGTCCGTTGTCAACGT	0.955	0.280061239282789
ID10529	mtmr7a	ATCTGTGGAAGAACCAGACCGACTACATCAACCCTCTGTACCGACCAGACCACAGCCAGA	0.986	0.38971033682847
ID10532	mtmr7b	CTGCTCTGTAGCCAGTATCCTGTTGGACCCATACTACAGAACCATCAAAGGACTCATGGT	1132	0.185736583846837
ID10535	mtmr9	TGGGACTGGTCGTTACACGCCTCTACCAGCTTTATCAGGCTCTCCTGGAGGATGTTAGAC	0.970	0.49647838468292
ID10536	mtor	TGCTGAAATACAAGACCAGTAAAAACCCTCTAATCCTGATGACCATCCTGAACCTGCTTC	0.985	0.728790202530866
ID10540	mtp	ATATTCATGTTGCTTCTCCGCAGGACCCCAGAGCCTGAATACAGGATGTCCAAACTATAT	1134	0.117017357279786
ID10543	mtss1l	GCTGCTCTTCTGCTGCTCCATACTCAAGCCTCTGGTCAGAACCATAGCTAGAGTGCTGGC	0.931	0.501583433224736
ID10545	mtus2	TGAGTTTCTCAAAATCTTCCTCCAGGAGCATCTTCTGTTGCTCATGAGCTTTCCTTAAGT	1275	0.0635815324403923
ID10549	mtx3	CGCAAAGTTTTCTGGGGCAAAAGTCACAGTTGTTCCTATTGACTGGACATGGAAAACTCT	1102	0.352038250361203
ID1055	HNRNPUL1	TATCAATTGTAACAAGAGTGTCATCTATGTTCTCCTCCTCATCTTCAGCAGGGGGCTGTG	0.890	0.12048598885749
ID10551	musk	TAACATATTGGATATTATTCCGTGGATACTCGAGGGCCAGCAGCTTTGAGTTCAGCAGCA	1024	0.536261461084976
ID10555	mut	TTCATCGAACAGCATCTTCATGTCTTCAACGGTGTCTATGGCGACCCCGGCCATGCCGAC	0.992	0.72014438093548
ID10559	mvb12ba	TGATTGGGTCCATGGGCATCTCTGGCAAAGCTTCAGAAAGGTCCCGCACCTCAGGCATCT	0.992	0.703819196575006
ID10560	mvb12bb	TCAATTTAATGGGCATTACGATCAAATCCCTGGCAGAGATCGAGGAGGAAGTGAGTAGAG	1029	0.672961279635149
ID10565	mvk	GGCAACAAGTACCTTGGTGCTGCGCGGTACTTTGGTGTTGGTGAGCAGGATTCTTAATAA	0.985	0.556359469827323
ID10568	mybl1	CTGGCAGAAGGTGCTCAACCCAGAGCTGGTGAAAGGTCCCTGGACAAAAGAGGAGGATCA	1170	0.0742623331626332
ID10571	mybl2	TGTGAGGGACGGGTTCTCCAGGTCGTAAGTGTCCTGCTTGGTCAACATGTTGAGGAACTG	1004	0.676949405434589
ID10572	mybpc3	ACAAAAGTGTAGTCTCCCTCATCCTCTGGTTTGACTTCATCTATGGTCAGTTTGTGGTTC	1065	0.151733846206114
ID10575	myca	AGGAGGAAAAGTGACTTTTTAAGGCAGAGACTGGCACATCTGCAGAACTCTCGTGCTTAA	0.966	0.228403185634182
ID10580	mycbp2	GACCCTGCAGGCTTTGCAATGAACAGATATGCATACTATGTCTGCTACAAATGCAAGAAG	1020	0.472601729881485
ID10583	myef2	ATCTGGACAGTCGAACCTCACTGTTCCACAGCCCTTTGACTTTCCGTTCTCCATCTTGAT	1121	0.237573611277596
ID10586	myh10	TCTTGAGTTTCTTCTCATTTTCCTTGGATAGGGCGAAGATATCATCTCTAGAAGCGCGGG	1067	0.456819247093668
ID10589	myh11a	TTCAGCTCTGTCTCTCTCATCTGCATATTTACTGGAGATACTCTTCTCCTCAGCCAGCAT	1022	0.621568281361507
ID10590	myh11b	TACAAGATGCTGCCCATCTACTCGGAGAAGATCATTGAAATGTACAAGGGCAAGAAACGC	1041	0.278178830086948
ID10593	myh14	TTAGGTCTCTTTCTTCTTCCAGATGACCCAGGACTCCAGCTCTGAAGAAGACTTTACTCT	1019	0.391598712381335
ID10596	myh6	TCCACTTGTTGCTCCAACTTCACTTTGGCTTTGGTTAAGCTGTTGACTTTGTCTTCTTCA	1012	0.738573328330403
ID106	AKT1	CTCGATATTTTGACGAGGAGTTCACAGCACAGACCATCACTATTACGCCTCCCGGACAAG	1025	0.632830106888726
ID1060	HOMER1	CTGGCCAAACTTCTGGGAGGTTTTGGTGAAGGTCATGTTGGGGGTGATGGTGCTGTTGAT	0.955	0.425338597351043
ID10601	myh9a	AGTTCTTGAGTTTCAGGTAAGCAACACAGTTCCTCTGGATAACTTTCATGGCCGTGAGCT	0.980	0.540674381556354
ID10606	myl7	TGAGGGGAAGGGTCCCATCAACTTCACCGTGTTCCTCACTCTTTTTGGGGAGAAACTCAA	1000	0.668328384525759
ID10608	mylipa	AACTGTCAAGTACACGCTCTTCCCCGACTGCGTGGCAATCTGGATGATTGGATAGCTTAT	0.869	0.0859315885129142
ID10613	mylk4a	ATTCCTTGACTCATAAGCTGCATAGAGCTGGATCAGGCTGGCATGGTCCAGATTATTCAT	1055	0.212849219014729
ID10614	mylk4b	TCAGGAGCTAAGAATTCAGGTGTTCCAAAGTTGACCCTCAGCTTCTCTCTGGGTTTATAC	1005	0.702672590705489
ID10619	myo10	AACCAGCGCTTCTTCAGCTTCAGCGAGGCCTTCGTGCTGCTCCTCATCTCTTTGTGCAAC	0.979	0.636783922896841
ID1062	HOOK3	AAGACAAAAACCCAGAGAGATTACGAGGAGAAACTGATCGTGTCTGCCTGGTACAATATG	1082	0.208327103687164
ID10622	myo10l3	TAGAGTTTAAAGTAGAGTTTCCATTGGCCTTCATCCTCAGCTTCCTCACTGCCAGCAAGT	0.982	0.456819247093668
ID10624	myo15aa	ATAGTGCATGGTGACATAAAGTTCGTTGTCGAGTTTGAGGGCCAGACTCCATATGACTCT	0.995	0.722230084728775
ID10628	myo15ab	TAAAAATATGGCATATTCTTCCGTGGCCTCCGGTTTGTGCAAACCCATCTCGTAACACAG	0.947	0.222650149355046
ID10631	myo16	CGTCAATGCAGCAAAACGTAGGTCCCCAATATGGAGCACAGCAGATAGCAGCATGAACAC	0.979	0.556359469827323
ID10634	myo18aa	TCGAAGCTGGAAAAAGTGGAGAAAGAGCGGAATGAACTGAGACTGAACACTGATCGATTG	1102	0.136700544236113
ID10637	myo18ab	ATGGAGGTGGAGATTGAAGATCTGCACGTTCAGATGGAGGACATCTCCAAAACAAAACAG	1173	0.203812437949987
ID10638	myo1b	ATCGAGTGGACCAACATTGAATATTTCAACAACGCTGTTATCTGCGACCTCATTGAGAAT	1087	0.236829225384535
ID10643	myo1c	TTGCGCAACGACAACTCGAGCCGCTTTGGGAAGTACATGGACATCCAGTTTGACTTCAAG	0.997	0.584388786632489
ID10645	myo1ea	GCCAAGAGAGAAAAGATTGATTTCGCAGACAAAGTCACAAAATATGATCGCCGCTTCAAG	1050	0.537700465249988
ID10646	myo1eb	TTACTTCTATCTCAACCAATCAGGAACCTACACTGTGGAGGACATGAACGACAAGAAGGA	1046	0.205130708712058
ID1065	HOXA4	ATGGGGGAAGCCCGTATCTTTTGACCGCTCGTAGTAATCACCGGGGTTGGGGATGTATCC	0.869	0.154316609423956
ID10650	myo1hb	ATCCTCGAACATCCGCTTCAAACTTGATATTTCCCAGATGGAGCACACTAGCGATTATTC	1017	0.55584172700773
ID10653	myo3b	TCCCCAACATAAGTGTACACCTGCAGCTCATCATATCTCTTCTGGAGATGGCTGATTATT	1014	0.629974149334474
ID10655	myo5aa	GAGTTTCTCGTTGGCGTAGTTGATACAGAACTGCTCGAAGCTGTTGATCTCAAACGTCTC	1015	0.709495468695064
ID10660	myo5ab	AAAGTCAATCAATGTCCAAGGGATCTCCTCTTTCAGGTACTCCTCCTGCTCCAGTTTGAA	0.954	0.43514583127087
ID10663	myo5b	ATGAAGGAGCAGATCCCCTGGACGCTGATCGACTTCTACGATAACCAGCCGTGCATCGAC	1063	0.301211669536215
ID10664	myo5c	TTATCCTCTTAATAATACAGTCGAACAGATGGGCATAGATCTGCTTGGCGAGGGCATCTC	0.996	0.618500896373788
ID10669	myo6a	AGAACACTCTGGTGAGCCCGAACTTGTAGTCGTTCTCGTTCAGCCCCAGAGCTTTGAACA	0.991	0.699204104768951
ID10671	myo6b	ATGTATAAACAATACATGCCTGACAAGCTCACACGTCTGAATCCACGACTCTTCTGCAAG	1014	0.683756994023039
ID10675	myo7aa	AAGGTGTACTCGTCTCCTTTGATGGTCGCCAAAGTGAAACTCTGACTCTGTAACTTTCCT	0.909	0.371509043916561
ID10677	myo7ab	TATATAGATATCCATTTCAACAAGCGAGGGGCAATCGAAGGAGCCAAGATCGAGCAGTAC	1062	0.194753074490924
ID1068	HS3ST5	ACAGAAGCTCTTCGTTCTGGGCAGCCTCGCTATCGGAAGTGTCCTCTATCTCGTTGCCAG	1032	0.442905046551367
ID10681	myo7bb	GAAGACGGCTACTTCGAGCTGACCATCGGCACCCTGGGCAACATCTTTGTCTGTGAAACC	1110	0.255044115928997
ID10683	myo9aa	ATTAACCCCTTCAAGTTCCTGCCCATCTACAACCCCAAGTATGTGAAGATGTACGACAAT	1010	0.698801828694395
ID10686	myo9ab	AAGGACTTCCTCTCCTCTTCGCTGGCTCCGGCCAACAGGTAGTAGAAAACATGGTAGTTC	0.970	0.60414274330267
ID10689	myom1a	AGCCCTCCTTCATCTCCGAGCACTCAAATATCATAGAGATCACACCATCATCATCAACGT	0.989	0.72398511191936
ID10693	myrf	GCCATTTGATGCACTGATAGTTTGGGTCCAGGTAGGAGTTGTCTTCATCCTGCATTAAAC	0.989	0.409218397002983
ID10696	myt1a	CAACAAGAAGAGAGCCAAATTCCCCGGAGACGAGTATATCACTGCAAAGTTCAGAGCCAG	1021	0.67555042102452
ID10699	myt1b	CGCCAAGAAGAAGGCTAAGTTCCCCACAGAGGACTACCTGAGCACCAAGTTCAGAGCCAG	0.979	0.443806653367084
ID10701	myt1la	AAAGATCTGAACGAGTCCAACACTCTAGTGGAGTCCGACATGATAAAGCTGAGGACACAA	1041	0.339190913392114
ID10704	n4bp1	CGACAACCTGAGGGACTTTGTCGACACCTCGAACACCTGGCGCAAGATCATTCAAGAGAG	1028	0.47653218277457
ID10707	naa15a	ACCTCGTGCACAATGAGATGGAGACTCACCTCCTGGCCTTCGAGATCTACTTCAGGAAAG	0.874	0.293308095943508
ID10709	naa25	TACAAAATCGTCCCCAAGAATCCGTATTACTTCTGGTCTGTCATGAGTCTGGTGATGCAG	0.989	0.64879786478703
ID10713	naa30	TCTTCTTGTGCATGTCGAGCTTACATACGATGGCTCCCACACACTCCTGCTCCACCATGG	1002	0.733619417754656
ID10716	naa35	GAAAAGATGAAGAACAATGCCAACTGGGTTGATATTACACATGAATTCAAGGGTGCATGC	1045	0.436584738702039
ID10719	naa50	AAACTTGTCATTGTAGCTGACAGGGAAGATGACCTGGTTCAGGCGTTTCAGCTGCTTTAT	1032	0.516481694383752
ID1072	HSPA8	AAGATCCAGAAGCTGCTGCAGGACTTTTTCAACGGGAAGGACCTCAATAAGAGCATTAAC	1035	0.310235761368389
ID10722	nab1a	TCATTGGCTAGCTGCTTGCCCAATGGGAGGTCTCCTTCCTGCATGTTCTGACTCACCACG	0.986	0.655831818602486
ID10725	nab2	CTTGACCCAGAGGGCAGATGATGACAGCTTATCTGCAGAAAGCCTCGACAGTGTGTCTCA	0.985	0.52624392347893
ID10728	nadkb	AGAGCCCACTTTCTACATGGACCGTATCCAGCCACTCACTTCGGACCCAAAGCCTGTATT	0.959	0.190149937224442
ID10729	nadsyn1	CTCTCTGTAGACCCCGTAGTTGGCCATCAGCATTTTAGGTCTGATCAGAAGTATCTTTCT	0.981	0.622279192113821
ID10733	nae1	CAGCCTACTGCAGGAGTACAGCCTCAACGTCAACATCAAAGACGATTACATCCATGAGTT	0.922	0.168979276116195
ID10736	nags	CAGACATCAGAGATTCCTACGAGCTAGTGGAGTATGCCAAGAACCTCCCCGACTCTTTCC	1024	0.663137031858583
ID10738	nalcn	TGAAAAACACCATGAATCCATCAAACATACACCAGCGATCCTTCACATAGGAGTTGTCCC	0.954	0.205751228493982
ID10742	nampta	AGAAGACGGTCTTGTCATATTTTACTTTTCTGCTTTTGGAGGGATCGGTCCTCCTTTCGC	1077	0.348497857159118
ID10744	namptb	TAGAAGTCAGGATCAGTGTTTTCCACAGTGAAGAGCACGTTGCCTCTGGGTATTATCTTC	0.985	0.712754113900287
ID10749	nap1l1	CGTCAACACCGTGTTCGTGAAGAAGTCGTTGGCCTCAAAGAGGAACTCTAACGTGAAGCT	1002	0.718282667547433
ID1075	HTR4	ATGTAGAAGGCCACCACGGAGCAGGTGAGGGCGTATGGCTTGTTCACCATGAAGACACAG	1024	0.41420317139067
ID10750	nap1l4a	ATACTTTCTCTCTAACTCATGGACCTCCTCGTAGAATTTAGCCTCGATGTTGGCACACTG	0.993	0.72014438093548
ID10753	napa	ACCATCTCAGTCTCGTATATTTCAGCAATGGTGATGTGATGTTTGGCTGCGATGGTGAAG	0.970	0.180052263248007
ID10758	naprt1	GGGCTGCCGTGTGCAGGTGACCAGATGTGTTCCGACTCCAACCACATCAATCTCATTCTC	1030	0.576125019827379
ID10759	narfl	GGCAAATCTGTGGCTAGAATTCAAATAGAAGATGATGGCAGCTACGTCCAAGTCAATCAG	0.975	0.264734520800289
ID10763	nars	CTAGAAGAAGCCAAGAAGATCAACATTGAGAACGACCCCAGCCTGCCTGAGCCTGATGCG	0.935	0.0704603686042501
ID10766	nasp	TTCCTCAGATTCTTCTGGGACTCCCTCCAGGGCATTACCAAGGACGCTGTTCTCCATCCT	0.987	0.612955146122541
ID10769	nat10	TAGTCATCGTGTAAAGCTGCTTGAGAGAGTTCATTGTCCTGAGCAGAATCACCACTATGC	1038	0.44114379535415
ID10771	nat15	GCCGCGAGGGAGAAGAACTTCTTGTTGGAGGTGATGTCCTGATACCATGAGTCTGGGTAC	0.952	0.150188256035998
ID10775	nav3	GGTGATCCTGGACAACCTCCACCACATTGGCTCCCTCAGTGACATATTCAACGGCTTCCT	1008	0.476730197767758
ID10778	nbas	TTTAAGCGTCAGACTCAATTCACATGACGCCTCATACACGAGTGTTTCCATGGTGACCAA	1010	0.582555191566133
ID1078	ICA1	GTGGACCTGCTGGGAGCCAGTCGCTGCAACCTGCTCTCTCACGTTTTAACCACATATCAG	1019	0.720150764475162
ID10780	nbeaa	TGATACAGAGAGGTCAGATGATGGGAAAGACAAGGACACGAAGAAGATCCAAACTACTGC	1016	0.732855047625063
ID10783	nbeab	AAAGAAATAATTTCTCTGCGGGCGTTCATGCTTCTCTTCCTCAAGCAACTCATCCTGAAG	0.984	0.46734834142479
ID10786	nbeal2	ATCTACATCGATGGAGAGCAGCGTAAAACTGCTCAGCTTCGTTTTCCAACTTTCAATGAG	1036	0.625716267525391
ID1079	ICK	ATCTGCTGTAAGAAATATCATGTTCCAGATACTACAGGGGCTCACGTTCATTCATAAACA	1014	0.738573328330403
ID10790	nbr1	TTCATCAAATACTGGAAGATGAGGAACTCGGGCACTATCAGCTGGACCTCAGAGACCAAG	1096	0.153686183331254
ID10792	ncalda	TCTCGGGTGTCGACTCGTCCTCGGGCATCTTCATCACGGAGGACACCATCTTATAGATCG	0.884	0.271212060726031
ID10796	ncam1a	GACCAGGTAGTGTTTGATTGGGGAGCCGCCATCGTCCTGCTTGATCCAGTTGACCTTAAG	1010	0.712754113900287
ID10797	ncam1b	TAGTATTTGTACTCCTGCTGCTCGCTGTGGACGTCACCTGTTACTTTGTCAACAAATGTG	0.925	0.264074463546887
ID10800	ncanb	GAAGATGGAACGACGTGCCCTGTAACTACAACCTGCCCTACGTCTGCAAGAAGGGAACAG	1034	0.603986477460089
ID10806	ncaph	AGTCTCTTCATGTCCATTTTCTTTGCCGTCTTGGCATAATTTATCTCGATCTTGTTGACC	1084	0.359603775068097
ID10808	ncbp2	TAAAAGTGGAGATGTGAAGCGCATCGTCATTGGCCTGGATAAAGTCAAGAAGACAGCTTG	1040	0.481214332932586
ID10813	nck1b	TCGCAAAGCGGACGGACAACTGGGCTTGGTGCCTAAAAACTACGTCACAGTGCTGGACTC	0.952	0.180476013550231
ID10814	nckap1	CATAGTGTTGACAAACGAAGACATGATTATAGACTCGTCCTCTGGACACACAGACAGGTT	1045	0.472773192268845
ID10817	nckipsd	AGATCTGCTGTACAATTAGCTTATCCATCTGTTTTGCTGTAGCGCTCCCTTCATCCTCTC	0.954	0.308055299547693
ID1082	IDH2	TGTCATCAATAAGCCTGTGCTCATACCAGATCTTCAGTTTGTCAAACTCAGGCTTGTAGT	1003	0.675298829073303
ID10821	ncl	AGGCTCAGGGAGCTGATGTACAGGGCAGGTCCATCATGGTAGACTACGTTGGAGATAAGA	0.988	0.526185519486731
ID10825	ncl1	ATGTTCAAGTCTTCTTTCCCCTTAACCTTCATTGTGTTCATCCCCGCGGTGTTGATTCTG	0.934	0.290274221355618
ID10828	ncoa1	ATCAGCTCGCCCTGGGCGTATCCCAGGTAACTCGTCACGTTCTCCGAAACAAAGACCATG	0.979	0.47666581682569
ID10830	ncoa2	TTTGTGGTGAACATGGAGGGCAACATTGTGTTTGTGTCTGAAAATGTGACCCAGTACCTG	1013	0.632241979118558
ID10833	ncoa3	CTGACAAATGTGCCATCCTCAAGGAGACCGTGAGACAGATCAGACAGATCAAAGAGCAAG	1048	0.510036919856403
ID10837	ncoa6	TTTTGCACACCCATAACATTGGGCTGGACATGGGGTGGACCCTGCATGGAGTTTGGAGCG	0.941	0.356612611363662
ID10840	ncor1	TGTAGTGGTTCAGCAGCGGCCTAGCATCTTCCAGGGCAAGAGTGTCATCACCGCTCTAAT	0.978	0.641260616648014
ID10841	ncor2	CTGACCAAAAAGAATGAAAACTACAAGAACATAGTGCGGAGGAACTACAGACGCAGAGGA	1024	0.503351147029006
ID10844	ndc1	TGTAGTCTGTACAACACCAAACTGGTCTTCTGAGTAGGAGGCTTGAACAAGGTAAGACAG	1011	0.653679519401724
ID10849	ndel1a	AGCTGGACGAGAAGGAGTCGCTGCTGGAGTCTGTGCAAAGATTAAAGGATGAAGCCAGAG	0.993	0.603888394126508
ID1085	IDH3A	TGAATATGCCAAAAATAATCAGAGGGCCAGTGTTACTGCTGTGCATAAGGCCAATATTAT	0.979	0.42595421993199
ID10850	ndnf	TCGCAGGGTGTCACGGTCACAGACAGGGGTGTGTTGTCTTCCTCCACCACAAAGTAGTAC	1014	0.699204104768951
ID10855	ndrg1a	AGTGCTGCATGATCTCTGACATGTCCTCGTGGTTGAAGAGTGTGTCCCAGCAGGTTTTGT	1075	0.312067768047826
ID10857	ndrg3b	GTCCTGAGAGATGTGGAGTCTGTACGTCTGCACGATCTCCATGTTCTCCGTCAGCTCGTC	1012	0.545893957736104
ID10859	ndrg4	AGTGCTTGGTGATCTCCTGCATGTCCTCGTTGTTGAAGAAGGAGTTGAAGCACAGCTTGT	0.975	0.425592884610753
ID10863	ndst2a	TTTTCAAACATGAAATCGGTGCTGACATTGGAAGGGAATGGGAAGAAGTCCATGTACCTG	1087	0.171328376097608
ID10866	ndst3	TGTGTAGAGGCCCAGTCGATCATTGCCATAGTTAGACAAGTGGGTCATGAATATACTGAT	0.998	0.660560143742986
ID10867	ndufaf6	TTTGACGTTTTCCACCCGAGTCTGAAGAACAGAAACCCCCTCGTGCCCTTCCAGCTGTAC	0.970	0.531886647671983
ID10870	ndufb8	GTCCCACTTGTACCAGGGGTCTCTCTCATGCTGAGATCGGTCTGGTAACTTTGGATAATC	1029	0.470491367839592
ID10873	ndufs1	CTTGTGCTCACCAGGATGTTACTACCCACAGCATCCAGCACATCAATCGACTCGGTTTTC	0.985	0.738573328330403
ID10877	ndufs7	AAGTCATCCAGCTTAGTGATGGCATACTCCCCCTTGCTGCTGGCTAGAGCTGCTGGCTTG	1015	0.691591036392731
ID10880	ndufv1	AAACACATCAAAGTCATAACCGGTGCCACAGGAGTTCTTTCCAATAAGCCCTGCAGCATA	0.984	0.472601729881485
ID10883	neb	AGATGCAGAGCGAAAAGAACTACAAGAAGGACTACCACAAGGCCAAACTGAAGTACCACA	1006	0.707398683719761
ID10886	necab1	AAATCGACATTCCTTTTTTCAGCTCCATTTGAGCTCTGGGCTCCTCAGACACAGACTGAA	1043	0.412258277358237
ID10887	nedd4l	TATTCGAACAGGCCGTAGTAAGGGTTGAACATCTCCTTGGATAAGAGGAAGAACCACTCT	1023	0.546053696938782
ID1089	IFT43	CTTCACCTCCTGTTCTGGTGCTAAAACCTTGGTGAGCAGCTTCAAGTCAATCTCTCCATC	1028	0.394736711699098
ID10890	nefma	CAAACTTGTGGTGCACCTTCAGCTTGGGAGGGTCTGATTTAACCTTAGAGATTTTGGTAG	0.938	0.16059028439737
ID10894	negr1	ACACATTGCTGCCCTCGTTAACCGTGATGTCAGAGGAAATGTCATATATCTTGGGAGGAA	1040	0.177035141144508
ID10896	nek6	TTTGAGATGATGGATGCCAAGGCCCGTCAGGACTGCATCAAAGAGATAGATCTACTAAAG	1036	0.494144015243759
ID10898	nek7	CTGGACAAAGTATTTCCACACTGTTCTCTCTGGGATGAGCCTCCTCTGCTTCTTAAAGTG	1013	0.601941998340141
ID10903	nek8	ATGGGTGACTCTCGTCAAGCTGCACCGCCTTAGGTATCCCAGAATCCTCCTCTTTCCTTC	0.993	0.676845444889261
ID10904	nelfa	TCTTCTCCTCTTAGCCTCTCTTCCAGCTCCGACCATATCCAACTCTGAAATATCTAAAAG	0.986	0.668421757086336
ID10908	nelfb	TAAAAACTGCAGCACCATGTCGTACAGCTTCACGTTCTTCCCAATCATCTGAGTCAGCTT	1105	0.234011794584916
ID1091	IGFN1	CAAGATTAAGCTCAAGAACGAACATGGCTTCATCGAGGCGTTTTCACAGTTAATTGTGCT	1042	0.597374078620699
ID10912	nelfcd	AGATTAACAGTCTGAGCCACAGCAGAGTAGTTTTCAGAGAGAAGCTGGATGACGTGTTCT	1033	0.47653218277457
ID10914	nelfe	TTAAGTCAGAGAACAAGAACTCAGGCTTTAAACGCTCTCGCATGCTGGAAATTAAACTCA	0.961	0.199877993154401
ID10916	neo1	TATCATCTACTACAGTACAGATGTAAACGCAGAGGTCCACGACTGGGTTATTGAACCCGT	0.994	0.718282667547433
ID10921	net1	ATATTTGAGCTGTCTCGTGGAGAACAGGACCTGATTGAGGACCTCCAGCTCGCACGCAAG	1019	0.685468200783403
ID10923	neto1	TAACATCACTATCATTGGAGTAACCTGTGGCCTGGTTGTCATCCTGCTCATCATCTCTGT	1048	0.293991227254923
ID10927	neto1l	TTACACACCAGCGTGTTGTTTATGCACATGTTGCTGTGACAGAAGAAGGCATCTGCATCA	1010	0.689149816550271
ID10930	neto2b	CTACTCCCACACCGGTGTCCAGCATGATGTCATTAGCTACTGTACTACAAAACTTGGCCT	0.985	0.675315285148628
ID10931	neurl1aa	GTCTTTGGCGGTGAACCCCAGACGTAGAGCCCCGCTCCAGCAACACTGCTTTTTAGTAAT	0.970	0.416600779969372
ID10935	neurl1b	AGAGGTGGACAGGCCTGTGGCTGAAAGTGATGCCGTTACAGAAGCTGTTCTTGCGTGTGG	0.964	0.203717928457767
ID10938	neurl4	GACCCAACACCGTCCCCTCTGGACACGTGTCCAGATTAGGACCGTAGTTTTCACATATCT	1059	0.336927781902956
ID1094	IKZF3	TATGTCATGTTCACTATTCACATGGGGTGCCACGGCTTCCGTGACCCGCTCGAGTGCAAC	0.942	0.183305511720216
ID10942	nexn	ATGGTGAAGAGTGAATCACAGGAAGCTCTGCACCCCAGAAAACTGGAGATGAACTTTGAA	1057	0.270908985803871
ID10944	nf1a	TTGTACTTGGAGATGTTGATCAGACATTCCTTGTTGTGCTCCGTGCTGACTTTGGTGTGA	0.960	0.271472248998645
ID10948	nf2b	CTGACACCGTACATCTCAAGGTCTTGAGCAATTTTTAAGTATTCCATCTCAGCCTCATCT	1029	0.516419729538439
ID10950	nfasca	TAGTCAAGCAGTCAGTGAAGGACTACATTGTCGACCCGAGAGATAACATCATCATCGAGT	1044	0.529526583335539
ID10953	nfat5	GGACTCTCCACCTGGATGAGGACTAGAGCTAAGCTCCAGTGTCTGCTGCACTGTGACATG	1100	0.190807058822164
ID10955	nfia	ATCACATTGGAGTTTCTGTCAAGGAGCTGGATCTCTACCTGGCCTACTTCGTGCACGCAG	0.921	0.147296894119139
ID10960	nfic	TCATGCTTTTTGAAGTACTTCCTTTTCCTGGCCTGGAGGTTGAACCATGTGTAGGCAAAG	1035	0.658150318481338
ID10961	nfixa	TGGTTCTCTTAAGAAGCCGGGGAAATACGATTTCAGCGCCCTGTCCTCCCAGACGAGGTC	0.957	0.127273717803652
ID10966	nfkb2	TCAGTAACCTGGGGATCCTCCATGTGACCAAGAAAGGTGTGGTGGAGGTTCTGAGCCGGA	1092	0.330848894074378
ID10969	nfs1	GATCCCAGAGAGATCATCTTCACCAGCGGAGCCACCGAGTCCAACAACATGGCCATCAAG	0.985	0.68584449998642
ID1097	IKZF5	AGATCATGTTGACATGCTGGGTCTGCTGGGTCAGGTATTCCTGGAATTCCTTCACAAAAT	1011	0.650560061939522
ID10971	nfu1	GTCCATAATGGCAGCAAATACATCGGGCTTGATAACTTTCCATTCCATGTTTTCATCAGA	1033	0.463567461252893
ID10974	nfxl1	TGCTGACATTTCTCTTCACACACACCTGGATGACACACCTGCTTACAGCGATGACCACAG	1008	0.646011247611016
ID10977	nid1a	CTCGTGACTCCACCGTGAAGATCGGCCCTTATTCTGAGATCTACCAGTACAGCAACAACT	1013	0.702972133613642
ID10980	ninj2	AGGTTGTTCAGGTAGTCGAGTCGTTTCTGATTGGACACCACGTTCAGGTCCCTGCGGGCT	0.998	0.703819196575006
ID10982	nipblb	TGGTCAACAAAGTCACGCACAACTATAAGTTTGTCTGGGCTTGCTTCAACAGATTCTATG	1071	0.126690866924571
ID10986	nkain1	ATGGCCGTCATCTTGGGCATGTTTGGCACCGTGCAGTTTCGCTTCAGATACCTTATCTTT	0.963	0.21929915174336
ID10989	nkd2a	GGAGTGATTCACAGAGGCGTCCACCACATCGTAGATGGTGTGCATCAGACTAGACATGTC	1018	0.447098300325848
ID10990	nkrf	TGAAAACAGAGCAGGACTACTCAGCCAAGTTTGAATCCCACTCCTCTCAAGGTTCAGATT	1050	0.212791780448536
ID10995	nktr	AAGCTGTGCTACAAAGGCTCCACCTTTCACAGAGTTGTAAAGAACTTTATGGTCCAGGGA	1024	0.516481694383752
ID10997	nkx6.2	AATTCGGGTCCAGTGGCTTGTTGTACTCGTCGTCTTCCTCGTTGTCCGAGCTCTCCTTCA	0.896	0.105841617919638
ID110	AKT2	ATAGTCTGTGCTGTGAACTCATCATCAAAATACCGGGTGTCTGTCTCTGAAGTCACTTGC	1026	0.448232109713722
ID11000	nkx6.3	TCGGAGCTCAAGGCCCCAGTGTGCCAGTACTCAGTGCCCAACTCTTTCTACAAGCTCAAC	1064	0.1430398615634
ID11004	nlgn1	AAGCTCCTACAGCAATGGTCACCGACAGCTCAGTGGAGTAGTCTCGCTGGTCCACCAGAT	0.959	0.383359613146836
ID11006	nlgn2a	ATTGTCCCTGTCCGCCCAGTCAGTGTACATGAATTTAATGGTTTCCCTCAGGATGTCTTT	0.987	0.661117571799979
ID1101	IL16	TTTACTCTCGAGGGAGGGAAAGGCTCAATCCATGGAGACAGACCTTTAGTCATCAACAGG	1019	0.689894755996115
ID11010	nlgn2b	TAAAGACATCTTGAGGGAAACCATAAAGTTCATGTACACTGACTGGGCCGACAGGGACAA	1016	0.5059940167895
ID11011	nlgn3a	TTGAAGGTGAACCATATAGGCATCATGATCTCTGGCACAGCGTTGTGAATATTTTGGGGG	0.952	0.168823771436911
ID11015	nlgn3b	TGCTGGCCAGTTATGGGAACGTTGTTGTCGTCACGCTCAACTACAGAATTGGAATATTAG	1090	0.18972070525407
ID11017	nlgn4	GGTTAGAACTAGTCCCGCATCTCCACAACATCAATGAATTCTTTCAATACGTATCCACCA	0.985	0.632840796985497
ID11020	nlk1	AGAGGAAGACCTTGATGTGGTCGGTGGTGAGCGGCTGAGGAGACACGATCACTTTGTGGA	1046	0.563948547352659
ID11022	nlk2	TCTGTAGTACTGTGTCACCACTTCCTGAGTCATGTGCCGAGACTCGTCCGACTCCTCCAC	0.926	0.0718606810347116
ID11026	nme8	TTGACAGAAGAGCAGGTCAGACAGTTTTACTTCCAACATGTGGAGGAAGACTACTTCCCT	1054	0.482798725192891
ID11028	nmnat2	CAGCGAGAGTTTTGGAAAGATCTGCTGCGTCCGTCCTCACATCGAACGCTTCACCTTCGT	0.999	0.612991231692579
ID11031	nmrk1	AGGAAGAACTACTGGCTGATGTGTATAAAGATGTTTGTCAGGAAATAGAAAGGCTGAGGG	1008	0.713376782029148
ID11036	nmt1a	AGATGTAGAGGACCACGGACACTGCAGCGACTGTGAAAACGAAGAGCACCACTCTGACGA	1006	0.585732582981234
ID11037	nmt2	AAATAAGAAGCTTGTTGGTTTCATCAGTGCCATCCCTGCAGATATACGCATCTATGACAC	1006	0.738573328330403
ID1104	IL1RAPL1	AAGGAAGTACGGGAAGACGACATTGGGAATTACACCTGCGAATTACAGTTTGGGAACTTC	1076	0.277182247797648
ID11041	nnt	TAAAGTGGCTGCATCCTTCATCATGTCCACCTCATGGACACCCAATTCAGGGTTGAAAAT	0.905	0.43037428112561
ID11045	noc2l	CACCCAAGTGATGTCCTCGAGCCTCTTATCTATCCACTCTGCCAAGTCATAATTGGCACC	0.929	0.481214332932586
ID11048	nol10	CGTCTGAAGAGAGTTGAGGAAGCGCCCTTGTTCCAGATTCAGTCTGAACACCTGAGAACT	1045	0.479607088074592
ID11049	nol6	TTTACTAGTGGTTCAGTCCTATGATGACCTGAGTAGAAAACTGTGGAGGCTGGAAGGTCT	1014	0.658108662240455
ID11053	nol8	AGGATCTGAAGGATCGATTTGGAAAGTTTGGAGATGTGGAGGACGTGGAGCTCCGGACGA	1066	0.629557182654781
ID11056	nomo	TTATTAAAAGTTAGCAGTCCGGTGTCCTGAGTTAGCAGATTGGAGCGAAACTGTCCTCCA	1023	0.359329623284912
ID11062	nop58	ATTGGCAAGAGTTTGAAGAAAGTGCTAAAGAAGGTTGTGGCCACAGAAGCTCATGAGCAG	1043	0.629557182654781
ID11065	nos1	TCAAGGTCATATAGTCTCTGCTGCCAGAAGCTTCTGAAAGGGGCGATGCCCGTTCCCGGA	1081	0.105039396655233
ID11068	nos1apa	CAGCGGGATCCTCAAATCGTGCCCATCATCGACGAGGTTGTACTTGGTTTTTGCAGGCAT	1098	0.172977672073604
ID11069	nos1apb	TTATATAGCGAGGGAAGGACAGAGCAACGTTTTCCGCTGCAATGTGTTCAAGTCAAAGAG	1077	0.111580894988017
ID11073	notch1a	TGTCAAGACAAGACCCTCCATTGAGACACGGTTTGGAGTCACACTCGTTGATATCGTATT	1054	0.17473522007031
ID11075	notch1b	TCGAGTCCCCCGACGAGCATGCAGGCTCAGATCGCTCATCTACCTGAACAGTTCAAATAA	1030	0.563948547352659
ID1108	IMPA1	TCTGCTATTGCTCTGCTGCTGGCGACGATCAGCCTCCGAGACATCAGATCAAACGGTCCA	0.964	0.334390347871249
ID11080	notch2	GTGGAGGCAACACTCGTGCTTTTGAAGAACGGAGCCAACCGTGACATGCAAGACAATAAG	1042	0.560984452038905
ID11083	notch3	TGAGAATAACGTGGATGACTGTCCAGGCCACAAGTGTATGAATGGAGGAATATGTGTGGA	1053	0.523466112406422
ID11084	notum1a	CCCATGAAGGAGAGGAGTGGAACTGTTTCTTTGGATATAGAGTCTTCCCATCAATAAAAA	1026	0.459337671222789
ID11089	nova1	ACCGTGGCTCCGCCCTTGCCAATGATCAGCCCAGCTGTGCTATTGGGCACAATCAATTTG	0.977	0.647424742279977
ID11091	nova2	AGATGTTGAGGCAGGAGGAGCTCTGCGGGTCCTCCTGGATCTTCTGGACAATGATCTCCA	0.987	0.732236337370743
ID11093	npas2	GTCAGATACGTATATGATGTTGCCATCTGTAGTTAATGCCACCAAGAAACCATCCAGGGC	0.934	0.453691908253884
ID11097	npas3b	AAGTGGTAACAGGTGTGTCCCACCACCTCTGCTGGGCTCAGATCCATATACTCTGAGATC	1076	0.334390347871249
ID11100	npc1l1	ATGTGTTTTATGAGCAGTACCTGACTATCGTGCCAGAGGGACTCTTCAACATCTCCTTGT	1030	0.63935323919339
ID11103	npepl1	ATGAAGAGAGACTGTGGTGGAGCTGCTGCCATTTTGGGAGCTTTCAGTGCAACTATTAAA	1037	0.302252400676211
ID11105	npepps	AAACGACAGCGTGACTTTCTCGTCCTCATTTTGATAGTTGAATCCTGTGGCGTTAATTTC	1018	0.367920010692408
ID1111	INF2	CGCCCTCATCTTCGGGAGAGATGACCTCAGGCAGAGAGATAAGATGAGAAAGCAGTTCAT	1075	0.109024961086413
ID11110	nphp3	AAGGTCTAGCACCTCTGATTCACTTACTCCATTATGGCTGGCACATACAAGGCACAGTAT	0.979	0.46759018303185
ID11113	nploc4	CAGGAAGCGGTCGGCTGTGGTGTGGTTCTCGAACATGATGTTGTCCACGTGTCTGTATTT	0.961	0.629943620251826
ID11115	npm1b	CCGTATCATCGTCGTCTACGTCAACTTTGAACTCCCGTTTGTCCGATTTCAGGGTGCAAC	0.966	0.550373099591448
ID11119	npm3	AGAAGTTGAGCGGCGTTCCTGTGCTGATCTTTGCAAACAAGCAGGACCTGCTGACAGCCG	1019	0.53132867282183
ID11120	npnt	ATGTAGCCGTTGAGGCAGTAGCACTTGTAACTCCCATATGTGTTCATGCACCTGTGTTTA	1076	0.203207805594774
ID11123	npr3	GGGAGTCATAGTGGGAGCTGTTTTGGGAACTGCCATGCTCATAGCATTCTACTTTTTCAG	1028	0.420443747958212
ID11126	nprl2	TACAAAAATATCCAGTGAAGGTGATCCGTGATGAGAGGAGCAGGTTGCCTCGACTCTATA	0.988	0.687592349291021
ID11130	nprl3	AGAGGCAGGTTATTCTTAACATCCCTGCTGCACAAAATCAAGAGGATCTGCGAATGTTTG	0.987	0.614156464706118
ID11134	nptnb	ATCCAGTGGTGGTATGCCGAGACCAACCGAGCTGATTCCTTCAAGCAGCTGTGGGAAGGA	1009	0.683736071786218
ID11137	nptx1l	AAGAGACGATCATGAACCAAAAAGAGACCATCAGGGAACTGACCTCAAAGTTGGCTCGAT	1011	0.694455130491962
ID1114	INPP5A	GAGGAGAAGTCTATAGTGTATGATAACATCGGGCCCAACGTCTGCATGGGGGACCACAAG	0.950	0.208244740158799
ID11140	nptx2b	TCTTGAAGAAAGTCAGCAGCCTGGAGGAGGAGAAGAGCATGCTGTCCAATGCCACAGCCG	1051	0.43037428112561
ID11143	nr1h3	TACATGTCCATCTCGCAGCGGCCGTTGTTCTTGCAGTTGTACTGGGCGCTCTTGATGACG	0.908	0.136136826084598
ID11145	nr1h4	TGAGGAATTTGATGTCTGTTGTAAGCATCTACGATGGCTTTCATGAGAACCCGCTGCTCT	1011	0.687592349291021
ID11149	nr2c1	AAGCTGACTCACAGATGTAGTTGACATTGAGGTACTCTGGCACAGGCAAAGGCATCATAA	1017	0.619093540418834
ID11151	nr2c2	GAAAGCCTTGATGGAGCTGCAGGACTACGTGCAGAAGACGTACCCCGATGACACCTACAG	1006	0.70109090906012
ID11155	nr2c2ap	AGGTCGAACATGAACTTCTTTCCGTACTGCTTCACGTCCCTGTTGAGCACCGAGCTCACC	0.986	0.52172863032549
ID11157	nr2e1	TAAGGGGAGGGTGGAGAATGCGGGAACACTCTTGGCCCACTTGATGCTCATGAAGAGGAG	0.983	0.687592349291021
ID11159	nr2f1a	AAGAGGAGTGTACGGAGGAACTTAACATACTCATGTCGTGCCAATAGGAACTGTCCCATT	0.999	0.621601535406377
ID11164	nr2f2	AAGAGATAGTCCTCCTTGGGTTTGCGAGGAAAGGGTGCCTTGGGTGTCAGCCACATCGTC	0.938	0.120158328885662
ID11165	nr2f6a	ACTTCTTCAGTCGACAGTACTGGCACTGGTTCCTGTGGTGCTGGTCAATCTGACACTCTC	0.916	0.153628234401712
ID11169	nr3c2	GACCAGATACCAAAGGTGGAGTCAGGCCTCACTCACACAATCTACTTCCACAAGAAGTGA	0.944	0.510259191970349
ID1117	INSC	TTCTTCGACAGCATGGCCTGTGAGATTCTCCTGCAGCTCAGTGCCATCCACATCCTGCTG	1011	0.702033007970038
ID11171	nr4a2a	AAACTAGAAGATCTAGTCCCTCCGCCAGCAATAATTGACAAACTTTTCCTCGACACCTTA	0.979	0.593414417707481
ID11174	nr4a3	ATCTTCTACCTGAAGCTGGAGGACCTGGTACAGCCCCCTCCGTTGATTGACAGGTTCCTG	0.990	0.676949405434589
ID11178	nr5a1a	TAGTCGGGACATTCGGCTTTAATCGCCCTGCCAGGGAAGGCTGTGTACTGGTACTGAGAG	0.954	0.225266613328644
ID11182	nr5a2	GTGGTCGAGGATGAGTAGTTCACTCCAGCAGTTCTGCAGCAGCTTCATCTGGTCGTCCAC	0.979	0.447098300325848
ID11185	nrcama	GATTGTCTTTGCACTTAAGTAAAACTTGTAGAGCATGCTGGAGTTCAGGTTGCCCAGGGT	1055	0.425851613995539
ID11188	nrd1	CAGAGTTCCCTTTCTTCTTCTTCTCTGTGTTATCCTCGTCCAGCTCATCAAAGTCGCTGT	0.999	0.692251605521202
ID11190	nrf1	ACTGTTCAAGGGTCACGACCTCCACTGCCTGGCCGTCCAACGTGACAGTGTTATCTATGC	0.975	0.53132867282183
ID11194	nrg2a	AATGGGGTGTATTGTCCGGTTTGGAGCGTGAGTGTGTAAGTCTTGTATGCATGTTTCCAT	1006	0.663137031858583
ID11195	nrip1b	TCATAGCAAAATATGGCCTCCTCAGCCAGCTGCTTAAACAACAGACTGCTACCTACTATA	1035	0.456819247093668
ID11199	nrm	AATCATCTGCAGCACCCTCATGCTCTTTGATTACCCTGAACTGTTGGGCATCAAGCAGGT	1092	0.449099444754721
ID1120	INTS5	AACGATGTCTGTGGTGTTGGACGGGAGTCCGCTGAAAGCGATGCAGAGCTCACACACTCA	1183	0.250244098338547
ID11203	nrp1a	GATTTGGTCCGATGTTATCTCTCCCGATTCCATTCCCAGAGGGTCGCTGCAGTCAAAGTC	0.951	0.459231026663316
ID11205	nrp1b	CGGCCAGAAGATCCTCATCAACTTCAACCCGCATTTTGATCTGGAGGACAGGGACTGCAA	0.985	0.572213973059079
ID11208	nrp2a	TACATCCGGCTCTATCCAGAGAGGTGGTCTCCAGCAGGGATCGGGATGAGAGTGGAGATA	0.961	0.448232109713722
ID11209	nrp2b	CTCGCAACGCATCGTCCTCAACTTCAACCCACACTTTGAGATCGAGAAACTGGACTGCAG	0.962	0.377550950601975
ID11212	nrxn1a	AACATCGAGGAGAGCTCCAAGTTTGTCAATGACGGAAAGTACCACATAATTCGGTTCACC	1061	0.190807058822164
ID11216	nrxn2a	ATTATTGTAAAAGTCTTCGTCATCTGATTCCGTCATTTCCCCAGAGCCAAAGGCCGAGAC	1026	0.672961279635149
ID11218	nrxn2b	GGTGTAGTCTTCTTGTGTATATCCTGTGGTGGTCAGAATCCCATCCACGGATATTGTTAC	1087	0.290999044792748
ID11223	nrxn3a	AACTATGGCTATGTAGGCTGTATCCGTGACCTTTTCATTGACGGTCGAAGCAAAGACATC	1011	0.576173440257543
ID11225	nrxn3b	CTCCTTAACGCTGATGTCTATTGTCCCGATGTTGAATGTCACACACACTTTGCCTTGTTC	0.989	0.461256526441613
ID11226	nsfa	AATCGAAATTGACTTCTTGCAGAAGAAGAGTACAGACTCCTCCGCCTACGACTCAGACAA	1032	0.374753117207494
ID11229	nsfb	ATCTCCACCGTCATGGCGCTGATGCACTGTTTGGACTTGTCAAACGTGTAGTTGGTTACT	1028	0.598815936071216
ID1123	INTU	AGTACAGGCACACATCCAGCAGGTCCTCTTTAGGCAGATGGTTGGCAATCAGGTAGGACT	1006	0.738573328330403
ID11233	nsfl1c	AACCTAGACATGGAGGACCACAGGGACGAGGACTTCTCCAAACCCCGGATGGTGTTCAAG	1020	0.434698729503458
ID11235	nsmaf	TTAGCCTGGACAAACATGGGAAATATGAAACCCATCTCCAGCCACAAGATCCATAAAGAG	1010	0.616311048994074
ID11237	nsmce1	CATTCGTACAATGTATCAGGAGCAAGTCAAAGTGTGCCACATCTGTCACAATATCGCCTT	1094	0.135725079618395
ID11239	nsmfa	TTCATGAGTAAAGTCAACCCAGAACCCAACCTGATCCACATAATGGGATGCTATGTCCTC	0.981	0.602288060072042
ID11241	nsmfb	GTCGTCTTCCTTCTCCACCTTTGCGAAGGTGGCCACTTTGTTCTTCAGCAGGTAAAGATG	0.999	0.723620879122358
ID11246	nsun2	TTCTTTGTGGCGGTGCTGGTGAAGAAAGCCCCCATGCCATGGAACAGAAGATATCCCAAG	0.975	0.653656514362004
ID11247	nt5c1a	GTGTTCGATCTGGTATCTCAGATACTCCTCCACGCCTTGCTGCTCAAACACCTTCTGCTC	0.974	0.632840796985497
ID1125	IQSEC1	ATGACCTGCATCCCATACAGAGAGAAGGACTGTCTGAAGCTGTACGTCACCGAGTTCTTC	1106	0.190221394732352
ID11252	nt5c2a	AGTCCTACTTTGACCTGATCCTGGTGGACGCTCGTAAGCCGGTGTTCTTCGGAGAGGGAA	1027	0.429739440752638
ID11255	nt5c2b	TCTCAAGTGATGCGTTACGCCGACTTGTACGCCGCCTCCTTCATCAACCTGCTGTACTAC	0.966	0.52624392347893
ID11258	nt5c2l1	AGAGACGTACTTCTACACATGCCTTGTGGACTTCTTCACCAGATGCACCAGATACACAAA	1010	0.516543609895691
ID11260	nt5c3a	TATGATCCTGGTCTTCTTCCCTGCTCGCTTCTTCTTGGCCACGATGTACTGGGCCAACAC	1006	0.730373489234913
ID11264	nt5dc1	TGTTCCCAGCCAGCAGCTTTGGGAAGTGGGAGACAGTGATGATCGTGGAGGAAATGGAGG	1041	0.529526583335539
ID11267	ntan1	TTTCAGTAATTGGATCTGGTGATGCCACCACCTGCCATTTGGTTGTGCTGCGACACACCG	1048	0.503351147029006
ID11269	ntd5	AACTTCATATTCGGTCTTCTGGACAGCCACCACGTAGCCCTGCTCCACCTCTTGAGGAGG	1050	0.34297725354633
ID11273	ntn1b	TGGTGGAAGTTCACCGTCAACATCATCTCCGTCTACAAACAAGGCGAGCACCGCATCCGC	0.986	0.616311048994074
ID11274	ntrk2a	AAAGAAATCCACGCTCTACTCCTCAATCTGGCAAAAGCCTCACCTGTATACCTGGATATA	0.977	0.69921857882435
ID11279	ntrk2b	CTGGTCAAGATAGGCGACTTTGGCATGTCCAGAGATGTTTACAGCACGGACTACTACAGA	1002	0.733768253521069
ID11282	ntrk3a	AAGCTCCTTCTCCGAGCTCCCTCTTCAAAATGATGTCCCTCCGTTTAATATGCTGAACAT	1006	0.718709136872526
ID11284	ntrk3b	TGAGGAATTTGTTGAGGTCTCCGTGCTTCATGTATTCGAACACCATGATGAGAGGATCTC	1047	0.271060666467705
ID11288	ntsr1	ATGAGCTTCTTGGTGCGGCTGCGGGACATGATGCACTTTGCTTTGAACGGGTGGCAGATG	0.915	0.17473522007031
ID1129	IRF2	TTTGAGTCCTGGTATCTGACAGGAGTCGATCTGTTCCTCCAGCCAAGGTCGCATCCTCAT	1000	0.646011247611016
ID11291	nudcd1	AGACTAGAGCCGTCTTCTGGGAACCCATCACAGTCCTCCAGCTCCTGTGAGTTACAAGGG	1006	0.701081723118967
ID11294	nuf2	AGCAGTTTCTGCCCATGTGCTTGGTTTACGATTTTTCACTGAACGACCTTCTAGCTCCAA	0.984	0.738573328330403
ID113	ALDH18A1	TTATTCACAGGGATTTGCTCCGAACGCCCATATTCGACCAGATCATTGACATGCTGAGAA	1059	0.141773964531909
ID11300	nup107	TCCAAAGTCCCAGAGGATTCAATGAGGGAGATTTACTGCCAGTGGTCGGGGGACGGTCAG	0.852	0.16036437194204
ID11303	nup133	TCTGGAAGCCGCCAAGGACAGCATCTTTGTCAAGATCCTCCTCAAACTCATCCAGGAAGG	1024	0.55584172700773
ID11305	nup155	AGAGGTTATTTTCTCAGGGAAACACAACGGCATCTGTGTTTACTTTGCTCGCATTCTTGG	1043	0.507768811365615
ID11308	nup188	TATTACGCCTACTTTGAGATGAGCCCATCCGACCTGCTGAGCTTCACCAAGATGTTTAAA	1070	0.105646364345782
ID11312	nup205	TAGGATGCGTTTGGTAAGACCTTGGGTCATTAGTTCATCTGTAAAGCGCATCGTCAAAGC	1003	0.738573328330403
ID11315	nup43	TTGACAAAAATGGCTTCTCCGTCAGTCCCACAGACAAGACATTGTCCGAGTACATCCAAA	0.879	0.256516744139943
ID11318	nup85	ATCAATGAATAGCACTTCGCACAGATTCCAGATCAGTTCTATGGCCAACAGGATGGACAC	0.994	0.718287399682107
ID1132	ISCU	ATTGTTGATGCAAAGTTTAAGACGTTTGGCTGTGGATCGGCCATTGCTTCCAGCTCTCTT	0.855	0.193795023118312
ID11321	nup93	TCTCCATGATTATCACTGATGTCACATTTCCCGATCAGGCAGTAGACGGCTCTCTTGTAA	0.993	0.661117571799979
ID11324	nupl1	GACGTCTGTCGAGTCTTCCAAGAAGACCCGGCGGTACGAAAGGTACTGGTGCTTTAAGAT	1059	0.181047545271648
ID11326	nwd1	AAAGATCTCGCAGGCCTCGTGGTCTCCAGATGAGTCGCTTCGAATCCCCCAACACAGATC	0.979	0.43037428112561
ID11328	nxf1	TGTTTGCAAGACAATGAGTGGGATTTCAACAAAGCGGCACAAGTTTTCACTCAGTTAAAG	1082	0.180052263248007
ID11331	nxn	AAATTGGAAATCGTCTTCATCTCGTCCGATCAGGACCAGAAACACTGGCAGGACTTTTTG	0.915	0.135636161427287
ID11336	oaz1a	AAGAGCAGCTGCAGGCCGGTCACGTGTTCATCTGTTTTCACAAGAGCCGCGACGATAGAG	1010	0.718062925185714
ID11338	oaz1b	AGAAGGAAAACAACAGTCTATAACTACCATGGCGGATTTGAGTAATGGTATCTGTGACAT	0.958	0.507768811365615
ID1134	ITCH	GTGTTGCTCGCGTTGGGTGATGTACAAAATAAACTCTACCAGTCGAGTCAGTTCTCTTCT	1049	0.540674381556354
ID11342	obsl1b	TTCAGATCATGAAATGTAATGTCAGTGATTCTGGCATGTACACCTGTGATGCTGGAGATG	1023	0.574499990814414
ID11344	ocrl	ACTTCGATATTTGAGCTGCTTGACATCGTTTCCTCTCCATAGGATTCTGTCACACCAAGC	0.914	0.136700544236113
ID11345	odc1	AGTTTCATCTGAACCAGGAAAACCTCCTCCAATGTCCAACAGGTCCATTTTGAAGCCCAA	1021	0.456725516594503
ID11350	odz4	TAATGACCTACCATGGAAGCTCCGGACTCCTCGCAACTAAGACAAATGAAAATGGATGGA	1049	0.218906882327154
ID11353	ogfod1	TGTTGCAGGTTGAACTGGAGCCCGTAGTGGATATTTCTTGCGCTAGATATGAATACACAG	0.944	0.213697629184154
ID11354	ogfod2	TGTCTCTAATAGCGACGGCTCTCTCAGCAGAAGTCTCACTTAGACGCCTCCGCCTGTCCA	0.945	0.212672664456432
ID11359	ogfr	ATGGAGGACGACTGTGTTTGTGAGTACGACTCGACCTGGGACACGGAGAGTGATGGAGAC	1110	0.0742623331626332
ID11362	ogfrl1	TATTCCCTCATGTTGGACTTCTACGGCATCAAACTGCTGGATAAGAGTGGGAATGTTGCT	1048	0.510839292275281
ID11363	ogt.1	ATGGTCTCCCAGAAGACTCCATTGTCTACTGCAACTTTAACCAGCTCTACAAGATTGACC	1001	0.667448230599435
ID11367	olfm1a	ACGCCTGGAACAACGGCCACCAAGTCATTTATAATGTTACTCTCTACCACATCATACAGT	0.996	0.574719485108876
ID1137	ITGA5	GATTCAACTCGATTGCGGAGAGGACAACATCTGCGTCCCTGACCTCAAGCTGGCTGTTTA	0.953	0.3211964441308
ID11371	olfm1b	AGAATAAGTACTCGCACATCTCCATGCTGGACTACAACCCGCGTGACCGAGCCCTCTACG	0.932	0.136700544236113
ID11374	olfm2a	CTTGTACTGTTCCAGCACCGGCAGCAAGGGGAGCAGCTGGGTCACTTTGTCTTTCAACTC	0.742	0.43037428112561
ID11376	olfm2b	ACAACCAGTACTCCCACATCAGCATGATGGACTACAACCCCCGCGAGAGAGCGCTGTACA	0.955	0.160533939392476
ID11380	olfm3a	TTGATGCTAGAGGATCAGTCATCCATGCCCCAAACCGGGTTCCAGATGTCTTTATTGTAA	1032	0.453691908253884
ID11382	olfm3b	TAGGTTCCTGATTTCCTCTTTGAACTGGGAGATGAGCTTGGCATCTGTCTTGTATTGCTC	0.999	0.697304742328611
ID11386	olfml2a	TGTATACAACCAAAAGGAAGGTGAGGTGAACTTTGCTTATGACACCCACACCAACACTGA	1023	0.387434330784783
ID11389	onecut1	TGGTGATCTGCAGCTCTTTGGATGGACGCTTGTTCTCCTTGAAGATGGCGTGGAGCGTCC	0.950	0.48638132644439
ID11391	opa1	TGGTATGACCCAGTTGTATTCACTAAAATCAGGCAGCATTTCCTTCCACTCATCATAGGT	0.973	0.331904061354975
ID11393	opcml	ACGATGAGATGCACTTTAGTGGACTTTGGCTTCTTGTTGGTGAGGATTGAGCAGATGTAG	1084	0.378844363918777
ID11397	opn4xa	AGACTGTGTAATTGCCATGAGGAAGTCACTGATCGCCAGGTTCATGATGAAAAAGTTGGG	1032	0.374144664355542
ID1140	ITM2A	TTCACCATCCACCACTTTGAGAACAAGTTCGTGACGGAGACCCGGATCTGCAAGGCTTGA	1041	0.459337671222789
ID11401	opn4xb	CTTTGTCATCGGGACTCTGGGCATCACTGGCAACGCGCTGGTTATGTTCGCCTTCTATAG	0.952	0.501976210449439
ID11404	opn5	CGACACCACTGCATAAGGGATCCAGGCTATCAAGAAGCCTGCACAGATCAGCATTGCCAC	0.987	0.447098300325848
ID11405	oprl1	ATGTCTATCGACTACTACAACATGTTCACCAGCACCTTCACCCTGACAGTGATGAGTATG	0.979	0.585732582981234
ID11410	orc1	TTCATCGAGGTCAACGGGATGAAGATGACGGATCCTCACCAGGCCTACGTCCAGATCCTG	1001	0.456443590423708
ID11413	orc5	AATCGTCTGGGACAAGTTCAGACCGAACACCGGCTGCTTCGAGCCCCTTCTGCTCCATTT	1012	0.629495938186857
ID11414	os9	AACCTATAGTTGTTCTCCAACTCCTGCTGCCTCTTTTGCTCTTTGTAAACCTCTTCTGTG	0.957	0.320376261118288
ID11418	osbp	AATCTGTGGAGCATCATGAAGAATTGTATTGGAAAGGAGCTCTCAAAGATACCAATGCCT	1010	0.676845444889261
ID11421	osbp2	GCGAGGATGGACCCTGTGGCAGCACATCACTATTGATAGCAAGTTTCGTGGAAAATATAT	1057	0.252272287846592
ID11424	osbpl11	GAACACGCACGTGTGGACCAAGAGCAAGTTCATGGGGATGTCTATTGGCGTGTCTATGAT	0.941	0.145684957580169
ID11426	osbpl2a	AGTATATTCCACACACTGAAATTGTGTCTGGAGATCATTTCAGCAGGCAGGGTTTTCCTG	1053	0.316799681935064
ID1143	ITPR1	TCTTCTTCTTCATGGTCATCATCATTGTCCTCAACCTCATCTTTGGTGTCATCATCGACA	1027	0.661117571799979
ID11431	osbpl2b	TATCATCCTGGGCAAACTATGGATCGAGCAGTACGGCACAGTGGAGATAGTCAACCACAG	0.978	0.378701319734153
ID11433	osbpl3a	GTCATCACCCACCTGTGTCTGCGTGTCACTCTGATTCAAGGAACTTCAGCTTTTGGCAAG	1105	0.201338788766036
ID11435	osbpl5	AACTAGAGAACTATTTAGTGCACTAAAGGATCCCAGTGTTGTCATCATGTCCAACTGGCT	0.990	0.68584449998642
ID11439	osbpl6	ACATTCATAACTCTCTCCGAGTAGCGGGTTGAATGGCTTACTTCCTGCTCTGTAGTAAGT	0.997	0.721799520517898
ID11441	osbpl7	CGCCTCCAACATCTGCAGCCTCTGGATTAAGCGGTTAATCTCAGAAAGGTCCATATTGCA	0.976	0.574323733668414
ID11445	osbpl9	TTTGATAAGAAGCTCTCTGAAGCCGACGCCTACCTACAGATTCTGATTGACCAGTTAAAG	0.805	0.453691908253884
ID11448	osgep	AGAAACACAGGTCCTCTGCTGCACACTGACCAGAGCTCAGCATCTTATGAGCGGCTTCCT	1018	0.732855047625063
ID11452	osgin2	AAAGCACAGCCACGGGGTTCCTTGACCGCCCCTCGAGACCTTCACTCAGATATTCCAGTT	0.970	0.675282360989936
ID11454	osr2	AAGGAATTTATTTGCAAGTTCTGCGGCAGGCATTTCACCAAGTCCTACAACCTGCTCATC	0.955	0.331865130002953
ID11456	otc	GTAATCTGGTAACCTTTAAAGTCTTTGAGCCTCTTTTTCTTTTCCTCCTCCTGTCCCATG	1003	0.726554861156078
ID1146	JAKMIP3	AGCTCTTTAATCTGTCGTTTCTGTGCTTCTATGCATTCCTCCAGTTCCTTGTTCCTCTGT	1014	0.584180904102517
ID11460	otof	TTTGCTGTAGAAACGATTCTCCAAGTCAATCTTTGTCTCTCCGATCAAGTCGTCAGTGCC	1016	0.726558938321419
ID11463	otogl	AAGTAGAAGTATATTCCATCAAATGTTTCGTAGTGGTGCTGACCCCACGACCTGCAGATC	1053	0.481214332932586
ID11466	otomp	AGAATGGGACAGCAGATGCGGTTTCCATGTCCGCCGATGACATCTATGCTGCTGGCCTCT	1000	0.506488814431512
ID11469	otub1b	CAAAAAATACTCGTACATTCGCAAGACACGGCCAGATGGGAACTGTTTCTACAGAGCGTT	0.929	0.236923894765249
ID11470	otud3	ATCTCCGTAGCGGTAAGCGATGTGCAGCTCTCTGCATACCTCCTTCTCTACGCCATTTAT	1014	0.707018962500255
ID11474	otud7b	TTAGAGGAGTTTCACGTCTTCGTCTTGGCCCACGTCCTCAGGAGACCCATAGTGGTGGTG	0.972	0.526016902596168
ID11476	oxr1b	TCAGTGATTGGCTCGTCCTCAGCTGTTTCTGACACCTCATTCTTCTTGACAACCATAAAC	0.934	0.320376261118288
ID11481	oxsr1a	ATGAATTTGCCCATTTTTGTGAAGGTACTCCAACCCCTCCAACACCTCTTTCAGGATGCT	0.990	0.622856584710926
ID11483	oxtr	ATCAAAACTAACATGTAAGTGGAGGCGAACATCCCGACGACCTGTAGGTATTTCACCAAC	1028	0.507768811365615
ID11485	p2rx2	TACAGTGGGAAGGATCCAGATCCAGGTTACATTTCCAGTTGATGAAAACCCCTATCACTC	0.968	0.646011247611016
ID1149	JMJD1C	AAACCACAGCCAAGTACATCCTCAGCTTCATAGGAGACAAGTTCTGTCAGATGGTTGTGA	0.903	0.277182247797648
ID11490	p2rx3b	GGTTTTGGAATCTACAATAACAAGGTCATGGATGTTGCAGACTATGTCACTCCTACACAG	1086	0.275228334436568
ID11492	p2rx5	CTGATGAAGTTTTTGATGTAGATGGTGAAGTTTTCTGCTTCGCTCAGTAAGGGCTCTCTG	1000	0.732236337370743
ID11495	p4ha1b	GGTCTGGTCCTCGTCTGTGGGGAAGTACTTTCTCTGGATCGTCAGGTTGGAAATAAATCC	0.945	0.668328384525759
ID11499	pabpc1a	TTTGTTATCGATGGACTTGTCCAGGTTCTTGATGAAGATGTTGCCCACACCACTCTTCCT	1014	0.58985054617338
ID11502	pabpc1b	CAGACGGAGCTCAAGCGCAAATTTGAGCAAATGAAACAAGACCGTATGACTCGCTACCAG	1013	0.545877641715639
ID11505	pabpc4	GGGGTTGGGTCGTATTTGAGCCAGCTGATTGGGTGCATAGTATGTAGTCCTATTCTGGGC	0.964	0.529526583335539
ID11508	pabpn1	CATAAATAGATCTGCCATCCGCTTCCATCTTTTCCTCAATGGACATGATGACTGGACCGA	1014	0.549996205403203
ID11509	pacs2	AGATACAAGAACCGGACTATCTTGGGCTACAAGACTCTGGCAGTGGGATCTATTGATATG	1018	0.597625484082064
ID11512	pacsin1a	ACTTCAGGTCCTCTTGTGTGTTTGCAGTCAGGATTGTGCGCTCCAGTTCTCTGTATATTG	0.973	0.352171395185399
ID11517	pacsin1b	TTGCATTTGTCCACTTTCTCGTGGAGTTTCTTCTGCTGGTCGGCGGTCACCGAGGCCTCT	0.972	0.666394218888626
ID1152	KATNAL1	TTGGTAGTACACTACGGAGGAGTCGTAGTTCCCCAGCAGAGCGTACTCCCGACCCTTCTT	0.987	0.52624392347893
ID11520	pacsin2	AGTTCTTCAGCTTCTCGTAGTCTTCTCCCATCAGTGCCGACTTCACCTCCATGTGGAGCT	1041	0.27558881045738
ID11521	paf1	CCCTTGCTGGCTTTGTTCTTGACGTTCCAGTTATACTCCCTGGCTATCTTGTAATCATAC	1016	0.677421377748471
ID11526	pafah1b1a	TTGTAGTCCCAGATCCTTAAGGTCTTGTCATCTGCACAGCTCACAATAAACTTGCCTCCA	1013	0.677421377748471
ID11529	pak1	TAAGAAGAAAGAGCGTCCTGAGATTTCCCTGCCGTCTGATTTTGAACACACCATCCATGT	1025	0.540674381556354
ID11531	pak4	CTCAAAGCCATGAAAATGATCCGAGACAACCTGCCCCCCAAACTGAAGAACCTGCACAAG	0.989	0.671162230317128
ID11533	pak7	CAGGTAGCTGTTGTACATGTCCACCACGTTCTCGTGATGGTAGTCCCTCATGATCACCAC	1002	0.701100088535
ID11538	pald1b	AGTGCTCGATGTCGTTGTAGACGTAGAAGATGTTCTCGTTGAGTTTGGCAAAGTCATGGA	1045	0.338678634257536
ID11543	pan2	TCTGGCACAAGTGGTTTTGCACTAGATACCGTATTGGCTCCAGGAAATATAATACCTGGA	1070	0.270908985803871
ID11546	pan3	GCTGAATTTTCTTCCACATGTCCACCAGCATCATACACTTGGTGTTAACAAGGCGGAAAC	1070	0.295509355988172
ID11549	pank2	ACACTGGTCACCATCACCAACAACATCGGCTCCATCACCAGGATGTGTGCTCTCAATGAG	0.975	0.595014175469781
ID1155	KAZN	AGTAATCCCATTCATCACAGGAAACTGAGACTGGCCATTGAGGATTACAGGAGAGCTGAA	1026	0.481214332932586
ID11550	pank4	AATAGTGGACTAGACATCATTCTAGGGGTGATGCCTTTTGTCAGAGAGCTTCTCTCTCGA	0.878	0.668328384525759
ID11553	panx1b	GGGTTTGACACCATGTGTCTGCTGCGAACTCTGGGTCAGGTGAAGACTGATGTGATAGAC	1085	0.212791780448536
ID11557	panx3	AACTTGATGACCTTGTCCAGAGGAAGCTCCAGCTCCAGGTGGCTGATCCGGTTTAACCCG	0.961	0.447098300325848
ID11560	papd7	TGTCTATACACACCTGTCTGCCAGGTATGGAGTGCATTGCTAGACCACCGGGCAGCGAGA	0.896	0.451269786391133
ID11562	papl	CACGTAGGCGGCTATGGACTGAATCTGCCTCATGAACTCATCTCCGATCCTGGCGTTGTC	1011	0.556511745234822
ID11565	paplna	TGTTTCTCTGATGCTGATGGTGGTGGCTCCAACAGGGATGATGAACATCTGGTTGTAGCC	1002	0.660560143742986
ID11567	papolg	TCAGGGAAAGGCAGAATGGTCCAAACTCTTTGAGCCACCCAACTTTTTCCAAAAATACAA	1057	0.228480374796839
ID11572	pappaa	GAGGCATACTGCAGTAGAACTCTACCCTCAGTGCATTTATCACACACTGATCCCAATTCT	1016	0.568507772941444
ID11575	papss1	ATCGTACCCTTCAAGGTCGCCGCTTACAACAAGGTCAAGAGAGCAATGGATTTTTATGAC	0.995	0.738573328330403
ID11576	pard6gb	TAACGGCATTGAAGTGACTGGGAAGTCCTTAGATCAGGTAACGGATATGATGATCGCCAA	1014	0.723631166929523
ID11579	park7	CCCACGGCTGGTGATGTAATGTCCATCCTTCTGTACTCGAGCCTCTGAATATTTATAGTG	0.949	0.44114379535415
ID1158	KCNA3	AACTGGTTGAAAGTTTTAAGTTGCGTCTCAAAGCGTAAGCCCGAAATGTTGACGACCACC	0.980	0.507768811365615
ID11584	parn	TGCAGAGAGCTACAGGATCCAGACGTACGCCGAGTACATCAAGGGCAAGCAGCAGGACAA	0.994	0.676845444889261
ID11587	parp1	ATTGTTAGAGGAACTAACTCCTACTACAAACTGCAGCTGCTGGAGGATGACGTGCAGAAA	1018	0.546112291320364
ID11590	parp16	TAAGAGCAGCAGAAAGTAGAGACTCATCATGATGGCAAAATGGTTTCTGAGGAGCCAGGA	1001	0.733769317543631
ID11593	parp2	TTCACATCCAGCTTGGAGGTCCTCTTCTTGGGTGCAGCATCCACAGTGGTCTGGTTCTCC	1042	0.308055299547693
ID11596	parp6a	TGGTAACATTTGGGTGTGTCCAGTATCGGACCATGTCTGTACTCGCTTCTTTTTTGTGTA	1042	0.306683142179305
ID11598	parvaa	AAGTTGTAGAGCGGCACGAAGTAGCCCTCTAGCAGCCCCATCAGCAGCACCAGATAAACG	1028	0.574323733668414
ID116	ALS2	GCGTCGTCGTCACTCAGTTCGGCCTTTATTATGAAGGAGCCTTCAAAGACAATAAGATGA	0.909	0.164526046807557
ID11601	parvb	TCATAGTCAAGGACCTGGAGGAGGACTGCTATGATGGACAGGTGCTCCAGAAGTTATTTG	1030	0.463567461252893
ID11605	patl1	AACACGCCACCAAACTGATCACTCCACAAGTCGCCAAGGTTGAACACACTTACAGACCAG	0.962	0.629943620251826
ID11606	pax1a	GTAGGAATAAGGGTATATGTGGTTGTAGGAGAGCCCGGCCTGTGCGGAGGCTTGCTTACT	0.984	0.319042834879619
ID11609	pax3a	TCTCCACGATTTTATGTCGGATGTGGTTGGGCAGAGGTCTGCCGTTAATGAACACCCCCC	0.971	0.48996460590827
ID11613	pax6a	GAAGTTATGAGACATATACTCCTCCACACATGCAGCCACACATCAACGGCCAATCAATGA	1039	0.332015137216175
ID11616	pax6b	GGAAACTACAGAGAAACCGCACGTCCTTCACTCAGGAGCAGATTGAAGCACTGGAAAAAG	0.880	0.649886843602322
ID11619	pax7a	TGTAGATATCTGGGTAATGTGTCCTTTCAAAAGCCTTCTCCAGCTCCTCCAGCTGCTCCG	0.966	0.656492032759871
ID1162	KCNA6	ATGTCGATGGTGTTCATCATGTTCTTGAAGAACGCCGCCTTGCTGGGGCACGCGAGGAAC	0.961	0.145684957580169
ID11621	paxip1	GGGAAACTGCTGGCCAAACAGCCCTCCTATAGAAAAATAATGGAACATAAACAGAACAAG	1002	0.688619520048633
ID11625	pbk	TTTGCTTACGGTCTGACTCTGTGGGAGATGATGACCCTGGACATGCCTCATCTGGAGATG	0.991	0.687592349291021
ID11628	pbrm1l	GCATAAAGTTTCCTGGCGTAGGACTTCCTGCCATACCATTCATACCAGCGCCCATCATAC	1061	0.442767410022637
ID11631	pbx1b	TTGAGCTTCGTCCAGACTCTGGTCCGTGATGGTCATGATTTGCTGTAAAATGTCTCCAAT	0.994	0.707018962500255
ID11632	pbx2	CTGAAACTTGCCAATGTTTTTCTTGTAGCGGATTCTTTTGTTGCCAAACCAGTTGCACAC	1006	0.706477535699698
ID11635	pbx3a	ACTGTCACAGAATGAAACCAGCACTCTTCAGCGTTCTCTGTGAAATCAAAGAAAAGACAG	1055	0.194753074490924
ID11638	pbx4	TTTTCTTTGATCTCACAGAGAACACTGAAGAGGGCTGGCTTCATTCTGTGACAGTTCAGG	1063	0.251233049513505
ID1164	KCNA7	TCTCCATCCTCATCTTCTGCCTGGAGACTCTGCCCGAGTTCAGGAACGAGAAGGAGCAGA	1008	0.589774687469121
ID11643	pcbp2	TGACATCGAACGGATCTCATTGATCTTTGTGCCCTGACGGCCGATGATGCAGCCAATGAG	0.942	0.286458761191577
ID11645	pcbp3	CCTCAGGGTCACGGGCGGTTTACTGGTGGCCGGACTGTTGCTCATAGAGTTGATTATATC	0.953	0.172085195334634
ID11647	pcca	GACAGCGGAATCCAGGAGGGAAGTGACATCAGCATCTACTACGATCCCATGATCTCTAAG	1168	0.442905046551367
ID11651	pccb	AAGCGTCACAGAAGCGTACAAAGCGGGCTCCCTTCACTGAAGAGTTGATGTCCAAACAAC	1034	0.408182238562802
ID11655	pcdh15a	TAAACTTTTGGATTATGAAAATGTGACCAGCTATGTCCTCCGGGTCCAGGCCGACTCTAT	0.999	0.621535001953835
ID11658	pcdh15b	TTCATCCAGGACTTCGATTTGGAGATTGGCGAAAGCTGGCAAGGGGTGGCCGTTGTCCTG	0.966	0.436584738702039
ID1166	KCNAB2	TCTGTTCGCAAACACCACATCCACGTAGTCCAACTGCAGTCGTTCTAGAGAAGCTTTTAA	1014	0.554819763219507
ID11661	pcdh17	TTTTGCAGACATATCGCAGCAGGAGCCTTTGTTGGTGTCCTGGTCGCTGTCAGCCTGGTC	0.977	0.501775410712421
ID11664	pcdh18a	TCGCTGTCCCCACGGCCACTGTCCTTCAGGCTGAACTTGTCCATGTCTTGTAACGCATAC	1030	0.477649374356339
ID11667	pcdh18b	ATGCCCTGAATGAGATGGACAAGTTCAGTCTGAAGGACAGCGGCCGTGGAGACAGTGAGG	1023	0.576125019827379
ID11670	pcdh1a	AAATGTCTTGGAACTTTTAGGTTGAGGACCCTTATCCCTCGCCACCACATAGAAGGACAA	0.955	0.198896519398163
ID11671	pcdh1a3	TTGTGTACTGTGAAAGCTCAAGACGCAGATATTAAAGAGAACGCACGCATCACCTACACG	1045	0.520804215537168
ID11675	pcdh1g9	TAGAATAACGAATCTGGCCACCTACCATGTTAACTGCATGAAACAGAAACACAAGCAGTC	0.838	0.470259605551983
ID11677	pcdh2ac	TTTGAGAATAAACTCGATGTGCTTATCGTTGGAGAAGGGCTTAATTGAGTCCAGGGCGAG	0.949	0.193795023118312
ID11680	pcdh2g8	TCATTAGCATCCAGTACAGTTACGTGTATGACTACAGTACCTGATCTCTGAGGAGAGCCT	0.876	0.199659352114838
ID11684	pcdh7a	TGTCAGGACCGTGACAGCCATAGATTCAGACACCGGCCCCAATGCAGACCTTCACTATGC	0.910	0.252272287846592
ID11685	pcdh8	TTTAACGACAGTGACTCTGATATCAGTGGCGACGGAGGCAAAAAGAACTTCATCACCTTC	1043	0.371298719724582
ID11689	pcgf1	AATGTCCTGCATCACTCGGTCCAGTTTGAGGTTGAGTAAAGGCTGCGTTTCATGGATTTT	1098	0.0437132992640905
ID11691	pcgf5a	ATGTGCTGTGTAACGGAGAGATCATGGGAAGAGATCACACTCTGGAGTTCATCTACATGA	1009	0.66981848555028
ID11695	pcid2	AATCTTCAGCTTCTCCAAGATAAGGAAGATCCCACAGCGGATGAAGAAGGTCTCGTGTTT	1017	0.685452842308339
ID11697	pcif1	AGCTTCAGCGTATTTAAACAGCAGCTTACGGGCCTCCTCTTTGTACTTGATACGTGACAA	0.979	0.251662693325637
ID117	ANGPTL2	TAGTGTCCTCCTCTGTACCAAACTCCATTCAAGTTTGAATGGGCACAAGAGTTGTACCAC	0.975	0.5950562340908
ID1170	KCNAB3	TCAAACCATTACTGAGATTGATGCCCTGCTGGGAAACAAGCCACACTCGAAGAAAGAGTT	1034	0.420443747958212
ID11701	pcloa	TCTATTACAGACAACAGGGGTTTGGAGACAGACTATACCAGCTATCTTGGGTCTACCAGT	1035	0.38971033682847
ID11704	pclob	CACAATGAGCAGAGGCTGGTTGTGTATCACTTCATAGTTGGTGGTTATCTTAGGCTCTAA	1050	0.321059131942162
ID11707	pcm1	TCTTATTTTTGTGTTTGGCTGCCAAGGCAATGCTGCTGCTGTTGTCCAAATCCTGCATGA	0.914	0.616863429994166
ID11711	pcmt	CAAAGCTCTGGACGTCGGCTCTGGCAGTGGAATCCTGTCCGTTTGCTTTGCACGAATGGT	0.883	0.488194593012782
ID11713	pcmtd1	TCTCCGTGCGAATGTACTGGGCCTCCTTCAGGTTATCGATGAGGTCGTCATTGTCCTCCC	0.961	0.413120660440325
ID11716	pcmtl	TGAGAAAGGTCCCATCCATCTGTCGATCGTACTGTTCCAACACCTGACTGCCACCGTCGG	1012	0.667017037499085
ID11719	pcna	CGAGCTGCTCCACGTCCAGGTCCATCAACTTCATCTCGTAATCGGAAACCTTCTCCTGGT	0.915	0.409218397002983
ID11723	pcnx	GACATCTGGGTCTTTCAATTCTGCCTCGTCATTGCAAGCTGCCAGTATTCCTTACTAAAG	0.987	0.523363309433265
ID11725	pcnxl2	AAATATCCACAGATAGAGGTGGCAGGAGTTGTTGAATTTGTTCTGATCCGGGTCGTGGTA	1048	0.554819763219507
ID11729	pcnxl3	ATAGATGAAATATTTCTCCACACACTGAAGCCACGCATACAGCTTCTCAAACCACATCAA	1027	0.625661050102989
ID1173	KCNB2	ACACATCTCCTCCATCATGTGTAATTTGCCCGTGCGGTAAAAGTTCAGAATGGAGGTGAA	0.990	0.614156464706118
ID11732	pcnxl4	TATGAGATCACCCCACTCACCCGGCCTCTCTACATTTTTATTTTCATTGCTGTGGACATG	0.958	0.477553729648645
ID11734	pcolce2a	GCACAGGTTGTCGTTCTCCAAGTCAATAAAGCGGAATGACAGGACCACCACCTTTCCCTC	1002	0.710227656102139
ID11736	pcsk1	TCAGTGTAGTCACTGTAGACACTGTCCTCGGGTCCTTTGTACTTGTTTATCATGTCCAGA	0.935	0.199659352114838
ID11740	pcsk2	TGACTGACATTATTGAGGCATCATCCATCAGCCACATGCCCCAGGTTATTGACATCTACA	1057	0.302332238836116
ID11743	pcsk5b	ATCCAAGAGACCGTACTTGAACTTCCGATACACTGTCCCATCTTGTCCCATGTACACAAT	1056	0.450669824262629
ID11746	pcsk7	TGACAGCCAGCATGGACGCACACTCTTCAGCATAGAAGGGCATCTTGCCTTGCTCATCGA	0.899	0.5059940167895
ID11749	pcxa	CAGGTTGTTCTGCACCATGAACTGAGCCAAGTCACCCACAATCTTTGAGGAGGGAGTCAC	1044	0.285452242517186
ID11753	pcyt1ab	ACGCCAGAGCACTCATGCAGGCTAAATGCCTCTTCCCAAATACACACCTCATCGTAGGAG	1037	0.271607592874933
ID11757	pcyt1bb	AAACATCCTCTGATCCAGCAGAGGTATAAGGGATGTCATCATGGGCCACAAAGTCAATCT	1040	0.456725516594503
ID11759	pcyt2	GATGACGTAGGGCCTCTCCGCCTGCTTATAGACCATCTCTAAGAAGTCAACATGACCAAT	1026	0.501583433224736
ID1176	KCNG4	ATGTTCGTGGTGGAGTCCATCTGCGTGGCGTGGTTCACGTTGGAGTTCTTGCTGCGATTC	0.971	0.636783922896841
ID11762	pdcd10a	CATCCTCAGCATCATACCAGATGAGATCAATGACAGAGTAGGCTTCCTACAGAGTATCAA	1001	0.725228354883801
ID11765	pdcd4b	TATTGACAGTCAACTCTGCCTTTGTAGGCCTCGATGTAGCTCTTGGACAATATTTGGTCG	0.961	0.212785462929009
ID11767	pdcd6ip	ACCACTTTCTAAATTTATAACAGTTACCTACCCAGCGGGCGAGGAGCAAGGGGAGTATAT	1023	0.42577162070254
ID11772	pde10a	ATATTTAAGACTTCCCCTGTCTGAGCCACTTGGCCCGCTATTCCCTTGTCAATAGAAAAC	1090	0.231338507670172
ID11775	pde11a	TGACCTCATGCAGCTGTTGAAACAGTCAATTCTGGCCACAGACCTCACACTTTACTTTGA	0.982	0.574499990814414
ID11778	pde1a	TGGAAGTGACAGGACATGTCTGTGGACATCACCATCTCTATCACCAGAGCCCTCAGCTCC	0.964	0.459533130360714
ID11780	pde4a	TTAACATCTTTCGTGTGGCAGAGTACTCTAATAACCGTCCCCTGAGCTGCACAATGTTTG	0.992	0.604064670436559
ID11784	pde4ba	TAGTAACTTGAATCCCACAGCTAAGTGATGGTTCTCCAGCACAGACTCGTCGTTGTACAT	0.968	0.459471586823997
ID11787	pde4bb	CTGGACCAGTTGGAGACCATCCAAACCTACCGCTCTGTCAGTGACATGGCCTCTAACAAG	0.979	0.41420317139067
ID1179	KCNH2	GAAAATTTGTGATAGCCAACGCCAGGGTGGAGAACTGTGCAATAATATACTGCAACGACG	1040	0.41420317139067
ID11790	pde4ca	TCTCCACCATGGTTTTCAGGTCTGCCAGTAGATTCATGTGTTTAGACATATCTGTGGCCA	1021	0.312849212085017
ID11792	pde4cb	TTAAGATCCAAAATGACACCTTTATCACCCTAATGATGACCTTGGAGGACCACTACCGCG	1016	0.718709136872526
ID11796	pde4d	TCTCAGATCATTGGGGTGAAAAAGCTGCAACACTCCTCCAGCCTCACAAACTCTAATATC	1016	0.596738121486465
ID11797	pde6a	AGTTGTGGTAGGTGATCCTCCTGTAGCCTTTACTGAGGGAATAGATGAACCTCACCAGGG	1013	0.713376782029148
ID11800	pde6b	CACGTTGATGTTCTCCTGCATGTCTTTGATCAGCTCATACATGATTTGGCTTTCTTCGAG	0.984	0.658266944421917
ID11805	pde6c	GAACAGCTACCCAAGATGCAGTGTGGTTTCATCGACTTTGTATGCGCATTTGTGTACAAG	0.975	0.436249253483786
ID11807	pde7a	ATTAGTTTCAGCTCCAGCTCTTCTCTCTTCGGGGCTCCTGATCCAAGACAGCTGTCACAG	0.931	0.199659352114838
ID11809	pde8a	CCCAAAGTCCCAGATTTCCTTCATAGACTACTTCATTACCGACATGTTTGATGCATGGGA	0.873	0.209315776329909
ID1181	KCNIP2	ATGGACCGGAATAAAGACGGAGTGGTCACTATAGAAGAGTTCATTGAGTCCTGCAAAAAG	0.990	0.668254174276673
ID11812	pde9a	TTCAGAGAGTCAAGAGACCGATACGAAGAGCTCAAACAGATTGATGACGCCATGAATGAG	0.965	0.707026567900922
ID11815	pdgfab	TCACGGTTACTACAATGACCTGAAGAGCTCCCAGCTCCACAGCCGACGCAAGAGGAGCAT	0.982	0.728488544705977
ID11817	pdgfrb	TGGAAGTGAGAGTGATGGAGGATACATGGACATGAGTAAAGATGAGCCCACCATCTACAT	1153	0.359603775068097
ID11822	pdk2	TGTTCAGCTACATGTACTCCACGGCTCCCAGACCCACCATAGGAGACAAGCACAGAGCTC	0.995	0.72398511191936
ID11826	pdlim5a	CCTGGAGGCCCAGAACAAGATCAAGAACTGCTCTGGTAACCTCAGCCTCAACCTACAGAA	1055	0.193011864634017
ID11828	pdp1	TCAGACTCTCTACTTCAACAGCCTCAGGACCTACTGGCAGGAGTTGATAGATCTCACCAG	1034	0.290274221355618
ID11832	pdpk1b	TCTTCTTGCACCATCTGTCAGCATTTCCGCTGGGGTCCATCAAATAGTATGTTCGATTAG	1006	0.707026567900922
ID11834	pds5a	TCGTTGCTGATTTTGTCCGTAATCTCTTTCACTCCGGGAGGATAGATTATCTTTCCGTCC	1015	0.683736071786218
ID11838	pds5b	TTCAGCAACACAAAAAACTTTCTCCCGCCAGAGATGAAGTCTTTCTTCACACCTGGAAAG	0.966	0.510259191970349
ID11840	pdss1	GCTGGCAGTGTGGATCATTTCTGCGATCATAGCTATGGTCCTCTGCCCTGGGAGCAGATC	1055	0.320376261118288
ID11843	pdxka	GGTCTGTACTAGTGAGGACCACCGTCTCTGGACCCATTTTATGAAGCAAGTCCATCACCT	1005	0.621601535406377
ID11844	pdzrn3a	ATAAGAAAATATTTGACAACTGGATGACCATCCAGGAACTGCTGACCCACGGCACCAAGT	0.958	0.232503811963979
ID11849	pelo	AGAGTAACGCGAACTCTGGAGCTGCCCACACTTCCAGTGATTGACTCTGTCTGCACCTTC	1017	0.694436112389566
ID1185	KCNIP4	TTGGCAGCAGTCGATGAACTCGTCGATGGTTACCACTCCGTCTTTATTCTTGTCCATCTT	0.990	0.302202121540534
ID11851	pex3	CCCATCGTCAACGGTCAGATCAATTACATCTGCAGTGAGACGCCGAGCCACTTTGTCCAG	1016	0.726558938321419
ID11855	pex5	CTCTGGTTCTTTCTGTACGGCACTTTCAAAGAAGCGTACAGCACCAGGGATGTCCCCTGC	1033	0.55584172700773
ID11858	pex5la	TGCTCCTCCTCCTTTCGCCGGGTTCACTGAGATCCAGCAGGTCCAGTGTTGAAGATAGAA	0.922	0.292567750907722
ID11860	pfdn5	TTGGGATGCCTGCTGGTTCTGTTGGAGATGTTGGATCTTCACGTTCATTACTTCGATCAC	1113	0.160162246281973
ID11864	pfkfb2b	GCCGGTCTCGATGCGTGTTCACCGACTCCACGTTGAGATAGAACATCTCCACTTTACAAC	1039	0.449099444754721
ID11866	pfkfb3	AACACAACAAGAGAAAGGCGAGACATGATCCTCCAGTTTGGCGGGGAGAACGACTTCAAG	1443	0.149713533978326
ID1187	KCNJ10	GTTCTTCTGGTCCAGACGAACCGTCTCGCCTTCCTTGGTCAGAGACGTCTGGAGCAGTTT	0.943	0.362391158792278
ID11870	pfkfb4	TGATGCAACGAACACCACCAGAGAAAGACGGGAAACCATCATCCAGTTTGCAGAGCAGAA	1033	0.510259191970349
ID11873	pfkfb4l	AGTGAGCTTCTTTGAAATGTAAGTCTTCCCTCGAGCTGGAAGTCCAACAGTCACAATGAG	1051	0.332015137216175
ID11875	pfkma	ACGCTGCTGTGAGAGCCACAGTCAGAGTTGGTCTCTACACCGGAGCCAAAGTCTACTTTG	1055	0.366838393657496
ID11877	pfkmb	AGGAACAACAACAAGGGGAATACAAAGTTCCTCATACTTCTCTCTAGCCTGCACCATCTC	1000	0.563466022736199
ID11882	pfkpa	GAATGAAATAAACTTTTGCTCCCACATATAACCCCATTCGAACCACGGCACGTACAGCAG	0.991	0.625716267525391
ID11885	pfkpb	TAAGGAGCAGTGGTGGCTGAAGCTCCGCCCACTGATGAAGATCCTGGCCAAGTACAAGAC	1010	0.625716267525391
ID11886	pgbd5	ACAATTGCATCCAAAACATGGTCACCCAGACTAACATGTACGCCAAGAAGTTCCAGGAAC	1000	0.728787997239174
ID11891	pgd	CACGGTTCTCCTGTTCCGACCTTGGCAGCGATGCTCTGGAAGATTTCTTTTATGTGTGGC	0.977	0.603843950331468
ID11892	pgk1	AAAGTAGTCCAGCTCCTTCTTCATCAGGAAGCCGGCGGCCTTCTGAGGCAGATTCACTCC	0.975	0.341836626006642
ID11897	pgm2	GAGCCAGAGACCTTTTGGACCAGGGCAAGACGGTTCTGTTTGCCTTTGAGGAGGCCATAG	1007	0.593414417707481
ID11899	pgm5	AAGAAGAACTACCTGCAGAACTACATCCAGAGCCTCCTGTCCTCCATCGACCTGCGGGAC	0.975	0.556511745234822
ID1190	KCNJ4	TCAGATCAGCCTTGACAGACTACAGCCCACCCTACCTTTATACATCAGCAGAGAGTCAGG	0.953	0.169542279204793
ID11903	pgr	AGGGTGGAGTTTCCAGAGATGATGTCAGAGGTCATTGCCTCCCAGCTTCCCAAGGTCCTG	1012	0.622856584710926
ID11906	phactr3a	TCTCCAACACCTCAGGCCTCCCCACCGACTTAGAAGAATGGAATGATTCAGTCATCTCTG	0.938	0.377550950601975
ID11909	phactr3b	AGGAACTTCACTCTTCCCAAAGACACCCACGGCTCCCTGTTGAGAGGCAGGATCCTCACA	0.927	0.172714122367854
ID11910	phactr4b	TCTCTTCGTGGACCTCCATCTCAGTGCTCTTGTAGTCGTTGAGCTCCTTCCGGATAGCCG	1014	0.576668316864565
ID11912	phc1	CTCAGACTTGACCGCAACTGCTCTGGGAGTAGAAGTACAATGGAGGGCCAGATTCTGCAC	1044	0.291958977732042
ID11915	phc2a	AGCAACAGGGCCTGTCCATCGATCTCCTGACAACGGAACTCCTCTGCGATCTCCAGACAA	0.992	0.688619520048633
ID11919	phf10	TGACGTTCTGTTCACGCAGGTAAAGCTTCTCTTTGTGAGACAAGTCTCTTCTCTCCATAT	1021	0.50661984925722
ID1192	KCNK16	TATTCTGGCTCCCATGTTGAGGATAAGAGCAAGCCAAGCCAAGGCAAAGATGATCCATAT	0.932	0.44114379535415
ID11922	phf14	ATCAAAGGACCGATCAAATTCATCCCGCAGGAGATGTCCCCAGAGCCCAAGAAACATCAA	0.953	0.276957199677415
ID11924	phf19	TGCTTCAGCTGAGAGGAGGAAGAGGAAGTCCAAGTGGCTCCTGGAAGAAGCGATTCCTAA	1004	0.622856584710926
ID11930	phf20a	TAGATTCAGTCCAGGACGAGGTCTCTCACAGGATGGACTTCATTGAGAGGGAGCTGGACG	0.983	0.694455130491962
ID11932	phf20b	CGGTAGTGGACCTGGATCCGCTCTTTGTCGTAGTCGATTTTCTCGATCGTTGCCGCGTAC	1121	0.160162246281973
ID11937	phf21ab	ATAGAGTTGCTGAGCTGTTTGACTTTCTGTTCCAGCTGCTCTCGCTCCAGTTTTAGTTCA	0.966	0.332015137216175
ID11938	phf6	TCTTTTCCCCCTTTTGATTTCCTGGATGACCGTCTTCACTTCAAAGTTTCCAAATTCAGC	1019	0.652363670226774
ID11942	phf8	AGAAACCATCAATACTCAGACACTAGTAAAGGACCTGGCCAAGGAGATTCGTCTGGTTGA	0.964	0.271607592874933
ID11945	phip	GAGAAGGTCGCCTTCTTCATGGTTTTGTAGAGCGGCATGATGTCCGTCATGTTTTGGTCC	0.972	0.536261461084976
ID11948	phkb	AGTCTCTTAACTAAGCTAGTGGACAGCCTTGCCCCCAGTATTACTAGTGTGTTAGTGCAT	1059	0.248244397348433
ID11950	phkg1a	TTCATTCACCACATACTGAGAAAAGAAGGAGTGGTTGAGGACATCTGTCGCTGTGTATCG	1013	0.625404730150319
ID11954	phkg2	GGTCGCTATCAGTTCAGCTCACCTGAGTGGGATGACAGGTCTGACAATGTGAAAGATCTG	0.995	0.738573328330403
ID11956	phldb1a	AGGTACCACATGTTGACAGGAGGGAGAAACTTCCCGAAGCCCAGCAGCAGCATGAAAGAG	1038	0.413120660440325
ID11961	phlpp2	GCCTTTAGCTTGTTGCCACTTAGATTTAGCTCCTCCAGCAGTTCCAGCTTACTCAGTTTA	1022	0.332015137216175
ID11963	phtf2	TTTATCGATGGTGGATCCAGGTTACCTCCAGAACCATTTTCCTCTTACTGCTGGTTCTCT	0.935	0.168779215458768
ID11966	pi15a	TAATATAACGCTTCCTCCTGGTTTTGGAAATACTCGTGACATCGGCCCCATAGTTGTGCA	1003	0.720648854415545
ID1197	KCNMA1	GGTATACATCTCATTGGCCACTCCTTCTAGGTAATACTTCTGCCATGTGTCCTCCTCAAT	0.971	0.367142954189669
ID11970	pi4k2a	TCGAGACTTCACCCTGTCTATGGCACTGTAGTTGAATGTTTCGCTAGCCAGGTACACCAC	1016	0.675282360989936
ID11973	pi4k2b	CTTCTTTCCCTTGGATTTGGCTCTGTCGATGGCGCTGTAGTGGAATGTGTCACTGGCCAG	1010	0.687592349291021
ID11974	pi4kaa	ACTCCACTGTCAGGAATGTGCTCCGAGAGAAGATTTATTCTACAGCCTTCGACTACTTCA	1024	0.477553729648645
ID11978	pi4kab	TAACTGGAGGTCCAAATACATCAGTCTGACGGAGAAACAGTGGAAGGACAACATCAACCT	1001	0.623007301343181
ID11980	pias1b	TTTACATCCAAATGAATGAGAAGAAGCCGACCTGGGTGTGTCCAGTCTGTGACAAGAAAG	1031	0.470606998591071
ID11984	pibf1	GGATGCCACGTATTTTTCATAGGCGTCCTCCCTCGCCTTCTTAGTGTCTTCTAATTGCAC	0.973	0.582555191566133
ID11987	picalma	TGGCCTCAAGAAACACACTATTCAACCTCAGCAATTTTTTGGACAAAAGTGGCCTCCAAG	1088	0.232687146261593
ID11990	picalmb	AAGCTGCTCAAGACTATCCCCATTATTCAGAACCAGATGGATGCGCTCCTCGATTTCAAT	0.980	0.415921290510374
ID11991	pick1	TGATGGAGCACACGAAGAGACTGCTGAGAGCTTTCTTTGAGCTTTCTCAAACTCACAGAG	1026	0.429739440752638
ID11996	pidd	AGGTCTGAGGGCTGAGGGCCATCATATTGCTCTGACAAAGACTGCACTCTACCGTCCACC	1074	0.178598945622346
ID11997	piezo1	CGAAGTAAATACACTTGACAAAGTACCAGAGCTGGGCCACAAAGTTCTGATTGAACTTCC	1066	0.35160004070869
ID12	ABHD12B	TGTCTACGCATCAGCGCCTGTCATCCTCTACCTGTTCCCATGGATCCTGGGCCATATCAT	1270	0.128700359709076
ID1200	KCNT2	TGTTGCGTGTCCCCTTCATTCTGGAGATGATCAGCGCCATTCCCTTCATGATCACTGTGA	0.999	0.687592349291021
ID12000	pif1	TCAACTGATCGTATGTGGAGACTTCCTCCAGCTGCCTCCTGTTTCTAAAGGATAGGAAAA	0.957	0.494325679020306
ID12005	piga	AAGCTTGTTGGTCAGCACAGAGCTCACATCAGCAAAGCCAAAGAGTGAGTGGTCAGTGAA	1070	0.193795023118312
ID12007	pigf	ACTTCTTCCTGTCGTGCCTGTTCTTCCACACTGTGGTTGTTCTCTATGGAGCTCCGCTGA	1016	0.614218204545519
ID12011	pigk	GTAGACGGACAAAGTGTTGGCCACATGACGGTAGTTGAACCAGAACCTGGATGTACACAC	1032	0.52624392347893
ID12013	pigm	CCAGAAGGGACATCCGACACAACTTCTCTCCATACTTCTATATGCTCTACCTCACTACAG	0.975	0.648452892431778
ID12017	pign	AGAAGTCTTCTACCATAGACACCAGTTCAGCGACACCAGTGTCTACGAGGTCAATATTGT	1061	0.355859404315698
ID12019	pigs	TACATCCAACCTTTGCTTACAAAACTGGCGTCTGTGGCCAACTTTAGCATCGACTCTCAG	1012	0.638054325948028
ID12022	pigt	GAGAATGAAAACTGCTGTGGAAGAGTTTCTCCGACTTCAACAGGACAGCGAGACCAGCCT	1153	0.181482598984776
ID12026	pih1d2	TTTGATCCAGGTCATCTCAACTACATTTGTGCAGCCTCAGAAGCCAGAGTACCAACTTGA	1088	0.109873721021673
ID12027	pik3c2a	TCGTCACTGCTCTTCTCAATCCAGCTGACAGCCACATTTCTTACTTCTGTATCTGCAAAC	1053	0.461845292343063
ID1203	KCTD15	TTTTATCCTGATGGGCGTGTTGAGGGAGAGACTCCGCCGGTCCTCGCGACACAACACATA	0.953	0.463567461252893
ID12031	pik3c2b	CATGTTCCACATCGACTTCGGGAAGTTCCTGGGACACGCCCAGATGTTCGGGAACATCAA	0.980	0.598815936071216
ID12034	pik3c3	TTTTATGCAGTTTGTTCAGTCTGTTCCTGTCGCTGAAGTCCTGGCTACTGAAGGCAACAT	0.965	0.41120805026755
ID12038	pik3cb	CTTTAACTACCCTGACCAGTACGTCAGAGAGTACGCGGTGGGCTGCCTGCGTGATATGAG	0.952	0.355859404315698
ID12039	pik3cd	GAACTTCACCTTAAAATTCTTCAGTGCCTCTTCCTCCGTTTTGCCCAAAGCTAAAGAGTC	1029	0.507768811365615
ID12044	pik3cg	AATGTTAAACTCCAACCAGCAGTTCCACAGCACTTCTTCGCTGAAGCTTTTAGAGGACGT	1017	0.732855047625063
ID12047	pik3r1	GAAGATCTTTATGGTCTCATTGAACGCCTCGATGGCCGTCCTCTTCATCTGGATCTCCTG	0.952	0.4428362581482
ID12050	pik3r2	TGTGTTTCACACTCCTCCTCAAAGATACGAATGATTTCACTGAAAGCCTCGATGGCTGTC	1008	0.738573328330403
ID12051	pik3r3b	TTACGGAGAAAAGTTTGAGATGAACAATCAGTCCGAGGGAACCGACAAAGATCTGGAGAG	1041	0.413120660440325
ID12056	pik3r4	TACTTCTTCGACACATCCAGACGCAGAACGTGCTACATCGCTCCCGAGAGGTTCGTGGAC	1021	0.482686527064262
ID12059	pik3r5	ATCCAGACACATGTCCAGAGCATGCTGGATCCTGTCCTCTGTGCACGAGGTGTGCTGCAT	1005	0.702672590705489
ID1206	KDM1B	GGTCACATACCACCCGGCCCCAACAAGAGAGGCATGTTCAGTGTCTTCTATGACATGGAG	1013	0.598815936071216
ID12060	pikfyve	TACATCAAGAACCCCAAAATCCTGCTTCTGAAGTGCTCCATAGAGTATCTGTACAGGGAG	1117	0.117859084076781
ID12063	pip4k2aa	ATTGTCACACGCAATGTCTTCTCTCACCGCCTTTCCGTCTTCAAAAAATATGATCTCAAG	0.957	0.41120805026755
ID12068	pip5k1ab	GAGCCTGCAGCCTGGTAGGCAGAAAGTCTCCATTGCGCATGTACTCACTATTGTCCACAC	0.943	0.227674474065795
ID1207	KDM2A	TTGGGATAATGCATGTCTATGATGGCATTAGTGGAGTCTCTCTGTCTCTCCTTGAGATGG	0.923	0.251503189918923
ID12071	pip5k1ba	AAGACGGTGCAGCACAAAGAGGCCGAGTTCCTGCAGAAGCTGCTTCCTGGTTACTACATG	1000	0.738573328330403
ID12073	pip5k1ca	GCCGGAGAGAGATGTGTTGATGCAGGACTTCTACGTGGTGGAGAGCATCTTCTTTCCCAG	0.975	0.526016902596168
ID12077	pip5k1cb	CGGCCAAGCCCATGAGAAAAAGATTGGCCATAGGAGGGTCGATGCCTCTGGAGAGACAAC	0.999	0.612991231692579
ID12080	pip5k2	AAACACTTTCACCTTCTGCTGGACGAAATGTTTCTTTTTGGTTTTCGTCTTCGGGGCCAG	0.953	0.459231026663316
ID12081	pip5kl1	ATGGGCCTGAGCAGCGTTACTTCATCGGCATCATTGACATTTTCACAGTTTACAGTTTTA	0.996	0.723157963000092
ID12084	pitpnab	GCCGTACGAGAAAGATGGAGAGAAGGGACAGTACACACACAAAATTTACCATTTGCAGAG	1135	0.275537646570517
ID12087	pitpnb	CCACTTATCGATCCAACAAAAGAGCTGGCGGTGGAAGTTAGTGAAGATCCTCTTCTCTTG	0.980	0.462884247058504
ID12091	pitpnm3	TGTTGTAAACAGAGATGTCCTTCATGGAGCCATAAGCAGAGTTGATCTTAATGTGACACT	1005	0.738573328330403
ID12093	pkd2	TTCGAGACAGGTCTTGGTAGTATCCTCCACCTCCATATTTAGATATCTGGCCCACATAAC	0.984	0.556193956613458
ID12098	pkd2l1	TATGTGGCTAGCAAACCCCAGTGAGAGGAACCTTTTATTTCTTTCTCTGTGTGGTAGGTC	0.949	0.546112291320364
ID1210	KDM3B	ACCACTAATCTCCATCTGGATGTCTCTGATGCTGTCAACGTCATGGTCTATGTTGGTATC	1052	0.28657580431347
ID12100	pkdcc	ACTTGTAGAGGAGGAGGATATGTTCAAAGGCCTCCAGCGTTTGATTGATGTCAGCTTTCA	0.956	0.413120660440325
ID12104	pkma	GAAGACCTTTTCTGTGGGGATCTCAATTCCCAAGTCACCACGGGCAACCATGATGCCATC	1099	0.201557759812584
ID12106	pkn1	TTTCTTCAGCGCTTTGATAGCAAACATCGTGCCCGTCTTCTTGTACTCTGACAACAACAC	1091	0.192892450388229
ID12109	pkn2	TGAAGAATAGATGTTTCTTAACCTCCTCTGCGTCCTTATCTCCTGCTCCCAGTCGTCTTT	0.971	0.436249253483786
ID12113	pkn3	AACAGTGATGTGCGCTACCCTCGCTTCCTTTCTCCTGAGTCTGTGTCCCTCATTCAAAAG	0.990	0.516481694383752
ID12115	pknox1.1	AGTTTATTGAGGGGACGTTAGCAGAGACGCCCAGTCCGATACCCACAGAGCCACAGACAC	1037	0.588028827286839
ID12119	pknox2	TGAAGGGTTAACAGAGCTGGAGACAGAGGTCATGGATGGAGAGGAGGTCTGAATTAGTTC	1032	0.43037428112561
ID12121	plaa	TTCTGATAGATGTGTCATTGCTGCAAGAGAAGAACTCTGTGTTGCTGATCACTGCTAGCC	1039	0.164576489282603
ID12125	plagx	ATTTTACACTCGTAAGGATGTGCGGCGTCATGCTGTGGTGCACACTGGGCGCCGTGACTT	0.962	0.580384964737585
ID12126	plcb3	AGGCTGGATATCATCGACGACATGAACCAACCACTGTCTCACTACTTTATCAATTCCTCG	1087	0.275485817490465
ID12129	plcb4	AGATAATTGGCCTAAATTTAGATTGTTCCAAGCAGCAGACCAGGGTGGTGGATGATAATG	1123	0.186282641800379
ID12133	plcd1b	AACCCAGATCACAGAGAGGTGTACCAGGACATGAGCCGGCCCCTCAACCACTACTTCATC	1008	0.677421377748471
ID12137	plcd3a	GGGTGCGAGGGCTCCGCAGTTTAAAGGATCACGTTGCCGACATGACTCAGAAGCAAAAGC	0.909	0.136609989577282
ID12139	plcd4a	TTCGAGACTTGATCTTCCTCATTACCGCCCCCACCAGCATGGACTGGAGGTTGTCATCCC	0.995	0.650560061939522
ID12143	plcd4b	TCTAAAAAGAATCTTAGAAGTCAAAGTGTGACCGTGATACACGACGGGCTCCCCATCACT	1013	0.622856584710926
ID12146	plcg1	TGTCGACCATCAGCCAGTTGAGACCAGTGATCCACATGTTGACCTCCTCTTCACTGAAGG	1311	0.134553720971678
ID12149	plcg2	ACAAACACGAGGAAAACACCTGCTTCACAATCTTCTACGGCTCACTGTTTGTTCTCAACA	0.996	0.602288060072042
ID1215	KDM5A	GATGACGAGGAGACCGACTCAGACGAGGACATAAGGGAGACTTACGGTTATGACATGAAG	0.959	0.448081656551816
ID12150	plch2a	CAAGATCCTCTTCAAAGACGTCATCGAGACCATCAACAAGTACGCCTTCATCAAGAACGA	0.991	0.691643856257689
ID12153	pld1b	AGAAACATTTCATGGAGCTGCATAGAGAGCTGAGGACGTACAAGACCTTCATGAGGATAC	1007	0.608643399840225
ID12158	pld2	CACAGAGCTCATCTATGTTCACAGCAAGACCCTCATAGCTGATGACCGCTGCTATATCAT	0.979	0.506554357868336
ID12161	pld3	CCATCAGATTGAGCCAGGCCTGGAAGATGGTGGGGTGAGTGGTGCTGGAGTTAAACTCCA	0.998	0.622856584710926
ID12164	pleca	TTCAGACGAGTTGCCTCGTTGATGGCGGCTAGTTTTTCTTTAAGTATTTTCTCTGCCTCG	0.803	0.260481786005891
ID12167	plecb	AATGAATGAGATCCTGAGTGATCCAAGTGATGACACCAAAGGATTCTTTGATCCCAACAC	1067	0.211288382073169
ID12169	plekha1	ATGTAAAACGTCCTGGATGTGGTGACGACTTCAAACAGATTATCTCTCATCATGATGTCA	1065	0.180476013550231
ID12172	plekha3	ATCAGGACGTTGGAGGAGTGTATGACCCTCGCCAACCAGAGTATGACCCCTGACCTTCGA	1029	0.554819763219507
ID12174	plekha5	ATCCGTCATGACTTTCATCCAGGACTCCATCTCTTTGGCCGTGTCAGTGCAGAAATAATA	1041	0.280222853181614
ID12177	plekha7a	TGACTGTGTGTGTGATGTAGCCAGATGGAGGCATTGACCGTCTGTCGATAGTAGCAGCCT	0.936	0.405436887642029
ID1218	KIAA0355	TTCTTTGTGAACTTGGAAGTCAGCTTGGATATTGTTTTGGGCAATCCGCTGGAGGTCTTG	0.986	0.516736392496368
ID12180	plekha7b	AACTTCACAGACTCCTCATCTTTTAGAGTTACTGTGGAGATGCCACGATCCATCTCTGTC	0.983	0.619246229517587
ID12185	plekhg4	CTCAAACAGGAAGATGTGGCGCTGACATTTCCTCCTGCCGGTCCAGACAGTGAACTCATC	1051	0.245625908695512
ID12188	plekhg7	ACAGCTCTGCTTTATCTGGACAGCCTGAAGCCCAGAGAGGACTTTGGATCTTACGTGAAG	1009	0.675265880884299
ID1219	KIAA1199	TGAATGGTCTTGTTGAGGAATGTCCATGACAGCTTCTTTTCTCCGTGGATCTCTAGTGTC	0.991	0.66981848555028
ID12191	plekhh1	TGTGAGAATATACCTAACTGTGGCTCGCAAGTGGCCCCTATTTGGAGCCAAACTCTTCAG	1013	0.683736071786218
ID12194	plekhh2	CCAGAGGAATGGATGCTGAGGCAGAAATAGTCCGACACACAGGGCTAGAAACTGCCATCC	0.947	0.209315776329909
ID12196	plekhm2	AGCTCATCTATCTGACGGACAGCCTCTCTCCTGGTGAAGTGAAGGACCAGGACCCAGTAG	0.947	0.556359469827323
ID122	ANK2	TATCCAATTAGTGAGAACAGAGAATCCTAATTCCCTCCAAGAGCAGAGCCATGCCTTGCT	1017	0.738573328330403
ID12200	plekhm3	CAACTCTTTCCTCATCCCAGCACGGCTGCTGCACAACTGGGACACCAGTAAGCACAAGGT	1026	0.352783710526346
ID12203	plk2b	ATGAGTACATGTTGACATACATCAACGAGGACCGCGTCTCCAAAACCTTCAAACTCAGCT	1048	0.361986341689839
ID12204	plk3	ATTCTCCCATCATTTTGAAGACCAAGAAAACATCTACATCTTCCTCGAGCTCTGCAGTCG	1016	0.576173440257543
ID12209	plk4	CTTTAATTCTCTGCCATGAGGAGGTTGGAACTCTGCTCCAGGTATATTTTCCCTGTACGA	0.985	0.47653218277457
ID12212	plod1a	GTCCATCTCCTCTTCAGGGCCGACCAGCTTGACACCCTGATAAAGACTTCCATGATCCTT	1055	0.332015137216175
ID12215	plod2	TTACTCAATTATGAACTTTGTGGTAAAATACACGCCTGAGAGGCAAGCGTACCTGAGGCC	1051	0.181047545271648
ID12218	plp1a	TCCATGTTGTAGAAGAAGTAGACGGGCAGGGCCGAGAAGGCAAACACCAACAGCCACAGC	0.998	0.720648854415545
ID12221	plrg1	AGTGGACTCCTCCCTCACTTGGATTCCTGTGCATCTTTGTGTCAGCAGTCAAGGCCACTC	0.995	0.707026567900922
ID12224	pls3	TTCTTCTTGTTTATCGTCCTCTCATCGATGGTGTCTGGCACCGACAGGTTTACCATTTTG	1106	0.213697629184154
ID12227	plxna1	TACATGTTTGACTTCCTGGATGAGCAGGCAGACAAACACTCCATATCAGACTCTGATGTG	1026	0.538270654132464
ID12230	plxna3	TGTCAGCAGTGTGTTTCCGTGTCATTGGTGTAAATATCGTCACATCTGCACCAACAACCT	1035	0.44475596210233
ID12232	plxna4	AACTTGTAGAGGAGGAACGTAAACCAGTTGGTCAGCATTTTCTCTGCAACAGACTCAGTC	1022	0.54244118032957
ID12234	plxnb1a	TCAGAAAGGTAAACAGACAGATGGACATCCAGTTCGTCAGAAGCTTCTCAACCACCGATT	1076	0.219200079794831
ID12238	plxnb1b	AGGTTCTCCAGCTGGATCTGGACCTTCTTGTAGTCTCTCAGAGCCTGCTTACTCTTTCTC	0.911	0.235823112877414
ID1224	KIAA1239	GAAAACTCTGTGCCACCCGCATACTACCTCAAACCCAAAGCCCAAATGCTGAAGAACTAC	1030	0.55584172700773
ID12242	plxnb2b	AACTGAACACACAAGTGGCTCTCCATCAGCTTTACCAGTACGCCAGCAAATACTATGATG	1034	0.286106753127595
ID12243	plxnb3	AAGGAGTAGAGGCAGATAGACATCCAGTTGGTCAACATCTTCTCTACAACTGTCTCTGTC	1061	0.290999044792748
ID12248	pmela	CACAGTCTTGGGGGTTATGGTTCTCGCCTGTGTTGTCTGTTGTATTGGTTTGATGTACAG	1051	0.496174356858562
ID12250	pmm2	GTTGAGACAAAAGTTAATGAACTCTTGGAGTAGCTCTTCTCCCATATGGGCCTGGATGGA	1012	0.647424742279977
ID12254	pmpcb	CAGCCAGCACGATTCTAGGGCCTTTGTAGTGAGTAGTGATGTACTCCACCAGGTCACCTC	1009	0.582960076345076
ID12257	pms1	GACAATCTCCCCTGTGAAGTTAAGCGTGTACTGGGTGCTGATGTCATCCTCCTCTGTCTT	0.965	0.322626926199649
ID1226	KIAA1432	TCTCACAAACTCTGTTGCTCAACGTCTTCAGAGATCTGATCATCCTGTTCAGAGCTGACT	0.978	0.275537646570517
ID12262	pmt	ATCTCCTCCACCGTGGCAGCCTTGGAGTGCTCCTTCCAAAACTCTGTCATGTTGCTACGA	1001	0.68584449998642
ID12266	pnisr	TTTTTTGATTTCTTTTCCTTGCTAACCTCCGGGGTTGGGGATCTACTCGAGTCAGAGTCT	0.983	0.579578884672475
ID12268	pnp5a	ATTCGGCACCTTAAAGGGGAGGCCGTGTGTTTGCATGCAGGGGCGCTTCCACTTGTATGA	1012	0.576668316864565
ID12270	pnpla3	TGGATGAGTTCCTCTTTGGAGCTAAACTCCGACACCAGCACGTTCTCCCCGTCCGACACT	1075	0.459533130360714
ID12273	pnpla6	ATGTTTTCTGGTTCTGCCTTCAACACCAGCATCTATAAAGTGTTCCAGGACAAGCAAGCC	1080	0.192892450388229
ID12277	pnpla7a	TTTCATAGTGCTGAGTGGTCGACTGCGCTCTGTAATCATGAAGGAAGATGGAAAGAAGGA	1008	0.738573328330403
ID1228	KIAA2022	ATCATCATCAACAGGTTTAAAGGGGAGAGACTCATGTCAGTGAAACTGGGCAAGTTGGAC	0.973	0.453691908253884
ID12280	pnpla7b	AACGTAGCACACACTGTGGTGAAGAGAGTGTCACCATTTGTCAGACAGATTGATTTTGCC	1069	0.383614568570354
ID12282	poc1a	CTGACAACTCTGTGAAGGTGTGGGACATCAGATCACATAAGATGCTGCAGCACTACCAAG	1053	0.225266613328644
ID12286	pofut2	GCTTGATGAAGAAGCATAAACTCGACAATGTGTTTGTTGCGACAGATGCGGATGAGGAAG	1048	0.461513624049498
ID12289	poglut1	TGTACAACTTGTGTCCGATGATCTGGTAATGGGTGCCCACCCCTCTCTGGACAGTCGCAG	0.949	0.190221394732352
ID12291	pola1	CATCATCGTCCAAATCATCGTCAAAGATTTCTCTTCCATCCTCCACATATCCAGTTCCAT	1029	0.574719485108876
ID12294	polb	TATCAATACGTCTGTGAAGGTATTCTTCCTCATCTTCGTCACTTTGCTGCAGCTGGCAGA	1004	0.71122349941243
ID12297	pold1	AGTTTCAATGCCTTTACAGTCCATCTTCTCATGCGTGTCTGCACTGGCAGAGAAATAGAG	0.990	0.68205292450903
ID12300	pole	AAATTCCCGGACGCAGAGAGCGATCAGATTATGATGATCTCCTACATGATTGATGGACAG	1000	0.738573328330403
ID12303	polg	GGGATGTGCAGGAGTTTAAACTGAAGAAAGTAGCAGCCAGCAAGAAGAAACACTCCAAAA	0.999	0.540674381556354
ID12306	polk	TGCCCCAACTTAGTTATTGTTCCAACTAACTTTGCCCAATACAGAGCTGTGAGTAATGAG	1076	0.329477648054329
ID12308	poll	TCAAGTTACCCTGACGCACCACATCTTTATTCAACGAGTGCTCCGATAAGCTCATTTTTT	1058	0.343602957404485
ID12313	polr1c	TGGCGATGGCTGCATCTATCCCCACCATGTCGAACTCCATACTGCTCTCATCCAGATGCA	0.963	0.604103721865131
ID12316	polr2b	ATATCCATATTCAGACAGCAGGTTTGACACTTTCTGCACATTGACGGCGTCGTTAAACGG	1036	0.516736392496368
ID12318	polr2eb	AACAACAATGATGGCTCGTGTGATGTTCTCCTCCTGCATCCTCTGACAGTACATCTTGAT	1103	0.378414567913169
ID1232	KIF21A	TCCTGCGAAGAATCAACTCCTGTTGTCTTTTCTGGGCCTCCATCTGCTTCAGTTGGTGCT	0.913	0.130249060388597
ID12322	polr2gl	GGTTGTATTACACCTGCACCGATGTTGTCAATGGTGGTGACTGCGATGACAAAGCCATAC	0.994	0.661076127127885
ID12323	polr2h	ATGTGATGTACGGGAAGGTTTACAAGATTGAGGGAGATGAGACTTCAACAGAAGCAGCGA	1025	0.642405356925627
ID12328	polr2i	GCTATGAGACTGTATTACGTCTGCACGGCCCCTCACTGTGGACACAGGTGGACAGAGTAA	1045	0.322444399448244
ID12331	polr3a	TCTCGAGTACCTGATGGATTTGAGAATCGCTCCCTGCCTCACTTTGAAAAGCATTCAAAA	0.905	0.194753074490924
ID12332	polr3b	CCTGGATGTCAATGAGGAGAATGACTGTCACATCGCCCTTTATGAACACATGATTAGCAA	1023	0.589926303672993
ID12335	polr3c	TAGATGTAACGCGGGTATCTCAGAATTCTCAGAATCCAATCACAGCTGGTCCGATACTCT	0.998	0.67555042102452
ID12339	polr3f	GACGGAGGTCAACAAGATCCTGAAGAACCTGGAGAGCAAGAAGCTCATCAAAGCCGTCAA	1012	0.657643956966943
ID1234	KIF21B	TTCATGGATCTTAATGTTGGACTTCCTGTGCCGATTCTCTGGATCTCTGGCTTCGTCAAA	0.987	0.694959247926912
ID12343	polr3h	ACTTCATCTGTCACCCGAAAACGGATCTCCTCCCCATGGTCCATGTAGAGGTCATGGGCC	1015	0.692998508540117
ID12348	pomt1	CTCTCACCAGCAGCAGGTTACCTGTTATCCTTTCAAAGACGTCAACAACTGGTGGATCAT	1029	0.568507772941444
ID12352	porcn	TTCCACTTCAGCAATTATTTTGTTGGTTATTTGAGCGAGACCACCACCACTCTGGCTGGA	0.997	0.701100088535
ID12354	postna	TTTGTACCAGTTCCTACATGTGCTGAAGTACTTCTTTTTAGTGCCCTGGACCTGTTGCAG	1002	0.682081904828364
ID12357	postnb	AGACTTTCACCATCACAGCCAATCTCAATATTGTTGCCCTCCAGAGTCTCATAAGAGGTG	1087	0.687592349291021
ID12359	pou2f1b	TCTTAAAGCTCAGATTCAAGGCCTCAAAGCGAGAGATGGTAGTTTGGCTGAAGTCGTTTC	1001	0.612991231692579
ID1236	KIF23	TGTAACAACAGTCCTCATCTACATTCTCAAATTTGCACGCCTCCTCTGAGCTGATCATAT	0.989	0.733769317543631
ID12364	pou2f2a	TCAACATGGAGAAGGAGGTGATCCGCGTTTGGTTCTGCAACCGCCGGCAGAAGGAGAAAC	1037	0.31274386468326
ID12366	pou2f2b	ATTTGAAGCAGACAGCAGGCTCCCTTGGTTTTGCTGAGGTAGCGAAATTAGATTTGGTGT	1041	0.275537646570517
ID12370	pou2f3	CTTCTCCATGGAGAGCTGCTCTGAGATCAGGGTTATCTCCTCAGAGTTGGGCTTGGGGTT	1013	0.407149038286495
ID12373	ppa1a	TCTGAGGGCAAATACATCTCCCCGTTCCACGACATACCCATCTACGCAAATGAAGCAGAG	1008	0.694455130491962
ID12376	ppan	ATGCAGGAGAGGTTCCCAAACATGAGCAAGTTTGAGGACATCAGTGAGCTGATGATAAAG	1065	0.294638798858568
ID12379	ppapdc1a	CAACAATCAACTTGATAGTATTTGTGAAGACTCCATTCAGGGCGAGGGCCAGGGACACAG	0.990	0.584388786632489
ID12380	ppardb	AGAAACTACCTCCTTTTCCTCTTCATCCTCACTTTCCTTGGCCTTTAACTCTTGCAGGTC	1010	0.415592505938571
ID12384	pparg	ATCAGGTTAAAGTTGGTGTATGACCACTGTGATCTCCACTGTCGCATTCACAAGAAGTCC	1015	0.585506267321623
ID12388	ppargc1a	GATGCTGTCCAGGGTCTCTGTAAGCACTGCCAGCAAGTTGGCCTCATTTTCTTCATCTAT	0.721	0.0628242237203569
ID12389	ppfia2	GTCGAGGTCCTCAAGGCGCTCAAGTCCTTGTTCGAACACCATAAAGCTCTGGATGAGAAG	1014	0.688606894350401
ID12392	ppfia4	ATCCACGGTGTCTGACAGGCGCTTGTTGTGCTCTTCATTCATTTTCTCTCTCTGACGAGC	0.996	0.733768253521069
ID12397	ppfibp2b	AAAGACGCTGAGATAGAATGTCTGCAGACCCAGCTGCTGGCCAGAGGCAGCACAGCCAAT	1010	0.725228354883801
ID124	ANKRD32	TCATGGCTAAACCTGTCACAGAGGACTCAAAATCTCACAATGCTCCTTGCTACCCTGTAA	1069	0.178978699434033
ID1240	KIF24	GCTTTGTCTGAAAGGTGTGTGTGACTGCTCTTGATCAAGGGACCGGATACATTCTTTAAG	0.995	0.675298829073303
ID12400	ppib	AATGGTGGTGATGAAGAACTGGGATCCGTTGGTGTCTTTGCCGGCGTTCGCCATGCTGAG	0.964	0.467650512761901
ID12402	ppie	TGTTTTGTCATTGGTGATGAAGAACTGAGAGCCATTAGTGTTTGGCCCAGAGTTGGCCAT	0.982	0.563922046130204
ID12405	ppil4	TGTGGAGGAGGCAGTAGTTGTAGTACTTTATCTTGCATAGTTTCAGGAAGTTTAGGCAAG	0.950	0.713376782029148
ID12409	ppip5k1b	ATCAGCAAGATCCCGGACATCTACGACTGCATCAAGTACGACTCGCAGCACAACGCCTCG	0.943	0.199659352114838
ID12411	ppl	AAGTACAACCCAGAGTTCAAAGATATGTATCAGATGGAGGGCCTGATAACAGAGCTGGAT	1014	0.738573328330403
ID12415	ppm1aa	ATTTGGTCCATGTTATGCGGACGTTAGCATCCGAGAGCATCCCTAACCTCCCTCCCGGAG	1034	0.39910878238934
ID12418	ppm1ba	CTGGTGTGCGACGACCTGGAGAAGGTCTGTAACTCGGTGGTGGATACCTGTCTGCATAAG	0.948	0.212791780448536
ID1242	KIF3C	GAGCCTCTGCTTCTCATCAGCCAACATGAATTGATCTTCTCTGATGTCCTGTTTTTCCCT	1018	0.663137031858583
ID12420	ppm1db	TTGTGACTCAGCCGGGGCCTCTTCCAGACAACCCGGTTCACTCCAGATTTTTTGATAACA	0.963	0.53571611769633
ID12424	ppm1g	GAGAGGATCAAACCAGACAAGAGCGGCAATGTCCGACTCCTCTCATCTATTGTGGAAGAG	1010	0.66981848555028
ID12426	ppm1j	ATCATGACCTGAAGGTGTACAACTCCAACATCTACATCAAGCCCTTCCTCTCATGCGTCC	0.989	0.417656983150739
ID12430	ppm1k	TTATTTTGCTGTGTTTGATGGGCACGGCGGGCCAGAAGCAGCTGACTTTTGTGAAAAATA	1027	0.459471586823997
ID12431	ppm1lb	AGGATACGATGACCCTGCTGTCTATTTTAGGTCGGATCATGCGTTATTTTCTGCTCAGAC	0.962	0.456819247093668
ID12435	ppme1	TCCCAGTACTTTTCTGTCTTTGACAGCTCTACCCGCCAGGTGAAGATACTTTCCTTTTTT	1198	0.35818942208372
ID12438	ppp1caa	TTCATGGTTTCCACGCAGCAGGAAGAAGTTCTCTGGATATTTGATCTTGTAGGCTAGGAG	1061	0.216459670401288
ID12442	ppp1cc	ATGAGGGTCTCATCCACACTCATCATGGCACCAGCATTGTCAAACTCTCCACAATAGTTA	1025	0.343661698593623
ID12444	ppp1r10	AAAGTAGAAGTAGTGTTTGAGCTGCTCCTCCTCAGCCCAGTGAACTGTCTTCTTCTTCTT	0.938	0.291958977732042
ID12447	ppp1r12a	CTGTGGGATAGTGGCACTATAAAGTATATCCTCTCTCGGAGAAAGATAAGAAGCCCGAGA	1043	0.447098300325848
ID12449	ppp1r12c	AAACAAGGAAGGGGGAGGATGCGGCAGACATTATCAATTGTTCCAATGCCGATGGAATAA	1043	0.278179034722496
ID12454	ppp1r13ba	TAACCGGGACCTCAGTTAGCATTTGCTGGGTGTCATTGAGGTAAACCGTCAGGATCACCT	0.974	0.377399059079928
ID12455	ppp1r13bb	AACAAGAAGTAAAGTTCTTCCTCCGGCATGAAGATTCACCAACGGAGAGCAGTGATCAAG	0.994	0.720648854415545
ID12458	ppp1r14bb	TAATCCACTCCTCCAGGTTCAGCCTCTTCCTCAGCTCCTTACGGTCGTATTTGACGGTCA	1077	0.378844363918777
ID12461	ppp1r21	GCAGAGAGTATGTTGGCCAACAAAAAGAAAGCCGCTGCCTATATGCATGCTATCAAACAG	0.997	0.711193843639881
ID12466	ppp1r9b	TTTACTGTCCCGGATGTTTTGCTCCAACTGAGCACGCTCCATCCGCCAACGCAACTTATC	1013	0.645985843525825
ID12469	ppp2r1a	GTCAATAAGAACGGCGATAGGGTAGAGAGAATCGTCTCCATCAGCTCCTGCCATTTTGGA	1064	0.355859404315698
ID1247	KIF9	TTCTTCCATCTGTGCCGCCTCACCATAGATGTTGGCCATGAGCACAGTGTTGCAGTTCCC	0.947	0.264734520800289
ID12471	ppp2r2ab	AGATCATATCCTCAATCTCAGATGTGAAGTTCAGCCACAACGGACGCTACATGATGACCA	1012	0.710227656102139
ID12473	ppp2r2ba	AAGAGTTTGGAGATTGAGGAGAAGATCAACAAGATCAAATGGCTTCCTCAGCAGAACGCC	0.954	0.413120660440325
ID12477	ppp2r2c	GATTGTATCCCTCCGGTCTCTTGTCTCTCTCACTCACCTTCCACAATTTAATGGTCTTAT	0.967	0.420443747958212
ID1248	KIFC2	AGAGACCTGCTGAGTAAGGATGGAGATAAACTGGACATTAAGATCAACCCGGATGGAACA	1055	0.374144664355542
ID12481	ppp2r2d	GTCAAAGATGCAGTCATTTTCATACAAGGAGCACAGTTTACTGCGGAGGTATTCATGGAC	0.994	0.661117571799979
ID12484	ppp2r3a	TGATTGGGATAAATATGCTTCAGAGGAGTATGAGATTCTGGTTGCGGAGGAGACTGCAAA	1101	0.095842439518394
ID12485	ppp2r3b	TTCTCCTATGAACATTTCTATGTCATCTATTGCAAGTTCTGGGAGCTGGACACCGACCAC	1011	0.625716267525391
ID12493	ppp2r4	ATAGCCAGCTGATCATCTACCCGGAGAGCTCCAACCTTGCAGAGGCAACAGAGGAACGCA	0.993	0.527529190573335
ID12495	ppp2r5a	AATATATTCCGGACTCTTCCACCAAGTGACAACCCAGATTTTGACCCAGAGGAGGATGAA	1006	0.718046346638602
ID12499	ppp2r5d	ACCATCAAAGCTCTGGAGGCTCACAAGAGGGCGGAGGAGTACCTGACAGCTAATCAGGAG	1076	0.199659352114838
ID12501	ppp2r5ea	TGAAGGCCTTCATGGAGATGAACAGTACCTTATTCGACGAACTCACAGCCACTTACAAGT	0.996	0.594296209031876
ID12504	ppp3ca	TTTCTGTGTGTGCATGGTGGGCTCTCTCCTGAAATACACACCTTAGATGACATTAAAAAG	1000	0.516736392496368
ID12508	ppp3cb	ACATCCAGGTAGTTTGGAGCAGAGAAGATGGTGATGAGGGAGGGAAAACCTGTAGTCTGA	1055	0.31274386468326
ID12510	ppp3cca	GCAGACAGTCAAAGGCCTCCATGCAGGCGTCGTACACGCGCTCAGAATATTTTATTTTAC	1038	0.448001867754732
ID12513	ppp3ccb	TAGAAATACGAGCAGCCTCTCACGCTGTTGTGGCAGAAGTGCTCCTGGGTCTTCTCCGAG	0.954	0.310909229493342
ID12517	ppp4ca	ACAAGTGGCACTTCAACGAGACGGTGCTCACTGTGTGGTCGGCACCCAACTACTGCTACA	0.979	0.675525937404049
ID12519	ppp4r2b	AAGAAACTTATCAGTTCCTGTGTAGTTCCTCTTGGGTTCTGTAAGTAGCTCGCACAAGCG	1030	0.65590796487517
ID12522	ppp5c	ATTGGTAGGGTTGACCTCCAAGGCCTCCGAGTAGTACTTGATTGCATTTTCATAGTCTTT	0.996	0.506554357868336
ID12524	ppp6c	TTTGTGGGGGATCTCCTGGTTCCGCTCAATGGTTCGAATTTGATCCAGAGTTTTTATGTC	0.951	0.259097316524924
ID12527	ppp6r2a	GAAGCCAAACTGATCCACAAAGTTGGCAGTCATCTGTTGGATTTGATAGTCAGAGAAAGC	1041	0.275197580178967
ID1253	KIRREL3	GGAGGGCAACCTTGTGAAATTCCACTGCTCTGCAAAGGCCAACCCTCCCGTCACACTCTA	0.971	0.461513624049498
ID12531	ppp6r2b	CAGTAGTCCACAACCTGGAGAAGGGCCCAGTTCACACACAGATTAGTAGTCTCATTACAG	0.982	0.692998508540117
ID12533	ppp6r3	AATCTGCAATCGTCAGTGTTATCCAGATCCTCCTCACATTGTTTGAGACAAGGAGACCAG	1022	0.642405356925627
ID12538	ppwd1	AACCCCAAGACCGACAAACCGTACGAAGACATCAGCATCATCAACATCACCGTGAAGTGA	0.992	0.648907847243819
ID12541	prdm10	TTTAATTTGTCGTCATGCATGTTGAGATGTTGCTGCAGTTGTTCAGAGCTCACGAAGCGG	0.962	0.451269786391133
ID12544	prdm13	TTCTACCGCGTGCTGAGAGAAATCCCCGCAGGAGAGGAGCTCAGTGTTTGGTACTCCAAC	1028	0.53132867282183
ID12546	prdm15	TTGTTCAGCCGCAAGGAGAGTCTGAAGCAGCACATCTCTTACAAGCACAGCAAGAATATG	1003	0.715774117436189
ID12549	prdm16	ACAGCTGATATCAACGCACTGTCTGTGTCTTCTAACTGGTGGCCTTCTTGACTTGATATG	0.964	0.383359613146836
ID12553	prdm1b	GGACTTTGTCCTCAACTGCACCTACATCGTGCCAGACCAGGTATCGGACCCCAGTTTCAG	1013	0.703819196575006
ID12555	prdm4	TGTTATGGCTGTCGAGATGAGACTTGAGCTCAGAAAAAGAGGAGCACTCTTTGCCACAAT	1040	0.501583433224736
ID12557	prep	ATCTCGTCAAAGAGGGATACACGTCTTCTTCCAAGCTGACTATAAATGGAGGCTCTAACG	1003	0.726550779897996
ID1256	KLF15	AACGGTGCACTTTGATGTGCTTCGACAGGTGGTCGCTGCGGGCGAACCTCTTCTCACAAA	1000	0.703819196575006
ID12560	prex1	TTCTATTTGGAGAAGTCTAATCTCCCGACAGACTCGAACACCACAGCGATGAAGATAGAC	1068	0.151566583706782
ID12564	prickle1a	ATGAACTTATCCGATGAGCATTTCTGGAGGGAACGTGGTGAGGAGGACGAGGCACCCGAG	0.968	0.43037428112561
ID12566	prickle2	ATTCTCCTTGATCCTGTGATCCTGCTGTTGAATATTCTGTACGGAGCAGGTGGGGTTATA	1009	0.692998508540117
ID1257	KLHDC10	TGACGTCCAGGAAGTCCCACCTCCTAAAATGTATATTCTCTGTCCATCATGAGCTAGTTC	0.998	0.688632136694071
ID12571	prim1	TAATACTGGGAGAAGGGGAACAGCCGTCGGTAGTAAAGCGGTAATAAGTCCGGCAAACAG	0.955	0.172936603012461
ID12573	primpol	TTACTTTGACTTGGAGTTCCACAAGCCCTCAAACAACGGAGCTGATGGTACAACTATGGT	0.991	0.595014175469781
ID12575	prkaa1	AAAGATCCGCAGGGAGATCCAGAACCTCAAGCTTTTCAGGCATCCTCACATAATTAAACT	1048	0.642405356925627
ID12577	prkab1a	GAACTTGTACTGGTGCTCCCCTTCTGGCAGATCAACAATGGCCACAAAGGTGTTCTGACT	0.999	0.51138335476934
ID12579	prkacaa	GTGGGAGAACATTTCGCCGCCGGGTACATACTCCATTATCATATACAGATTACTGTTGTC	1031	0.260255120968843
ID12584	prkacab	ATGGGAGAACATCTCTCCACCGGGTACATACTCCATCACCATGTAGAGGTTAGTGTTGTC	1032	0.3653816795382
ID12585	prkacba	CACACTAAATGAGAAGAAGATACTACAGGCCGTCTCTTTCCCCTTCCTTGTCAGATTGGA	0.948	0.68684069721414
ID12590	prkacbb	TTCCGTTACAGAAACGCGGATTTCCTCCTCCTCGTAGTCGTCGAAGTTGCTGGTGTCCCC	1021	0.691591036392731
ID12593	prkag1	CTGCAGCGCTTTGGTCACCGTCAAATCCAGGTTGTTGTACGTCTTCTCTGCTGCCAGGTT	0.977	0.576668316864565
ID12594	prkag2a	TTCATGAAGTGTCACAAGTGTTATGACATCATCCCCACCAGCTCCAAACTGGTGGTGTTT	0.972	0.710227656102139
ID12597	prkag2b	ACCGATGCCCAGCTCCCCGAGAGTCTGCTTCATGAAAGCTGGCTTTGGCATTTCACACAT	1126	0.234011794584916
ID12600	prkag3a	ATGGATCCAGAGTCTGGAAACGTCTTGCACATTCTCACCCACAAAAGAATCCTCAAGTTC	1119	0.135037225760742
ID12601	prkag3b	TGGTGGGCATGGCATCGTAGCAGCAGTGATTCTTCATGAAGTTCATGTATATGAACGTGT	1003	0.738573328330403
ID12605	prkar1aa	TGCCAAGTCCAATGTAAAGCTGTGGGGCATTGACAGAGACAGCTACAGGAGAATATTGAT	0.998	0.694948391216874
ID12608	prkar1ab	AAAGACTACAAGACGATGGCAGCCTTGGCCAAAGCTATTGAAAAGAACGTGCTCTTCTCA	1026	0.394860186244951
ID12610	prkar1b	AATCTTTGTGCAGAAGCACAACATCCAGCAGATCCTCAAAGAGTGCATTGTGAACCTCTG	0.988	0.535606141058876
ID12613	prkar2aa	TGTATGACATAATGGTAATGGGAGCAACGGTGGGTCAGTATAACAATAAGGGCAGCTTCG	0.984	0.417184494111786
ID12614	prkca	TCTGTACTTTGTCATGGAGTATGTGAACGGGGGAGACCTCATGTACCATATCCAACAAGT	1037	0.216345389728089
ID12617	prkcbp1l	GTGGAAAATGTATTCTGCATAATCCGGATGCTGATCCAGAGAGACAGGTTTCTGAAAAGG	1048	0.42595421993199
ID1262	KLHL25	AGACAGTTGGAACTCCATCACCACGGTGCCTTATTCACTGATCCCCACCGCCTTTGTCAG	0.967	0.538270654132464
ID12620	prkcg	CTGAATGTGAAACATCAGGTCTCCTCCGTTGACGTATTCCATCACATAATACAGACGGTC	0.967	0.629913067994948
ID12625	prkci	TCGATATCGTCGGGAGCTCTGACAACCCAGACCAGAACACAGAAGACTACCTCTTCCAAG	1053	0.356612611363662
ID12626	prkcq	CTTGTAGTTGTGGACTCTGAACCGGTGCGGCATGTCGATATTGAAGCGCTCCTTGTAGAT	0.956	0.242457042806973
ID12630	prkcz	TTGGTTCGATTGTAAATACGAAATGCCTCCTCCAGCTCCATCTGAGACGAGATGGTACAA	1061	0.254162767645956
ID12631	prkd3	TTCCCTTTTAATGAGGACGAGGACATTAACGACCAGATCCAGAATGCTGCCTTCATGTAC	0.962	0.290999044792748
ID12635	prkg1a	ATAAGGTTCTCTGGTTTGAGGTCTCTGTAGATGATTCCTTTGGAATGCAGGTAGGCGAAG	0.974	0.486053285251419
ID12638	prkg1b	AATGAAAACCTACAACGTCATCCTGAGAGGCATCGACATGATCGAGTTCCCCAAGAAGAT	1063	0.203812437949987
ID1264	KLHL28	ACAAATATGAAGCCGAGCATGACGCCTACTCCAAAGTTGATCCTTTTATCTGCCATGGAG	0.998	0.738573328330403
ID12642	prkg2	ATACTATGACAAGGGAGAGCACGTCATCCGGGAGGGAGAGGAGGGCAGCACCTTCTACAT	0.921	0.521330694183716
ID12645	prmt1	ATTGACTTCAAGGGTCAGCTGTGTGAGGTGTCAAAGACGTCGGAGTACAGGATGCGTTAG	1025	0.334390347871249
ID12649	prmt2	TCAGCATACACACTAACTGGCCTGTCGAGCATGAACAGAGTCTGCTTCCAGTGTGTGGGC	0.977	0.293203005529966
ID12654	prmt5	ATGATTCGCTGATGGGCTTTGGACAGAACAGGGAAGCCCTTCTTATTAGTTAGGAAGATG	1026	0.417656983150739
ID12656	prom1a	TACACGATCAGCTGGATAAGGAGGTCCACCCGGCCTTGGACAGAGTGCTCAATATGGCTG	0.982	0.702949578063252
ID1266	KLHL29	AATTTTCAGGTCTGTAAACTCTTTCGCTCTGCGCTGCTGGTTCAACTCCTTCAACATCTC	1080	0.126690866924571
ID12660	prom1b	TAAACCCATCAGCAACATTGTGGACAGCATGGAGATAGTAGCATGCAGCTTCATAGTCGA	0.996	0.733769317543631
ID12661	prox1a	TATTAGAGCTTGGGTAGCGGGTGTAGAAAAACATGAGCTTGGCCTTCTTCAGATGATTGG	1023	0.659546141704501
ID12668	prpf18	TCTCATTCAGGTACTGGAGGTCAATCTTGTCCATGGCTGTTTTAAGGTCATTCCTCAAGC	1025	0.629557182654781
ID12671	prpf3	GTTGTGTTCCTCCCATTTGATTCTTTGCAACATCAGCTTCTTGAACTTTTTCTGGGATTT	0.954	0.308055299547693
ID12672	prpf31	CTAAAAGAAGAAATAGAGAGGAAGTTTGATAAATGGCAGGAGCCTCCGCCAGTGAAGACG	0.874	0.467414915297167
ID12675	prpf38b	AACTTGAGAGTAAACAGTTTGTATAGAAGACAGAAAGCAGTGGACACAATCCCGCCCGTC	0.989	0.612991231692579
ID12678	prpf39	AAAGATCACGTGCAGAACAACAACCCCAAGCATTACTTATCGGAGGAGGAGTTTGTTCAG	1010	0.709495468695064
ID12681	prpf4	AGTGGCAGAAGCTGATTGGTCGATCGTCTCCGATCTGACTGCAGAAGTTGTTCAGATTCC	1007	0.738573328330403
ID12686	prpf40a	GAGAGGGACAGGCTGGAGATCTATGAAGATGTTTTGTTCTACCTCGCTAAGAAAGAGAAG	0.996	0.713376782029148
ID12689	prpf4bb	CGCGACGTGGGACGCTGAGCCGAAGTCACAAAGCTTCAAAATAGTCTTTGACTCGTTCAC	0.983	0.584440643259771
ID1269	KLHL4	ATGTTGGATGTCTTGAGTCCATCTCTCCCTCCGACCACATACAGCTTGTTGTCTATTACT	1007	0.477649374356339
ID12691	prpf6	AATTTGTGTCGTTCAGATCTTCTTCCTCGTCCTCCTGGTTCTTTTTCATTTGGTCCCCCA	0.898	0.114836553244698
ID12695	prpf8	GTTGACCACAACATCGCTGATTACATGACAGCCAAGAACAACGTGGTCATCAACTACAAG	1012	0.663137031858583
ID12697	prpsap2	GATGAGGAAGAGGGGCTCCATCGTCTCCAAGCTCATCGCCTCCATGATGTGTAAAGCTGG	1001	0.538270654132464
ID12701	prr12b	CTTTTGGAGATCCATTTGGGTGTGCGATGGTATCTGCGAGTGTGAGGACACAAGCTGACT	1106	0.0725179189179843
ID12704	prrc2a	TTTGGGAACGAGCGAGACGTTGGGATCGTTGCCTTTGTTCTCTGCCTTCAGACTGGGCAG	0.949	0.302202121540534
ID12706	prrx1b	AACATGGCCAACAGCATCGCCAACCTGCGGCTCAAAGCCAAGGAGTACAGCTTGAACCAG	0.996	0.658108662240455
ID12710	prtgb	ATAGAGTAGGCAATGACTTTGTCTGCATTGTAGAGAGGTCTCTCCCAGGCCAGTAAGATA	1017	0.453915347691784
ID12713	prune2	TTAATGTCAAGATCATCTGGCGTCTCCCCCAAGTCGTCCTCGCTCTGGTCCAGTGACAGG	0.903	0.258295122252252
ID12714	psen1	TACTTGTATAACAGCACCAGCACCAGAGTCATGACGATGATCACAGTGATCATGATGGTG	1346	0.400558178876331
ID12718	psma1	GGCTTTGCAGTCAAAGTAGTTGGCTGACGGGCAGGTCTGGAAGATGTGAGGTCCCATGTC	0.945	0.168979276116195
ID1272	KLHL7	ATTTGTCCTTTGAGGAACTCCACACACATCTTCTTCACAGGCTCAATCTGGTACTGGTTG	0.984	0.50661984925722
ID12721	psma4	ACCAAAATCAAAGTGCTGAAACAGAAGGAAGTGGAGGAACTCATCAAGCGGCACGAGGCG	1059	0.510148132380866
ID12725	psma6l	TGCGGCACAACATGTCGGCCATGATGTCGTACCCGAACTTATATTTCCACTCCCCTGCCT	1034	0.713445918754461
ID12728	psma8	TGCAACTTTGCCACAGATTTCTTCTCAACCCCAAGGACAACGATGTCTTTACCTCTGATT	0.999	0.699204104768951
ID12731	psmb11	TGGTTCCCAGTGCAATCTACTCCTCCCAGTATAAGACTGGCACCAATTTGGCCGTGATAC	1162	0.191901953011112
ID12733	psmb3	TTGATCTGGCGACCCTCCTTCAGCTCATACAGGTTCAGTCTGAATTTCAGCCTCTGGGAT	1009	0.608531202117377
ID12736	psmb7	CAGCTTGTCCTTGGTGATGACACACAGGTCAATGTTGCTGCCAGAGCCCAGGTCGTTAAA	0.946	0.338802108664333
ID12739	psmb9a	GCACAGTAGATCTTGTCATGCAGGGGAGACAGCTTGTTCATCACTCTGTTCACCACCGAC	1188	0.0738713689303418
ID12744	psmc4	TGTACGGACCTCCAGGTTGTGGTAAGACCATGTTGGCCAAGGCTGTGGCACACCACACTA	1066	0.188220254665071
ID12747	psmc5	TAACTCTTCTATCTTAGACAAGTAGTACTGCCGGAGACCCGAACCACCTTTACTCTCCCC	0.975	0.501976210449439
ID1275	KPNA6	TCTACAGAGATTAGACAGAGCCCACACGGCATTCCTAGTCATGGTCAATCTAGTGGATTT	0.976	0.453691908253884
ID12750	psmc6	AATCTCATCCATAAAGATGATGCAGGGCTGGTGGTCTCTGGCATAGTTGAACATCTCTCT	1022	0.463567461252893
ID12753	psmd1	CATAACGTCATCGTGCTTGTCGTTGATCACCTTTGAATAAAGCTGCCTGAACTGGTTCAC	0.978	0.56617410493051
ID12757	psmd11b	ATCGATGCGTTGCGGTCCGTGCTGATGAGAGACTGGGCTCTCTGAAACTCAACCACTGCT	0.909	0.264816983421655
ID12759	psmd12	AGATAGACAGGTAGGAGCCCTCGTGCTGGTCTACATGAATCATCAGGTTGTAGTATTTCA	0.992	0.66981848555028
ID12762	psmd13	ATGAGAGATGTCTCCGGCTTCCTCAAGCAGCAGCAGAGTAACAGCACCACTCCGGAGATG	1008	0.713376782029148
ID12764	psmd14	TATTGTAGTTCTTAGCCAGCTCCAGCATTTCCTTGACGATGGTCTCGTTGAGTTTGCAGT	1025	0.536261461084976
ID12768	psmd2	TTTCGTCGATGTAGTCCTCCAGCATTTCCAGCCTCTCAATCTCCATCAGCAGGTCGCACG	0.954	0.459337671222789
ID1277	L3MBTL4	CTTCAGTTTTTTGTTCATTCAGGTACTGCTGCCAGGACCAGGACCGTCTCTTTACACTGA	0.974	0.66981848555028
ID12772	psmd6	TTCCACAATCTCATTCACTTTATCAATTTTGCAGTGGAGACGTCCAGCGGCTATGAACCG	1029	0.53132867282183
ID12775	psme3	CACTCCGAAGTTGTTGCCATCTTCTATCCGGGGGATCAGCAGCTGAACCCACATTTTGAC	1009	0.722772051645636
ID12777	psme4a	TTGCTGCCAATTGTCATGGTGAGTCCTTCGAAAGTTTGACAGAGTTTTCTTCACAGTCAT	1130	0.269371120247161
ID12781	psme4b	ATACAAAGTGGTTCATCAGGAGCTGCTCTGTGATCTGCTGCTACTTTCTACCAGCACTTA	0.997	0.738573328330403
ID12783	psmg2	TCCAAAGCAACCGCACTCACCTTCAGCAGGGACGGAGTGACCAGGTACCTCAAAGGAATG	0.981	0.616311048994074
ID12786	psph	CAAAGACTTCTCCTTAACCTGCTGCCTGATGACATTCCCACCAAATCCAATGAAAGCACT	0.947	0.347906945944139
ID12788	pstpip1b	CCAAAGGATGCAAGATGGAAAGCAAATGTGCAAAGATGTGGAGGAGCTTTTAAAGATGAG	1040	0.546053696938782
ID12792	ptbp1a	TGAGAATCAGCTTCTCCAAGCTCACCAGCCTCAATGTCAAGTACAACAACGACAAGAGTA	1025	0.606974612685244
ID12796	ptbp1b	TAAGAAGTTCAAAGGAGACTTAAGAGGTCCCGGGGTGCCGTCCAGGGTCATCCACATCCG	0.968	0.312849212085017
ID12798	ptbp2b	ATGAAGATTATAACCTTCACCAAGAACAACCAGTTTCAGGCCCTTCTCCAGTTCAGCGAC	1006	0.718062925185714
ID128	ANKRD52	ACAAAGCGAAGCCTGACCTGACCCTCGTGGATGTCAATAATAATACTGCTCTTCACTTAG	1042	0.324576684108045
ID12800	ptch1	AAACTCGTCTCAGAAGGTCTTGTCTTTCACCAGCACCACTCTGGAAGATATTCTCAAGTC	0.990	0.629495938186857
ID12803	ptch2	GTATTTACCTCACAGATGCTTATCCAGACCCCCAAAGAAGAGGGCACCAATATTCTTACC	1021	0.556511745234822
ID12808	ptdss1a	ATGACAAGAAAGAAGGAGATGACCAGAATGAGCCCCACCCAGAGATTACTGTCTGGATTT	1024	0.516543609895691
ID12811	ptdss1b	CACCAGCTGAAAGCGTGAGACGCCTGGAAGACGAAGATGTGCTTGAGGAAGAATGTGTTC	0.988	0.663137031858583
ID12812	ptdss2	TATGATAATCAGTGTCATGTTCGAGTTCCTGGAGTACAGCCTGGAGCACCAGTTACCTAA	1036	0.456819247093668
ID12816	ptena	TATAAAAGAAATGGTCAGCCGGAACAAAAGGAGATATCAAGAGGACGGCTTCGACCTGGA	0.999	0.733876478636497
ID1282	LAMP5	ATGGTGGAGTTCGCCGTGAGATTCCTCGTGCCATATGACGTGCTCGCGCTCAATGGGATA	1032	0.597374078620699
ID12820	ptges3a	ACGCAGAACTCTACAAAAACAGAGTCTCGTCTGTCATACCACTTGGCTGTTGCAGGCTGC	1020	0.584440643259771
ID12821	pth1rb	ACAGGAACACTTGACGGTTTGAGAGCGTTCCTCAATCTTATTCTTATTACAGCAGCGATG	1043	0.44114379535415
ID12826	ptk2.2	TGTACGAGAATGTGACAGGATTGGTCAAAGCTGTGATCGAGATGTCGAGCAAGATTCAAC	0.996	0.68684069721414
ID12829	ptk2bb	ACAACAACGTGGGCAAGAACTTCAAGCTGGTGAAATGTGACAGCTCCTGGCAAATCAGGG	0.981	0.407048747248974
ID12831	ptk7a	TTTAGCGTTGCGTCTCTTTTTGCAGTAGAACATGAGTCCGAGCACTACGATGATGTAAGC	0.923	0.0932232858472975
ID12833	ptp4a1	ACAGACCGGCCCCTGTGGAGATCACCTACAAAAACATGCGGTTCCTCATTACCCACAATC	1023	0.470491367839592
ID12837	ptp4a2b	GGCCTTAGCCCTCATTGAGAATGGGATGAGGTATGAGGATGCTGTGCAGTTCATAAGGCA	1001	0.702972133613642
ID12839	ptpn11a	ACTTCTCCCCTCCGTACAGGTCGTAGTAGTCCCCGGTGTTCTGGATCTTGATGTGCGTGA	0.954	0.472773192268845
ID1284	LCT	ATTGTGTGAGGCTGGTTGAAGGTCACCCAAAATTTCACTCTGTCTCCATAGGTGGAAAAG	1033	0.532298431624599
ID12841	ptpn11b	ACGTCTGAGGGCTTTTAAAGTTGATGTTCTCGTACACACTCGATGAATCATCGTTTGTCA	1029	0.616311048994074
ID12846	ptpn13	TTGACTTTGAGTTTCTCTTGACTGCTGGAATAAGTCTCCTCGTCCATGTCTGAATCTCCC	0.895	0.31274386468326
ID12847	ptpn20	GGGTCCAGAATTCATCAAAATGGCAGACGAACCACAAATTGTTCTTGAGCTTCCAGGATC	1025	0.622856584710926
ID12851	ptpn21	ATAAAACTTGAGTCTGGCCAGACACATCCGGCACACATATTTGGAGGTTTCCATGTCTTC	0.990	0.668309852422418
ID12855	ptpn23a	TATATTTGAGGAGCAGCTGAAGAAGTACGAGCAGGTGAAGGTGTACATCGACCAGAACAT	1097	0.520804215537168
ID12856	ptpn2a	TCTTCCACCATGACCAGACTGGCGTTGATGTAGTCATTTTCTGAGTTTTCGAGTTTGACC	0.941	0.37991738891216
ID12864	ptpn3	TAACATTGAAGCCAAACTTGCCGTCATGATCGGGGGCAATACATAAGAGCATCAAGTCAC	0.972	0.417511991644163
ID12867	ptpn4b	TGTCTCTGTAGCGATTTTTGGAAACGTTCTGAGGTAATTTGGCACACAGCATGGTCATCC	1039	0.453691908253884
ID12869	ptpn5	CAGTGATCTCGATGCCCTCATGGGTCACAGTGTCCTCAGGCCAGTACTCTGCACATTTCT	0.978	0.606974612685244
ID12872	ptpn9a	CTGGTTTGATCAAGGCACAGCACATCTCCGTAGCGATTCCTCTCCTGGTTGTAAGCTAAT	0.983	0.598815936071216
ID12874	ptpn9b	ACTCATATTCATCTACGACATGACCAACTCCAGCTATGGCAACTTTGACTACGAGCTCTG	1026	0.621601535406377
ID12878	ptpra	TGACGTAGTCGGTGTTCTCCTCTCCTCGTTTGACTGGAATGATCACTCTGTTGAACTCAT	0.909	0.13798778843559
ID1288	LDB1	AGACAAAGTTATTGTGGAAGGACTCCTTGGGGTGTTTTAGCACATAGTAGAGCTCAGTGG	1001	0.694959247926912
ID12884	ptprea	TGCTACAGGGTGGTACAAGACTTTGTGGACATTTTCTCAGACTATGCCAATTTTAAATGA	1033	0.510839292275281
ID12887	ptpreb	TGATGTAGTCGGTGAACTCCTGTCCTCTTCTCACTGAGAGTATTACTCGGTTGAAATCAT	1019	0.436249253483786
ID12890	ptprfa	TCTAAAGCACATACCTCAAGATTCATCAGTGCCAACCTGCCGTGCAACAAGTTCAAGAAC	1003	0.706454351712042
ID12894	ptprfb	TGGGACTCTGGAAACCCAGAACCCGTCTCCTACTACATGATCCAGTACAGAGCCAAGTCC	1080	0.161563888750181
ID12895	ptprga	TATCTGTTCTTGTGCTTGTTGTCAGGGTGGTTGGAGTGCTCTGACGTGATCTTCATATCT	1018	0.707026567900922
ID12898	ptprk	GCCACATTTCAGTGTATTGCTACAGGACGAGACACATCGAACAATAAACTCTGGCTACAG	1040	0.53132867282183
ID1290	LHX3	CTGGCGACCGGCATCTTTCTTCAGCCTTTTCTCTTTAGCTCGCCTGTTCTGAAACCAAAC	1029	0.341836626006642
ID12901	ptprq	AGTTCACCAGTATGGAGGTGGAGCTGATGTTTTTATAGGACACTTTGACCACTGAGCTTG	1018	0.503351147029006
ID12905	ptprsa	AGTGACTTACTATATAATCCAGTATAGGGCCAAGTCCCCAGACAGCAAGTATGAGACGGT	1051	0.334878977813657
ID12907	ptprsb	AAACTCTCTGGTATCTCAGTTCATAACCTGCCAATTCGCCATTCTGACCCTCTATTGGAG	0.993	0.612882892038063
ID12912	ptprt	CTGGGAAACGGCCAAAAAGGACGAGAACCGCAACAAGAATCGCTATGGCAACATCATCGC	0.983	0.486126077059782
ID12913	ptprua	CTGGTGGCCTGAAAGTAGATGAGGTAGTTCTTGGTAGGGTCCAGAGGGCTGTTCCAGTAG	1052	0.148621148490693
ID12918	ptprub	CCCATATGGCTCTTCTCCTGCCGGTAGGTAATGGGTGTCTTATTCATGTTCACGGGTTTC	1008	0.658351053998877
ID1292	LIN28B	TTAAAGGAGGGCGAGCAGGTGGAGTTCACCTACAAGAAGTCCTCTAAGGGCCTGGAGTCC	1106	0.355859404315698
ID12921	ptprz1b	TATCATTAAAAACACCAGGCCTCATGAGGTTTGTCATCCGTGCCACCTGGTAAACGTCTA	0.989	0.638110171348018
ID12924	puf60a	CAAGTCTTGCACGTTAGCCAGAGACCCCACCACAGGTCGACACAGAGGCTTTGGCTTCAT	0.996	0.728790202530866
ID12926	pum1	GCCGCCTACCAGCTAATGGTGGATGTCTTTGGAAATTACGTCATCCAGAAGTTCTTTGAG	1006	0.675315285148628
ID12930	pum2	TACGTAAGTACACCTACGGGAAGCACATTCTGGCCAAGCTGGAAAAGTACTACATGAAGA	1012	0.594199989031873
ID12933	pus3	CGCTGGTGCTGTACGACTGCCACTTTGAAGGTTTGAGCTGGAATCAGGAGCCTGAAGAGG	1120	0.136609989577282
ID12936	pus7	CCTGTACAAGGAGAACAAGGACACGATGGACGCCATCAACGTGCTTTCAAAGTTCCTCAG	0.931	0.341526752884087
ID12939	pus7l	CTGGACTCCTCCTGCTATGCTACTATCTGCCTCAGAGAGATCATGAAGTGTGACCCCTAG	0.936	0.434246958823308
ID12940	pvrl1a	TCAAAGGTGGATCTCCGCTGTCGGTTCATCAACAGCCTCCCTCCTGTCAAAATCTCTCAG	1126	0.271212060726031
ID12944	pvrl1b	AATGTGGAGATCAAGAACAACACCCTGTTCTTCAAGGGGCCGGTGACCTACGACCTGGCC	1021	0.706489109568632
ID12948	pvrl3b	ATCATTGCCACCGTCGACCAAAGCAGATGAACCTGCAGACACGTAGACCTTCGGCTCCAC	1078	0.259097316524924
ID12950	pwp1	CCACATCCAGATCCCACACATCTATCTTAGGAGTCATGTTTCCCACTGCAGCATAGTTTC	0.895	0.308055299547693
ID12953	pwp2h	GATGGCGCCGCGATATTGGTCAGTCTCATCACCCGAGCCGTCCTTCATCACTTCCATTTC	1004	0.550293434945065
ID12956	pwwp2b	TCCTGTCATAAAGATCTCTTACAGCACTCCACAGGGCAAGGGGGAGGTCATGAAGATCCC	0.957	0.310235761368389
ID1296	LMAN2L	CTTCTTCCCTTTCCCGTGAATCTTAAAGTGCACCTGCATCTCCCAGTCCGTCAGATGGCA	1070	0.23767429783375
ID12963	pxna	GTTGAGCTCCAACAGCAGGCGGTCCAGCTCAGACAGGTTGCTGCCTAAGGATGAGTTCAT	1019	0.607502410058544
ID12965	pycr1a	AAGCACATCACTTTTGTTGACCGCCTCTTTGTTGCTAGTCGTCAGGTTCACTCCCATTTT	0.909	0.209944637497094
ID12968	pygl	GAGCTTGCTGACTTTCTCTTGGCATTTGATGTAGTCCTCAAAGTCGGCAAACACTTTGAA	1045	0.308055299547693
ID12970	pygma	GAGAATCCACGAATACAAGAGACAGCTGCTCAACTGTCTGCACATCATCACCTACTACAA	1035	0.417584519649708
ID12974	pygmb	AACCTTCTGGACTTTGTGGACGATGACGCCTTCATTCGGGATGTGGCCAAAGTCAAACAA	1010	0.738573328330403
ID12978	pyroxd2	GATGCAGATCCAGTCACACCGCTTTAAAACCCCAGTATGATGCACTCGTTATCGGAGGAG	0.997	0.653656514362004
ID12979	qki2	TAAAACTCCAGTTGAGTCAATCGGGTATTCCAATATGGAGGGCGTGAGTGTGTACGGATA	1008	0.425847977761368
ID1298	LMBRD2	TAACGGCTTCTACATCTACTACCCGATGCTGATTGTCATCCTCTGCATCGCCACCTACTT	1045	0.42595421993199
ID12983	qkia	TTTGATGTTGTTGTCTCTGTATGTCCCATTGAGAATCGCCAGCTCCATCAGCTGCATCTT	1021	0.563948547352659
ID12985	qrich1	AGGAGGCACGAGGATCAGAGGAAGAGCAGTTCACATCCGATGTTCTATACTATGTTTTTT	1068	0.151733846206114
ID12992	qtrt1	ATTTGGTGGTGTGTGTTGCTCTGGGATGCGATATGTTCGACTGCGTGTTCCCCACCCGCA	0.883	0.0957330580854113
ID12995	r3hdm1	ACTGAGATCTGAAGACAGAGGTTTTCTGCTGGCCTTCCTCCCGTGAGCGCTACGCCAAAC	0.945	0.105776644824577
ID12998	rab10	GACATCACCAACGCCAAGAGCTTCGAAAACATCAGCAAGTGGCTGCGCAACATTGACGAG	1001	0.6410855046812
ID130	ANO1	CATTCTCAAGTTTGTCAACGCTTTCACCCCCATCATCTACATTGCTTTCTTCAGGGGAAG	1000	0.698790690427134
ID13000	rab11al	ATCACGGTTGAGCCCACCCAAAACTCAGCCAATAAGGGTGTCTGCTGCCAGAACAACTGA	1090	0.160162246281973
ID13002	rab11fip4a	GCGACTTGAGTCTGCACACGTTTAACTTCATCTCTCCATTCTCTTCTTCTAACAGCTGTA	1012	0.56638128313203
ID13005	rab12	TAAAACCAGCATCATGGAGAGATTTACCGATGACACTTTCTGTGAAGCTTGCAAGTCGAC	1024	0.636734890888738
ID13008	rab1bb	AACCAAAAGCTTGTTGACATTTTCACTGGCATAGCGGTCGATCTCCTGTAGCCACTGTTT	0.965	0.331109449548973
ID13011	rab2a	AGATCTGCAGTTTGATCTGTTTGCCATCTATAGTGATCATCCTCGCTCCAAACTCCACAC	0.990	0.689101144865606
ID13015	rab30	GCCCCGATGCCCGGTGAGGGTAAAACCATAAATTACTTGAGCTGCTGCAACCTCAATTAG	0.993	0.733330558771646
ID13018	rab33a	ACATGAAGATGGAGTCCACGTTCTGACTCTCCCTTGGGTCCTTGGCCGACGTCTCGAACA	0.991	0.688619520048633
ID1302	LMF1	GTGGTAGTCCATGCAGGTGAGGTCTCTCCAGCATTTGTCGCCTCGGATTTTTATGAGACC	1061	0.563922046130204
ID13021	rab34b	AAGGAACAGTAAAACACTGGACGGGTCATTCTCCTTCATGGCGTCCTCCAGCCACTGCCT	1003	0.683756994023039
ID13023	rab36	ATGCATTTCTGTTGCTATCCTGATGGCATCCTTTTCTGTCCTCTGTCTTTCATCTAAAGG	1024	0.647295010129664
ID13026	rab38a	TACTGACCAATAATGGAATAAAGATGGAGCAGTTCTGCCAGGAGAACGGCTTTGTGGGAT	1028	0.576668316864565
ID13028	rab3aa	AACATGTAATCAAAGTTCTGGTCCGAGGTCTCCTTCTGTCCGTATGTGGTATTTGCAGAC	1028	0.579578884672475
ID13032	rab3gap2	AGTATAGTCGTCAGTCTTTTTATCAGGTGCATGTCCCTGGCTCGCTCGCTTTTCTTGTCA	0.985	0.726558938321419
ID13036	rab43	AGCACTCCGTCGTCTTCGTCTCTGTAGCCGTAATACTCTGCGTCCACTTCCTTCATCAGG	0.937	0.250244098338547
ID13039	rab4a	AAGAAGGACCTGGATGCAGACAGAGAGGTCACTTTCCTGGAGGCTTCACGCTTCGCTCAG	1050	0.251662693325637
ID1304	LPCAT1	TACGTGATAGCCTTATCTGTCGTATGCAGACCTGCCAAAACTCTGGAGACGATGAAATTG	1015	0.505580364609541
ID13042	rab5aa	ATTAGGGCTAGCTTGTCTTTGCAGCTCCTTCACCCAGTTCTTTGCCCGTGCAAAAGACTC	1037	0.21856247622292
ID13044	rab5ab	AACGAAGTACAAGACTTGACTTCCCCACAGCCGACTCTCCTAAAAGCACAAGTTTGAACT	0.986	0.582900155035558
ID13048	rab6bb	GACATCAAGCTGGACAAACCAGTAGAGCCTACTGTCCCCGAGGCCGGGTGCTCATGTTAA	0.988	0.727623524260955
ID13051	rabep1	ACTTGGCTCGCTTCTGGTTGAACTCGGCCTCCAGCTGCTGCTTGAGTTTGATGAACTCGG	1012	0.582555191566133
ID13052	rabepk	ACATTCATGGCGGCATGGCTGGAGACAAGTTCCACAACGATATGTACTCTCTTGATACAA	1239	0.184874426802944
ID13056	rabgef1	AGCTGTCGGAGTGCGTTCAAGATTTCTACCAGAACTTGGCCGACCGTCTGATGGGTCACT	1034	0.463118228981676
ID13059	rabgef1l	GTGTTCCCGTCAATGAGGAGATCGCTGAGGTGTCAGACCGTGTAGTCAAAGCCATCACAG	0.970	0.629495938186857
ID13061	rac3b	TGGGATACAGCAGGACAGGAGGACTACGATAGGCTCAGACCACTGTCTTACCCTCAGACG	1068	0.271212060726031
ID13064	rad21a	AGACCACACTGGTTCACAATGAGGAGGAGGCCTTTGCCCTGGAGCCCATTGACATCACTG	1033	0.465401477141184
ID13067	rad21b	ACTCCTCGGGCAGCGTGATGGCGTTGTAGGCTGCTTCTCTGTTCTCCTCTGGAAGATCTA	0.975	0.629974149334474
ID13069	rad23aa	CACCACAAAATTCTTCTCATCAATGTTGTAATCTTTAATGGCCGTGTCATCTTGCAGGAT	0.965	0.293991227254923
ID13071	rad23ab	GTCCTGCAGCAGGAAATGCATCTTTTCCTCTGTCCTTCTCTATTTTCTCCTTCAGAGCTT	0.997	0.728790202530866
ID13076	rad23b	CAAAGTTCTTCTCGTTGATTTTGTATTCTTTGAGAGGCGTGTCATCGTTGAGCACTTTAC	0.946	0.186896946024625
ID13078	rad50	ATAAAGACAAACAAGTAATTTCCTTCTTCACTCCTCTGACCGTGCTGGTTGGACCCAACG	1082	0.286458761191577
ID13080	rad51	CAGGGCGAATCGTAGATCTTACAGATCCTCGTCTCTCCTCGGCCTTTCCTCAGATATAGA	0.794	0.0970964577638861
ID13085	rad54b	TCTTTGGCTTGGTGCAGAGAGCGAAACCTGTCGGGCTCGTGGTGAGGGTAGATGTCATTG	1081	0.163911864685008
ID13088	rad54l	TAAAAAGCGGTTTGAGCTTCCCATCCTCAAGGGTCGAGATGCAGATGCTAGTGATAAAGA	1011	0.732236337370743
ID1309	LPHN3	TTGTAAGTTGTTGTCGGCCTTCCGGCGATAAAGTCTTCTTTGGAGGAATATTCGGTCAAC	0.996	0.738573328330403
ID13090	rad54l2	AACAATGACCAGCACAGTGTGGGCCTCAGTATTCCTCAGTAAGATGTCAGTGAAGGAAAT	1040	0.41420317139067
ID13094	radil	TCCTCTACTTCATACAGCAACGAGCACCAGCGTACACACACAGCATAGAGACACTGCAAG	1061	0.383359613146836
ID13096	raf1a	TTTGGACTTCTTGATGCAGTCGACCACCAACCTTTTCATGGCTTTGGGGCAGTTTTTGTA	0.964	0.390723508205143
ID13099	rag1	GAAGGAAAGCGGGTGGACAGACTCGGTGTCCTCCGTTACGTCCACTTTAAAGACTTTGAG	1024	0.425338597351043
ID1310	LPIN2	ATGTGTGTTCTCGGAGGGAGTGATGGTCAACATCTTTGGCTCTGGTTTGTCCTTTTTGTT	0.996	0.70511480856373
ID13101	ralbp1	GAGGCGGACACCAAGATGAATATTCAAAATATCTCCATCGTCCTCAACCCAACCATACAG	0.979	0.513973724782157
ID13104	ralgapa1	AATGAGCTGCCTCTGGACAAACTCAGTGAACAAAAACAGAAGAAGCATAAAGGAAAAGGT	1143	0.0433273439465549
ID13109	ralgapa2	TTATCTCCTCAGCCTGTCAGACTTGTCCTCTGACTATGACCTCATGTTGGGTCAAGTTAA	1047	0.220417952702471
ID13112	ralgapb	ATACCGCTCGTCAAAGCCGACGTCAGCATTCCTGACTTGGATGACATCGTCAGTAAAGAG	0.956	0.355350756182824
ID13115	ralgps1	GACCAATCAGATGAACAACCTCCTGAGGCTCATCTCCGACCTGCAGATGTCGTGTAACTA	0.984	0.675315285148628
ID13118	ralgps2	ACAAACGGCTGAGGGACTTCATCAGCAGCCAGAGCATGGTCTCCTGCATCCCATACCTAG	1016	0.629450093165724
ID13121	ran	TATCTTTGATGTCCACCTTGTTGCCACAAAGGACAATAGGAATGTTCTCGCAGACACGGA	1051	0.216862339102671
ID13124	ranbp10	GACTCAGCAGCTCTACCCCAGCCTGTTAGAACACAACCCCAACCTACTATTCATGTTGAA	1097	0.190129194984565
ID13127	ranbp3b	GTTCTGCCCAAAAACAAATTTTGCCCCACTGTCTGTACTGTTTGTGGCATTTTTTGAACT	1026	0.621568281361507
ID13129	ranbp9	ATCTGGGCCTGGATCTTTGTCCTCCACTCGCGCATGTAGTCCTCGATGTCGAACACGAAG	0.994	0.677421377748471
ID1313	LRFN2	ATTTACTAACAGTCCACTTGACCATAGCAGAGACGGCAGTCACTTCTGATACAGACACCA	1040	0.271472248998645
ID13132	rangap1b	ATGCTGTGTTGAAGAAGCTCCTCTCCGGCTCAGCTTTCCAGTCATACTGCTTCCTCTCCT	0.964	0.322535704342003
ID13136	rap1aa	TACCAGGGCGAAGCCTTGGCCGTTCTTCATGTACAAGTCCCTCATCGCTGTGAACTGCTC	0.913	0.213697629184154
ID13138	rap1gap2a	AGTGGTTCATTTTGTCAAAGCGGAACTTCAAGTTTGACCTCGGGGACGTCTTATTTTTCA	1056	0.268103375485516
ID13140	rap2ab	TTTTCACCCTGATGATCTGGTCTCTCATGGGCTTGATGTCCTGAAAACTTTGCTGGTTGA	1027	0.482686527064262
ID13142	rap2b	CGAAACTTCTGCCAAAAACAAAACGTCGGTGGACGAACTGTTCGCGGAGATAGTCCGACA	0.972	0.285349123292116
ID13145	rapgef1b	TTCAGCAGGAGAAAGCTCAAGACCGAGAGAAGCTGCTTCTCAAGTTCATAAAGATAATGA	1084	0.574323733668414
ID13147	rapgef2	ACTCTAAAGTGGATGGCCTGGTGAACTTTGAGAAGCTGAGGATGATCGCCAAAGAAATTC	1036	0.21929915174336
ID13152	rapgef4	ATCATTACTCTTGATGGGCTGACGTTTCTGAAGCTTCTCATCTCCCATACTAAACTGCCG	1094	0.0864620202726329
ID13154	rapgef5a	TCATGTGTGTGTCACTCAGCAAGAGAGTACAGCTGCTTAAGAAGTTCATCAAGATCGCAG	1037	0.420443747958212
ID13158	rapgef6	ATAAGATGCACCTAACAGACCACGCCCATCAGCAGGTGATGCACATGCCTCCCAGCCAAT	1048	0.24294197547659
ID13160	raph1	TCGGACAAGAGACCAACATGGCCAACTTCTCCTACCGGTTCTCCATCTACAACATCAACG	0.972	0.333641757494475
ID13163	rarab	TCATCAGTATCTTGGGGAACATGCAGGGTTTCTCGGGCCTCCTCCTCCTCACGTAGATCT	0.932	0.173577055141686
ID13166	rarga	TATCCAGAAGAACATGGTGTACACCTGCCACCGAGACAAGAACTGTCAGATTAACAAGGT	1054	0.467414915297167
ID13168	rargb	TTATAATGCACTTAGTGGACAGCTCACTGAACTTATCCCACAAGCCCAAGTCCAGCTGTA	0.981	0.417584519649708
ID1317	LRFN3	ACCAGGGGTCCGCATGTACCAGATCCAGTACAACAGCTCCTCAGATGACATCCTCATATA	0.998	0.688619520048633
ID13171	rars	AGAGCAAAGAGCCCAACTTCATCAAAGCCTGGAACCTCATCTGTGACGTTTCCAGGAGAG	1052	0.312067768047826
ID13174	rars2	TGTAAACATGTTGATACTCGTCCACTGTGATCTCCCTGAACTGTTGCCATAACGACACAG	0.990	0.601941998340141
ID13179	rasa1a	TTTACTTTATCCTGGAGGGTAACGATGCCCAGCTCATCTACTTTGAGAGCGAAAAGAGAG	1182	0.0738713689303418
ID13181	rasa3	TACATGGCTGCATTTTACGACTACTTCAATGAGCAGAAATATGCGGACGCTGTGAAGAAT	0.987	0.718287399682107
ID13182	rasal3	GAGAAGGAGGCATTGATCTTCAGAGAGAACACGTTGGCCACTAAAGCCATAGATGAATAC	1107	0.35160004070869
ID13187	rasgef1bb	TTGAAATTGCCGATGTTGAAGCACTCCTGAGCCACATCAATGAAGAACTCGATGATGCGT	1096	0.338802108664333
ID13188	rasgrf2b	ATAAGACTCTCATCATGGACGAAGAGACACTCTATGATCTCTCGCTGAAGATTGAGCCCA	1254	0.0799202988710221
ID13193	rasgrp3	ACCGAAGATGAGATTTATGAGCTGTCATTGCTAAGGGAACCACGTAACGCCAAATCATTG	1011	0.667415706503054
ID13195	rasgrp4	TGAAAAACTACGACCAGAGCCAGCTCGGTTACATTGCACTGGAGGACTTTGAGAAAATAG	0.973	0.738573328330403
ID13199	rasip1	ATGTCTTATTAAGCCCTTCCCAGTTGCACCACCTGCTCACCCATTACAAGCTGGGTCCAA	0.987	0.712754113900287
ID132	ANO4	AATATCTCCCTCTTCTCTGACTGTGAGCTGGACTTCCTGTAAACCAGGATGTAGTCAATG	1015	0.688632136694071
ID13202	rasl10a	ATGAATCGCTGCCGCTGTAGATCTCTCTTGTTGCCCACCACCAGGATTGGCACCTCACTG	1018	0.324576684108045
ID13203	rassf2a	ACGAGGTAGAGCGCAAAGTCATCTGGGCTGTTTTCGATTTTAAACTTGTTGAGGAGAACC	0.982	0.521330694183716
ID13208	rassf3	CGCCGCCCTGCTGAACAAGTTCACAGTTGCAGACAACCCGGCCAAATACGCCTTGTACAA	0.999	0.703819196575006
ID1321	LRIG3	ATGTTGGAAGCAAAAGGGCCCAAATCAGGTATCGCATCCAGTTCATTGTGGTTCAGCTTT	1055	0.373974989684431
ID13210	raver2	GAGCTGAGCAACAGGAGGAAAATCCTCATTAAGAACCTGCCGCCTGACACCACGAACCAG	0.953	0.366990789670743
ID13213	rbb4l	TTTTTTCCAGATCTTGTACTCCTCATTGATGACTCGTTCCTCCACCGCATCGTCGTACAC	0.989	0.653610452783623
ID13217	rbfox3	GAGGTTACACGTCTCCAACATCCCTTTCCGTTTCCGAGACCCTGACCTCCGGCAAATGTT	1007	0.713463687285741
ID13219	rbks	AGACTCATTACAGCAAAACACATCAGAGGCTCTGTAGAAATCCGCATCCAAGTCCGCAAT	0.935	0.330750485711141
ID1322	LRP1	ATTGAGATCAGAGGGGTGGACATCGACAACCCTTATTACAACTACATCATCTCCTTCACC	1077	0.232778672678954
ID13223	rbm10	TCTCCAGCCAACTCTCTCCATTGACGGGAAAGCTATTGTGGTGGAGTTTGCCAAAGGCTC	0.977	0.550293434945065
ID13226	rbm14a	GCTGGTACTGTTGATACTGTTGGTATTGATGCATTTGTTGGTAGTACTCTGTGTAAGACC	1013	0.563709303464555
ID13228	rbm17	CAGATGAGGACGCTGTCAGGATATTTCTGGAGTTTGAGAGGGTGGAGTCCGCCATCAAAG	1018	0.582900155035558
ID13232	rbm24a	AAGTAGGCCAGGTTGACGTTGGCCTTCCTGCCGTCAATGATTGGGTTGGGGTCCTTACAG	0.980	0.496533831597277
ID13234	rbm25	TAAAGGTGCTATCGATGGATTGATGAGGGAATATGCTGCAGAACTCAACGCACCTTCACA	1071	0.290999044792748
ID13237	rbm27	TAACCAATGGCGTCTTAGGCTTGTACCAGGAAATCTGAAGCACACGACCTTTGAACTTAG	1114	0.227674474065795
ID13240	rbm39b	ATGAAGAGCGTTCACGGTGGCCATCGCTGCCGGTATTGAGGGACACTTCACGTACACGTT	0.960	0.434246958823308
ID13241	rbm5	TAATAGTGATAGATCAGAAGATGGTTATCACTCCGATGGCGACTACCCAGAGCAGGATTG	1120	0.355538000161673
ID13244	rbms1a	ACGCCGCAACAAGTGGATTCTTCCAATAACTCGTCTCCTTACAGTCAACTCAGCAAGTAA	0.973	0.489258239941015
ID13249	rbms2a	TCAGAGCTGTAACAGCTTTCTGTGCTGCTGCTGGACTGTCAAAGTCCACAAAGCCATATC	0.931	0.319042834879619
ID1325	LRP4	CTCTTGCCCTTTTCCGTTGATGTCGGATCTGCTGATTTTCTTCAGCGTGCTGTCGGACCA	0.986	0.53132867282183
ID13251	rbp4	TGCAGGAGTAGTGGATGGCGTAGTTCTCGTAGTCGGTGTCAATCACCCAATGCTCATCGT	0.979	0.486126077059782
ID13255	rbpja	TAGTCCAGGAAGCCCCGTCGTTGACCATCTCCTTGTTAGTCTCTTTGGAGCACTGCGTGG	0.971	0.612991231692579
ID13258	rc3h2	AGGAGGCTGTCCGAGAGGAACCAACTGTACATTTGCACACACACAGGATGAGCTTGAGAA	1168	0.0408053798053119
ID13261	rcan3	TTTAAACATCTGGAAATTCGTCTGTTCATCGTAGATCCTAAACAAGGCCTCAAACCTCTC	0.988	0.727623524260955
ID13263	rcbtb1	AGATCATCAAGAGAGGGATCAACGTCGAAAACGCCTTCACCTTGCTGTCTGCCGCCATAC	0.922	0.132935881190831
ID13267	rcbtb2	AACATGGATACACTTCCCGTCAACCAAGAACTTTAGGTCAGAAATCTCCGGGCTGTCAAA	1014	0.694948391216874
ID13270	rcc2	AAACCCAAATCCTCCACCACTGCCCAGGAGGTCAAGACCTTGGATGGCGTCTACGTTGAG	1003	0.607502410058544
ID13272	rce1b	TGACAGTGCAGAGACCAGCAACACACTGGCACAGCGACGCTTTATCAAACTGGGATGGTC	0.997	0.738573328330403
ID13275	rcor2	ACAATGAGAAGGACCAGAGGAGCATGTTGGTCTGGTGTCCCAACAGTCTACTTTCTGATG	1013	0.68584449998642
ID13279	rdh10a	ATTGTTGATCAGTATGTCCACATTTCCCACCTCTCGACGCACCTTCTCAGCTGTAGAATA	1029	0.466614018827106
ID1328	LRP8	AAGTTTCTGTGTAAGAATGGAGAGTGCATTGACAGCTCCAAGGTGTGTGACTCTGTCAAG	0.981	0.732236337370743
ID13280	rdh12	AAATAAAATCACCAGTAACGTCACCACTCCGAGGCCCGCGACAATTAATAAAAGCAACAT	0.975	0.639614586726374
ID13284	rdh8a	TACGCCGATGAGACTGGTGGCCTTTCTGTCAACACCTTCTACAACCTACTCTTCAATTTT	0.983	0.523466112406422
ID13287	recql5l	CTGCTGTCATGGCTGAGGGCATTACTCTGGTTATATCCCCGCTAATCGCGCTCATTCAGG	1042	0.622856584710926
ID13289	reep3b	GGTGATGGTCTCCACCACAGTGTAGAGGGCAAACACAATCCAGTACATCATCCATCGTAC	1116	0.186282641800379
ID13294	reep6	GTAGATGATCTGGGAGCCGTTCCACGAAATCGGAGCCATGCACCACAACAGGAAGAGACA	1026	0.319042834879619
ID13297	relb	ACTGAAAACACAGGCGCACAGCGTTCATGTCCATGTCTTCAATGCCCTTTGAGTGACCAG	0.978	0.425662562541084
ID13300	relnl	CACAACATCCTGGCCACACGAGAGCTCATAGTGCAGCCTGGATATATTTTACAGTTTAAG	1126	0.0689618503761379
ID13301	reps1	GAAGAGAGGATATCCCTAGAAGTCCAGCTGGAGCAGCTCAGGCCTTTCTCTCATCTTTAA	0.996	0.718709136872526
ID13304	rer1	CTTGCCTTTGTATGTCCTCTTCCCATGTGTGAAGGGTAGGTATCTGTACTTGACCATATG	0.915	0.412258277358237
ID13309	rerea	TCATGCTATGCTTCCCGCTGAGTCCATCCTCTTCCTCTTTGACAGGTTTGAACATAAATG	1088	0.606974612685244
ID13310	ret	TGAAGATCTCAGACTTTGGCCTCTCCAGAGACGTGTACGAAGAGGACTCATATGTTAAGA	1083	0.252272287846592
ID13314	retsatl	ATAGAAGAGATAAGAAAAGATGACGTGGAGGTCCCTGTTGCTGGTCAGGGTGTTCACAAA	1062	0.166781999374115
ID13318	rexo1	GCAACTGTATACGGAAAGAGGAATGTTGCTTTCACTGGGGACGATTGCGCAGAAATAAAG	1022	0.516543609895691
ID13320	rfc1	GCACTTGTCATACGTCATCACCTTGTCTTTGGCCGACCACATGCTCAGGTTGTGGATCAC	0.973	0.284219288813208
ID13324	rfc3	TTCTCTGAGGTAGACCTCCCAGTCCGTCTGTGGAACGTCTTGGTCGGCCGAGAATGGATA	0.979	0.556511745234822
ID13326	rfc4	GAGTACCTGCAGATGTTGAGTCTGTGTTCACTCGTCATGCAGCAGGCCTCCCACAACAAC	0.898	0.142664428395954
ID1333	LRRC16A	ATCTATTTGACACAAGACACCAGAGAACTCAACCTGCAGGACTTCAGCCATCTGGAGAAC	1027	0.707026567900922
ID13330	rfc5	TCAAGTTGGTGATACTGGACGAGGCCGATGCCATGACCCAGGATGCCCAGAATGCATTGC	1088	0.291958977732042
ID13333	rfwd2	GATGTCCCAAGTGCAACTACATTGTCGATAACGTGGATCAGCTCTACCCGAACTTCCTCG	0.887	0.150311920214248
ID13336	rfx1a	CATTAGTCAGCCAGCTCTCCAGGCTCTTGGCAAAGTTGCGGATGGCTTGAGTTAAGGCAC	1001	0.732855047625063
ID13338	rfx1b	AAACTAGAACCTGTTAATGCTGCATCCTTCGGAAAACTCATCAGGTCTGTCTTCATGGGG	1006	0.725223086808915
ID13341	rfx2	AAACAGTATCTCCACTTTCTCCTACATATTGGACCTGGGATGGGTAGACATGTTGCACCT	1088	0.168779215458768
ID13343	rfx3	TTGTACGGAGTCCCATGAAGATGGAGCGGATAAGTTTACCAAAAGAGGCTGCATTTACAG	0.982	0.738573328330403
ID13345	rfx4	TGAAGAAAAAGAAAACAACAGAGCCTCTAAACCACATTCGACACCGGCTACTCTGGAATG	1032	0.313836538606198
ID13349	rfx6	TGGAAAACCCGGTTATAGTCGACATCTTCTGCGTCTGTGACTCCATCCTCTATAAGGTTT	1022	0.479535227499485
ID13352	rgl1	GTCCAGCATGGTCAGGTCCGTGAGAAAGGTCCCTAAGTATGGTATCGTTCCTTGCATGGC	0.981	0.625404730150319
ID13355	rgl2	GAAAACACAGTTTTTGCAAGAAGACTTCAGGAGCCGGATTTGAGCTAAAACCTCAAATTC	1036	0.373805013651209
ID13359	rgp1	CCCAAGGCAACAAACAGGATGTCCAGGCTGAGAGCAACACAGTGCTCATTCCAAACAGAG	0.999	0.738573328330403
ID1336	LRRC16B	GGTTGAGAAGACGAAGTCCTTTGCTGAGGCGACACATCTGCTGAATTAGGTTGGACACAC	1109	0.161563888750181
ID13362	rgra	CAGTAAAGAGCCAGACAAATACAACCAGAGTGATGGCGCTGCTCCACTGCAGCTTTGTCC	1022	0.546112291320364
ID13365	rgrb	TCTTCTGGGCTGCTGTTCCTCTCATGGGATGGGGCGTCTATGACTTTGAGCCGATGAGGA	0.986	0.595014175469781
ID13367	rgs11	CTCTTTTAGAGGGTAAATGTACCCGTATCTCACCAGCATCCCACTAAGGTGCAGTGCCTC	1004	0.677421377748471
ID1337	LRRC24	TCACATTCGTAGAAACCTGCATGAGCTACAGTCACATTGCTAAGAAACAGCATGCCACTG	1027	0.496653328460614
ID13371	rgs12a	TTGGCTGTCGATGTTCACCGGCATCGTGGCCTTGCTGGACAGGAAGCTGTTGTAGATCTC	0.961	0.205909705143244
ID13374	rgs12b	ATCTTCAACCTGATGAAGTTTGACAGCTACACACGGTTCCTCAAGTCTCTGCTGTATCAG	0.997	0.682067419910353
ID13377	rgs3a	ACAAAGATGGGGAAGATAAGGATCTTGGGCGCCACTTTGACATATCCATAGTTGCCATGT	1018	0.601941998340141
ID13379	rgs6	TACCTGTGCAAGCGGACCATGCAGAACAAGACCAGACTGGAGCTGGCAGATTATGAGGCG	0.997	0.657606270888667
ID13382	rgs7	AGAGACAAAATTGAGAGGAAAATTCTCGACAGTCAGGAAAGAGCATTCTGGGACGTGCAC	1006	0.718062925185714
ID13384	rgs7bpa	CTTCAATGGTAAAGGCATTGTCTCCCTGAGTTTACTGAGAAGGTTCTTCATCTCCCTCAT	1036	0.417656983150739
ID13389	rgs7bpb	AGATGAGAAACCTACTCAGCAAACTCAGGGACACGATGCCATTGCCACTGAAAAACCAAG	1018	0.550293434945065
ID13392	rgs8	CTCGGAGAAGTCGCTGTAGGAGTCCGATTTGTTGGACAGGCAGCCTAGTCGGGTCTTCAT	1000	0.658150318481338
ID13393	rgs9a	CCAAGGGACACGCTAGATTTGACCTTTGACCTCATGATAGCTTGTTGGTAGAACATGTTC	0.994	0.732061233375105
ID13397	rgs9b	CAAAACGGGAGTTAAGTCACAGCCTCAGAGGCTGGTTATAACAACAATACCACACGCTAT	1060	0.271139172618676
ID13399	rhbdf1	ATCTTACCCTACATCAGTTTTGGTCGCATGGACTTATACCGCAAACGCTGTCAGATCATC	0.985	0.463567461252893
ID13401	rhbdl1	ATAGGTCTGCAGTACCCACTTGTTTAGCATGATGCCATAACACATGAACACGATAATCTG	1037	0.361986341689839
ID13406	rhoab	GTATCCAAAGGCACTGATCCTGTTCGCCATGTCCCGTCCATCCTCTGGTTTCACAGGTTC	1025	0.467414915297167
ID13408	rhobtb2b	AGAATACTTTGAGAAACATCGCTGGCCACCTGTGTGGTATCTGAAAGAGGATGACCACTA	1054	0.271607592874933
ID13410	rhot1a	TCTCGATATCCTGGTATTGATTCATGATTGGTAGGATGGTCTCCATGCTGCTGTGTTCCA	0.999	0.692225223396551
ID13412	rhot1b	GTATTTCTCCTGGCCATAAACATAGGTGGTGCTGATGGCATAGTAGGATCTGTGTTCCTC	0.999	0.738573328330403
ID13415	rhot2	TAGTCCACGTGGTTTCATGTCGGCCCCTCTGGATAAATAACGTATTAAGGAACAAGAAAC	0.958	0.250244098338547
ID13419	rhpn1	TAAATGGGCCAAACATGGCGAGGTGGTTCAAATGTTAAAGAACTGTAGCGAGAGAGGAGT	1047	0.447098300325848
ID1342	LRRC30	TGGGCTGGTCGTCCCTCCCAGAGTTCTTCCTGCTTTGACTAACACTCACCTCATTCAGCT	0.946	0.467650512761901
ID13422	rhpn2	GTCAGCGATCTCATTTTCAAAACTGTTCCCGTCTTCACTGTAGTGCTCCAAGATGAAGTC	0.941	0.738573328330403
ID13424	ric8b	GCACCTCTTGAAGAAACTCTCTGTGATCCAGCTGAGGACTCAGGATCAGACTCTGACTAG	1017	0.712754113900287
ID13428	rictorb	TGTTGTTAGTGCTTCGTTGAGCTGCTCCTCTATCAGGTCCACGTACTTAAGGTTGTATTC	1080	0.109873721021673
ID13430	rimbp2	CCATCTTCGTCTATTTCACCAAAAACTGTGATGACATCACCGGCACAGAAAGTCAGTTCA	1074	0.250733776571214
ID13434	rims1a	CATCATCCTGGAATCTCAAGCCGAGCCTCAAGTGGAGTTGGTGGTATCCAGGCCTATTGG	0.987	0.629557182654781
ID13436	rims2a	TGTTATTACGCCAACACCATCTTCACAATCGTAGTCTGAGATCTCGCTGTCACTTATCCT	1047	0.362713874322525
ID1344	LRRC45	AACAATAGCATAATGCAGCTGGAGATGGCAGGGAACAACATACCCAGTGACACACTCAAA	1112	0.399336376730773
ID13441	riok3	GTAGCGGTCGCGGTTCTTGAACTCGTTGAGCGTCGTCTTGAAGACCTTCAGCACCACTTC	1017	0.660560143742986
ID13444	ripk4	TAATATCCTTCAGATCATGGTGAGGGTGGTGAAGGGAGTGCGTCCCGACCTGGCTGCTGT	1028	0.399336376730773
ID13446	rlbp1a	ATGCTCCAGCTTGGACCTCATGGCCTGCTCATCCTCTGACACCATACGGAAAGATCCAGT	0.995	0.645960420370769
ID13450	rlf	TCAGTGCCTGAGAATGAAATCCCGTATGAAGCCTGGGTTCAGTTCCACCACTCTGTTCAG	1003	0.732696889496996
ID13452	rltpr	GAAAAAGTCCGATGACCTCTGGGCCAGTTTCCTGTCTGACGTCGGATCCAGACCCAAAGA	1042	0.399336376730773
ID13454	rmnd5b	AAGAATATCAAAGAAACAGTGCAGATGCTAGCCTCCCGACATAAGGACATCCATGGCAGT	0.981	0.459348338378048
ID13458	rnaseh2a	AAGTACGAGGAGAAACTCTCGAAGCTCTTCCCGGGTATCGAGGTGACGGTGAGGCCAAAG	1042	0.366990789670743
ID13459	rnaseh2b	TCTGATGTATGTTGTGGATTTGACTCCTTCTCCCACAGAGATATTTCTCGCCTTGAGCAC	0.989	0.580384964737585
ID13462	rnd3a	TATCTTACACTTCACACTCTGACTGGGCTCCATGCCGGATTTCAGAGATAGTTTCTGACA	0.968	0.453915347691784
ID13467	rnf113a	TTTGCCCTTCAAGTGCTTCATCTGCAGGGAGTCCTTTAAGAATCCCATCATCACAAAGTG	1053	0.310092381911082
ID13468	rnf115	AGACAGCTACCCTGTAACCACTTCTTTCATTCAGACTGTATAGTACCATGGCTGGAAATG	0.991	0.723157963000092
ID1347	LRRC49	TTGGGTAGTTGAACAGCGCTCTGCTCAGCCCTTCTCCCAGGAGCTTCCCATTGTCTCGTA	0.985	0.648871227461637
ID13473	rnf121	GGGAAAGAAGCAGATGTGCCCGTACTGCAAAGAGAAGGTGGATCTGAAGAGGATGTTCAG	0.998	0.486053285251419
ID13475	rnf139	TGAGCTGGGATGTGTTCTGGGACCTCACCAGTAACCTCATCATCTCCGGCTGTGACTCCA	0.945	0.146697095204969
ID13479	rnf14	ATCATAGATGCTCGCTAAAGCAAGCAGCTCATCCTCCTGGGCTTCCTTGTCCTCAGACAT	0.912	0.161359637937007
ID1348	LRRC4C	TCTAATTCAGGTGATAAAGGTGGACAGCTTCAAGCACCTAAGACATCTGGAGATCCTGCA	1032	0.352038250361203
ID13482	rnf144aa	TTTCAAACTGAAGCTTCTTGTATCTCTGCATCACCTCCGTGGCCACCATGCACTCAATCT	0.972	0.370906805210884
ID13483	rnf145b	GGCCTATATGATCTGTCAGTTCTTCCACATGGACTTCTGGCTCCTCATCATTATTTCCTC	1017	0.738573328330403
ID13487	rnf165a	ACTTTGCAGAGCCAACAGGTGCAGCTGGGGGTACGGGTAGTTTCTGATTTCATGCACAAC	1005	0.648944426087618
ID13489	rnf165b	ATGGTCTTAGTGCATGTCGGATATCTGGTTCTTCCTGTATTCGGCTCAGTGAGAAACAGA	0.997	0.738573328330403
ID13493	rnf175	TGGAGGTTCCTGTCCATGTGGGGGATGTTCTCCGTCATCACCAGCTACGTCATCTTCAGG	1019	0.576173440257543
ID13497	rnf2	CTGGACGAAGCGACCTCTTGGACACCAGCTTCTTACGACAGGTAGGACACTCTTTATTAC	0.890	0.0432552156388501
ID13498	rnf20	GATTTTCTCAGCTGGTTTCTTGGCCTTCTCAATCTTTCCCCTTAGTTTGGAGATGTCCTC	0.968	0.593359067234741
ID13503	rnf220a	GCATTCTTCGCAGTGGACATGCCAGCACTGGATGGAGGTGAGTGGCATTGTGTAGGAGTC	1011	0.635205619478541
ID13506	rnf40	TCTGCTCCAAGCGCTCACACAGCTTTTTATTCTTGAACTGGAGGACCTTCATGTCCATTT	1001	0.738573328330403
ID13509	rnf41	TATACAGCCGAAACCTGCATTGTCACAGCTGATCTGAAGTTTGGACAGCATGTTACGCAT	1036	0.732855047625063
ID13512	rnf41l	ACTGCATTCAACTCAGGCCATGAATGTATCCGGTCCACCTCCATCCCCTCAGCTGGGAGA	0.944	0.395547174380279
ID13513	rnf44	ATCTGTTCCAATATCATACACTGTTACAACGGTGACGACCCATGGATTTCCTATCCACAC	1002	0.738573328330403
ID13515	rnft1	TGTTATGGGGATTAAGTGCCTTATTCTGCTGCTGCCATCCTCACTGGTGAAATACAGAAC	0.963	0.613052199975769
ID13518	rngtt	TCCTCTGCAACCTGCTCATCATATCTGGGACCCAACATCGTTTTCATTGGCAGGAATTTA	1169	0.377399059079928
ID13521	rnpc3	AAACATGTCAAGAGAGAGCAGAAGAAACAGGAGACCAAGCAGCCAAACATTCCCCTCATA	1004	0.687592349291021
ID13525	robo1	CTGGAGACCTAACCTCAATGCTGGAGCCACACCCACCTCCTATATAATAGAGGCCTTCAG	1045	0.657643956966943
ID13528	robo2	GTAAACTGGGTGGTTTTTACATGATCTGCTACTGTCTGCCAGCTGTTGCTCACTGATTGA	0.973	0.348261760784095
ID13529	robo3	TTCCAACGCACACATACATGCCTGCATCGCTCTTCCTGGTGTTGGAAATCATCAATTTAC	0.981	0.459471586823997
ID1353	LRRK1	AAAGGATACGGTTGTATGTGGCTTTCATAAGGAAAACATGGAGTGGTGCCTGTGTGTCTG	1007	0.676762248688758
ID13532	rock1	TAAAATCCGTGATCTACGCATGAAAGCGGTGGACTATGAGGTGGTTAAAGTTATTGGGAG	0.964	0.257731399694119
ID13535	rock2a	AAGAGGAGAAACCAGAATTCACACATTTCCAACGAAACGAACATTCACCTGCAGAAACAG	1016	0.721814600431989
ID1354	LRTM1	TTTCTCGGAAAGCCATTGATCCCAGCCCCCTGATACGATTATCTTGGAGATACAGTTCTT	1006	0.629943620251826
ID13540	rock2b	TCGCAGATAAAAGCAAAATCTACCAGACCATCGAGGAGGCCAAGTCTGAGGCCTTAAAAG	1007	0.733503077152057
ID13541	rogdi	ACTTCTACATTAACTTAAGCAAACTGTGCCTGACTGTCTACCAGCTTCATGTGCTGCCCT	0.957	0.366990789670743
ID13545	ror1	TGCAAGACAGAGTACATCATCGCCCGCTCCAACCCCCTCATCCTGAAGAGACTGAAGCTG	0.968	0.676845444889261
ID13548	ror2	TTTTGTTTATTGCGACACATGCAGACCAGAAAGAAGAGGCAAGCGATGACCAAAGGGATG	0.949	0.481214332932586
ID13551	roraa	TACAGAGAAGCTTACAGCTTTCAAAGCAATATATCCAGACATTGTGCGTGCCCACTTCCC	0.939	0.236962248024472
ID13552	rorb	ATATCATCAAGTCCCACTTGGAAACATGTCAGTACACAACAGAGGAGCTGCAGCAGTTAG	1014	0.738573328330403
ID13554	rorcb	TGCTTTCAGCAATATAATCTGATCGTTCTGGCACAGGTCCATGAAGCCAGCAATGCGTTT	0.992	0.689149816550271
ID13559	rp9	GAGGAGCTGTCTGAACTGGAGGAAGTTGTGTCTTGAAGCATCTGCTGCAGCTGTTGGATC	1003	0.516736392496368
ID13562	rpap1	AGGATCTGAGAGGGCCAGGACCGTGTGGACTGACTGTAAGGTCTTCGCTAAGCTTGGATA	0.995	0.738573328330403
ID13564	rpf1	CCGAAGACGATAGAGAACCAGAGGGTGTACGACGAGACTACAGTGGATCCAGAAGATGAA	1079	0.288234570332851
ID13566	rpia	TAATCTGTCCACAGCGTAGACGATGGTTGATCCGCTGCCAACTCCAACCACCTGGTTGTT	1049	0.219250142294873
ID1357	LYST	TTTGAGTCTATGACTGACGTTAAGGAGCTCATCCCCGAGTTTTTCTACCTCCCAGAATTC	1014	0.612919032915586
ID13571	rpl10	GCCACACAGGGGGAACTCGTCTACCTTGGCCTTCTTCCTGCCCAAGTCAAAGATCCTGAT	1011	0.418496918676606
ID13573	rpl11	TGCAGTGGACAGCAATCTTTTCATTTCTGCGGATACCGAAGGATCGCACGGTGTAGCGGG	1016	0.535551086839507
ID13577	rpl19	TGCGACGCATCCATGATAACTTCTCTGGCATACGAGCATTGGCTGTACCCTTTCTCTTAC	0.971	0.467650512761901
ID13579	rpl21	TGATGTCAACGATGTCTCCCTTCTTGTAGATGCGCATGTATGTAGACAGGGGAATTGGGC	1000	0.728787997239174
ID13582	rpl23	GCAGACGGTTCAGACGCCCCTTGATGCCCTTCACAGAGATGATGTAGAGGTTCTTAGCAC	0.989	0.732236337370743
ID13585	rpl26	ATTGAAGTGCCTCTTGCGGTTCTTGCGGCGGGAGGAGGTTACAAATGGATTGAGCTTCAT	0.979	0.598815936071216
ID13587	rpl7a	CTGGTGGAGAGCAAGAAAGCCCAGCTGGTCATCATTGCCCACGATGTGGATCCTATTGAG	1025	0.713376782029148
ID13592	rpl8	GATGTGGGCTAAGAATACGGAGCCCGCACCTTTTCTCTGTCCCCTGATCACACGTCCCAT	0.991	0.461513624049498
ID13595	rpl9	TTCTTGCCCAGCAGACTGAGCTCCAGGTTGATGTGGTTGAACTCCCTGACGAGTTTGCCG	0.976	0.47653218277457
ID13598	rplp0	GGCTTTGTCTTCACCAAGGAGGATCTGGCTGAGGTCCGGGACATGCTGTTGAACAACAAG	1218	0.0926319549670884
ID136	ANO8	AATAACGTGATGAAGTTGAAACAGATCATCCCACTGCAGAGTAAGTTCTCCTCGAGTGGC	0.987	0.196996928304948
ID13601	rpn1	GTATAGTGCAGCTGGTTTGGCATGCGATCAATCTTGTAAGGTGTATCCACGTGGATGTTT	1004	0.691608661816458
ID13602	rpn2	AATGGAGTTGAACTCTGATTTGCGCTCGGCGGTGTCCAACTCAAACTTGTACAGATTCTT	0.953	0.3653816795382
ID13606	rprd2a	TTTACAGTTCTGAATGACATCGTTGGCGACGTAAAAAAGGTTGAGTCTGTGTGAGGTATC	1014	0.649918267915269
ID1361	MAGI2	TGATTACTTTACGGTGGAGCTGGAGAAAAGTGCAAAAGGTTTTGGCTTCAGTATCCGTGG	0.967	0.503351147029006
ID13610	rps11	TTGAACCTCACGGTCTTGCTGAGCGGTCGGCACTCACCGACAGTGACAATGTCTCCAACT	0.918	0.0541919067350154
ID13613	rps15a	TCCTTCTCAGGCCCTGCTCCAAGGTTATTGTGCGCTTCCTAACCGTCATGATGAAGCACG	0.966	0.339096031574291
ID13615	rps19	ATAGTACCAGTTCTCATCACTTGGGGCCAGCTCCTTGTGCTTGCCCAGCTTGACGAGGTC	1030	0.466704767396053
ID13617	rps2	AATCTTGAGCACCTCGTCCTTCAGACCAGCACCCAGGAAGAAGTCGATGATCTCAGACTC	0.923	0.271060666467705
ID13621	rps23	GAATATCACCAACGGCGTGACCTTTACGTCCGAATCCAGCCACCAGAACCTCGTCGTTCT	1016	0.373890039383794
ID13625	rps24	ACAGTGACAGTCAGGACCCGCAAGTTCATGACGAACCGGCTTCTTCAGAGGAAGCAAATG	1032	0.425682304566447
ID13627	rps27a	CTTCTGGATGTTGTAGTCTGACAAGGTGCGTCCATCCTCCAGCTGCTTTCCAGCAAAGAT	0.964	0.476730197767758
ID13631	rps3	ACTGTGGATCATCAGGCCGTCCACAAACTTCATGGACTTGGCCCTCTGACCCCTCAGCTT	0.946	0.160060397497838
ID13634	rps3a	TGGAGAGGGTAGATGGACTGGCAGGCCTTCTCAATGTCCTTACCAACACTGTCGGGGATC	1028	0.51138335476934
ID13637	rps4x	AAGTCGGTGATCTTGCCGGTGTCAAGGTCGATGCGGATGGTGTCGTTGACCTTGATCAGG	0.572	0.268103375485516
ID1364	MAN1C1	AGCTACATGTACATGTGGAGACTGACCCACGACCCCAAGTACAGAGAGTGGGGCTGGGAA	0.999	0.721814600431989
ID13640	rps6	CAACCTGGCTAAGGAGGATGATGTGAGGCAGTACGTTGTGAGGAGACCCCTGACTAAAGA	1020	0.506554357868336
ID13642	rps6ka1	TATTGAAGGAAGACATCGGGATGGGCTCCTTCTCTGTCTGTAAACGATGTATCCACAAAG	1016	0.540674381556354
ID13645	rps6ka3a	GAGGAGGTGGAGATTCTGCTGAGATACGGACAACATCCCAACATCATCACCCTCAAGGAC	1014	0.556193956613458
ID13648	rps6ka4	TTTGTTGCTCCCTCCATCCTGTTCAACAAGAATGTGGTCATGGGAGACTTTGTTCAATCC	1009	0.607502410058544
ID1365	MAP2	ATGATGACAAAAGTATCATGACTGAGCAAATCGAAGCCCTTCCTCAGGTCCAGAGTCCTA	1014	0.738573328330403
ID13652	rps6kb1a	TAGAATGTTCCTCTCTGCTTTGGTGTGAGCCGTGTCCTTTGCGTTACGCACAATCATGGC	1022	0.501583433224736
ID13654	rps6kb1b	TCCACCAGAAGGGCATCATCTACAGAGACCTGAAGCCTGAGAACATCATGCTCAACAACC	1053	0.556511745234822
ID13657	rps7	CTCAAACTCGTCTGGCTTTTCGCCATTCGGCTTCACTATTTTGGCGCTTGTACTGAACAT	0.964	0.359329623284912
ID13661	rps8b	ACGCAAGCCCTACCACAAGAAAAGGAAGTATGAGCTCGGACGCCCTCCTGCAAACACAAA	0.997	0.707018962500255
ID13664	rps9	TTCGCCTGGACAGCCAGAAGCACATTGACTTCTCCCTAAGGTCTCCATACGGTGGTGGAC	0.948	0.420443747958212
ID13667	rpsa	TGGCCCGGGCAGCAAGGAGCAGCTTCTCCCATGTCCTCTTCAGGTTAACAATGTACACAC	1024	0.429804115147138
ID13670	rptor	TATAAGGGAGTTGAGCGAAGAATAGGAGGACACCCGTCTCATTTTGTCGATGGTCTCAAA	1006	0.535661151326442
ID13673	rpusd1	ACATCTTGCTGTCGATGCGGATGTCCCAGTGCTTGTCCACCACGATGTAGTCGTCGCTCT	0.967	0.329477648054329
ID13675	rrad	AACAAGAAGATGGCTTTTAGGCAGAAGTCAAAGTCCTGCCACGACCTAACGGTTCTCTGA	0.969	0.19007838696124
ID13677	rraga	CGATGCTCACCGGTTCGAGAAGATCAGTAACATTATCAAACAGTTCAAACTCAGCTGTAG	1131	0.164038218719299
ID13681	rragd	CGTGGCGATGTAAATCTTACTGACAACGTCGAACAGGAAGGCCTTCTCAATGCCCGAGTT	1184	0.105841267440654
ID13683	rras	ACAGATCTTGGTGTAGGAGTCTTCGATGGTGGGGTCGTAGTCCGACACAAAGTAGGACTG	1010	0.70511480856373
ID13687	rrbp1a	GGATCTTCTGAACGTTTCTGCGGGGTCACCACAAGCTGACACAGAAGATGTTCCACAGCT	1025	0.70511480856373
ID1369	MAP3K11	GACACTGAAGGCTTGTCATTAGAGTCCTGTGTGTCTTGGCACAAGGGCAGGTCCAAAACT	1025	0.463567461252893
ID13690	rreb1b	CAAACTTCTTGCAGGAGAAGTCGATGAAGGCGAGGTCGTTGAAGCCCGTGGGGATAGAGG	0.964	0.331109449548973
ID13693	rrh	TCGGCCTGCTGACAGTGGTGGCCATCGACCGATATCTCACTATCTGCAGACCAGACATAG	0.969	0.486053285251419
ID13696	rrm1	TGTTCTTCTTCAAGTCTAAGAAGTCAAACACATCGAAATGCCACGGCTCCAGGTACACAG	1005	0.720648854415545
ID13699	rsad2	TTGAAGGTGTTAATGACTGAGTTGATTTTGAACGCCACTTTGTACTGCTGGCACCAGGTG	0.983	0.621601535406377
ID13702	rspo1	TAATGCAGCCGTTATACTCAGAGCATCGGTCACAGCCTTTGGGGCAAGATGGTGGCCCCT	0.978	0.728790202530866
ID13704	rspo2	AATACCCTGTCCCACCATCGCCGAGTCCAGGATGTGCAAAATGGCCATGAGACACTGCAG	1001	0.718062925185714
ID13708	rspry1	CTGGATCACATTTTGTGCTTGCAGGAGCCTCGCAAGGGTTCTGCTCTTCCTTTCGTCCTC	0.952	0.146697095204969
ID13709	rsrc2	AACTATCTCCTGTTGCTGCTGTTTCTCCAACAGTTCCTTCTCTTTCTGCTCTTGCAGTTT	0.992	0.604103721865131
ID13713	rtf1	AAAGGTCGAGTCGTGATTGACTCAGACTCAGAGGACAGTGCTAGCGACGATAATTTAGAT	1057	0.190221394732352
ID13715	rtkn2a	TGATGATGGACAGACTCCTGGATTTCTGCCCCGCGGTCTCTTTCTCCATCACACGGATCC	1051	0.199877993154401
ID13717	rtn4ip1	CAGGATGAGGGGGAACTCGCTGCCGGACTGCTTGATGTTCAGAGGGTCTCTCTTCATAGA	1122	0.395377909635529
ID1372	MAP3K12	ACATGATGGCATTGAGTTCCATGTACAGATTGTTGGCTCTCTCCAGTTTCCTCTCGTAGT	1031	0.733504354315868
ID13721	rtn4rl2a	CGTAGTTTACCCAGTACTCTTCAGCGTCGAGTTTGGGCAGTGCCAACTCTTCCTCCCCCA	0.963	0.528578128189487
ID13723	rttn	GACGTCATTATGCAAGACTTTCCTGCTGAAATCTTTCTGCAAAGACCGAGTATTGTACAG	1058	0.299321042865901
ID13725	rufy2	TCATAGCAAAGTCCATTTCCTGTTTCATCGACATCTGGACTACGAGCTCATTCTCCACAT	1042	0.314217805202871
ID13730	rufy3	CTGATACGAGCTCTCCTCCTTCACTCGCTCCACGTCTTCTTGTAAAGTGATGATCCGGTT	0.934	0.320136353161225
ID13731	rundc3b	CTCCCACACACTGGAGAAAGAGCAGCTCGAGTACATCGTACTGGAACTACAGGACCAACT	1127	0.151566583706782
ID13735	runx1t1	CTTCCAGATCTCTTCAGGAACATATCCAGACACAGGCCGGTGCAGCAGCTCCCTGTGAAT	0.984	0.361883824372061
ID13737	runx3	CTGGAAGTTCTGGCTTTGGTTGTTTGAGTAGGGTGGCGGCAGATAGGTGTGGTATCTAGA	0.982	0.738573328330403
ID13742	ruvbl1	AGGGGGTCAACTCTGTCACCTCCCCTTCATACACCTCCTTTGTTTCTTTGATACGCAGTC	0.988	0.738573328330403
ID13745	rwdd	ACTACAGGCTTGTGGTTCTCCATGAGGGCCTCCTGGTTCTCCTTAGCCCACTCGAACAGA	0.963	0.667415706503054
ID13747	rxfp2b	CAGGATAAGGAAGTTGCCAAAAAACACATTTAGGAGCCTCTCCAAGTCCCTCCTTAAACT	1056	0.371509043916561
ID13751	rxraa	ACGCGTACACCTTCTCTCTCAGAGCCTCGACCTCACCTGGATTGGACAGACCTTTGGAGT	0.959	0.429739440752638
ID13754	rxrba	AGTAAAGACTGTATGGTGGACAAGAGACAGAGGAACCGCTGCCAGTACTGCCGCTACCAG	0.979	0.616311048994074
ID13756	rxrbb	TCTTCTTCAGCACCTATATCAGGGATGCACTCAATCAGCAGCTCTGAAGATATCAAGCCT	1011	0.647424742279977
ID13759	rxrgb	GGCAGCGGTTCCTCTGTCTCTTGTCCACCATACAGTCTTTACTGTCCCGACAGGTGTAGG	0.990	0.738573328330403
ID1376	MAP3K7	TTTGTTGTTGGTCATGTGGGTCTGAATGTCACACGCGGTTCCAAAGTCACATATCTTCAG	1108	0.070281226336579
ID13762	rybpa	GGTGATCATAACAGACTTTAAGGAGAAGACCCGCTCCTCCTCCACGTCCTCGTCCACCAT	0.931	0.291697038224284
ID13766	ryk	TCTGAGGTGCAGGTGACCATGATGGTGACTGAAAGCTGCAAGCTTCGTGGACTTCATCAT	1013	0.725228354883801
ID13768	ryr1a	TAGAGAGAAGGCTTATGAACTGCTTAAGTTCCTGCAGCTTAATGGATATGCGGTCACAAG	0.992	0.728790202530866
ID13772	ryr1b	GAAGGACATGTTGTTGATCTCATTCATCACCACAAAGTTCTGCTCCTCCCGCTTAAAGTT	0.960	0.336927781902956
ID13775	ryr2a	AGAGATTTGTCTTCTATCAGACTCAGATACTTCCCCGTGGTCACATGTCTCAGTCTGAAC	0.981	0.645985843525825
ID13776	ryr2b	AGAGCCGCTACTATATTGGTGCAGACGGTCAATACAATCTAGGACCAAATCTATCACACC	0.980	0.707018962500255
ID1378	MAP4K1	TCCATGTTTTATAACTTTGTAAAGGCCATGTTGGTGAGGAACCCGAAGAAGAGACCCAGC	1013	0.732061233375105
ID13781	ryr3	TAAAAAGTGGTCCACCTGGTCGATCACCAGCTCAAAATACCACTTCTTATACTGAGCTGA	1005	0.702687737598111
ID13784	s100s	CCCGTCGTTGTTGGCGTCCAGGTCGTTCATCACCTTCTCAACCGCTTCATTATCTTTGGA	0.973	0.382538630504033
ID13787	saal1	CCTCGGAAACATTGCTTGCTTTCCTGACACCTGTCTGACTCTTAGCCAGAACGACGACTT	0.892	0.467529801100454
ID13790	sacm1la	TCCATCAGAGAAGTTGTTTTTGTAGTAGCGGATCATTGAGTTCCAGCCGTCCATCATCAG	1004	0.705105588572843
ID13793	sacm1lb	ATCAACCAAAAGGGCTCAGAACAGCCACTGGAGCTGGCCTTCGACAAGATGGTGACCAGC	1014	0.479535227499485
ID13796	sacs	AACTTTCTTATTGTCTTTGGCAAGGAGTACAGGTAAGGCTGCAAGTCTAGATCAGGGAGG	1007	0.639614586726374
ID13798	saga	GTCGTCATCGATCATCCCCTTCAGGTAGGAGCGCTTGAACTCCTGGAACTCCATCTCCTC	0.930	0.239261415229106
ID13802	sall1a	AACAAGCGAAGCCGCAACACTTCCAATCCGACCCTCATCTGCCTTTATCGGAGCACAATG	0.930	0.191659011688519
ID13805	sall3a	GTGTCCATTCATTTCCATTTTGATCATGTTTGAGGCAGTGCTGGCCAAATTAGGAGTGCT	0.999	0.70109090906012
ID13808	sall3b	GACAAATGGTTTCAATGACAGCAGCCAGCACAACGTTAAATGCTTGCAATCGGAGAAAAG	1021	0.582555191566133
ID13809	samd10a	GGGGCGGATCAGGCTGGGCTGTGTTGGGCTTGTGTGATATATCCCATAATTGTCACTGGA	0.911	0.306852584344336
ID13812	samd11	GCTGTCAGAGGGACACTCGCTGCTGCTGTTGGGAGAGAAGCTTCTTCTCTTTCCTAGAAG	0.901	0.39910878238934
ID13816	samd1b	AAACCTGCTGCTGTGAAATAACTGACCACATCAGACACTGTCCAGTCCACTGGGCCCCCG	0.977	0.629495938186857
ID13818	samm50l	TGGAGACCTTTTCAGAACGCACTTCTTCCTCAACGCGGGCAACCTCTGCAACCTCAACTA	1011	0.68584449998642
ID13822	sap130a	CATCCCAGGCCACCGGTCATCTCCTAACCCCGTCACCATGGAAGCAAGAAGTGATAACAG	0.939	0.44114379535415
ID13824	sardh	ATCAGAGAGAGGAGCCATGAGTCGTATGCAAAAAACTACTCTGTGGTGTTCCCCTTTGAT	1145	0.124117566054949
ID13827	sarm1	ATACAGTGTCTTCATAGATGTGGAGAAGCTGGAGTCCGGTAAATTCGAGGACAAGCTGAT	1063	0.209315776329909
ID1383	MAPK14	TTATTAGAGATGCTGGGGGTGTTCCTGTTAGACGCATTATCTGCTGAAGCTGGTTTATAT	0.974	0.72398511191936
ID13831	sarnp	GGCAGAACGTTTCAACATGCCGGCAACAGCTGAAAGCAAAAAGGCCATACGTGCAGCAAG	1051	0.44475596210233
ID13832	sars	TTTCCTCATGAAGAAGGGCGTGTAGAGCATAGTGTAGTTCTTGCTGTAGAGGATCCTCAT	0.963	0.612991231692579
ID13836	sars2	TTCAATGTCATACTTCCTGTGTGCTGGAGGACCCAGTTCCTGTGTCGGCATGTCCAGCAC	0.965	0.646011247611016
ID13839	sas	GTAAACCACATTCAGGGAACAAAGAGCATTTTTGGAACAGGTGAAACCGCCACAGACCAT	1044	0.31274386468326
ID13840	sash1a	TTCTTCAACGGTGATCATCTTCTCCTTCACCATCATCATGAGTTGGATTCGCTCTTCGTC	0.930	0.181642574141217
ID13843	sat1b	CAGTCGCAATATATCAGACACGTCTCTGGGTTCAGCTTTCCGTAATTTAAACTCCATTTT	0.970	0.285555249399593
ID13848	satb1a	AAGAGAAAGACAGAAGCCTGACTGGATTCATACCAAGCTGCAATAACACCCCACCAAGAA	1018	0.49647838468292
ID1385	MAPK8IP1	TGTCCTCTGTCGGGCACGAGAACTCCACAAACTCTTTATAGTACGACTGGAAGGCTTTCC	1022	0.650560061939522
ID13850	satb2	ACACTAGCTCTCTTCAGCTCGTCTCTGACCTGCTGGTAGATTTCACAGGAGACCTCGGCG	0.958	0.453691908253884
ID13852	sav1	TGTGTTCATTGTGCTCATAGTATCTATAATCCTCAGGAAAGCGGTCTGGGATCCTCATGG	0.977	0.52565777919774
ID13857	sbds	AAGCTGAAACCGCTCCTGCAAGTTGTGGAGAGTGAAGATTTTGATGAGCAGCTGGAAATG	0.966	0.380384067231639
ID13859	sbf1	GAGGTCGTCAGGAACTGCATCACATACATCTTCGAGAACAAGATGCTGGAGGCCAAGAAG	1012	0.434698729503458
ID13862	sbf2	GGCCAGGAACTTCAGATAATACTGATTGAACTCAAAATCCAGAGGATGTTGCTCCAAAAT	1052	0.429739440752638
ID13864	sbno1	CACGGAGACAGAAGAGCAACAGAAACTCGAGATCTCAGCAGGTTTAATTTTGACAACAAA	0.993	0.738573328330403
ID13868	sc:d0316	TTCCGTCTGCTCATGCAGCAATCAGTTCAGCAAAGTCATATGCACCCGCCGCAGCCTACG	0.929	0.190221394732352
ID13871	sc:d411	ATTTTACCCTCAACACTGCAGCCGAGGAGGACGGGAAGGGCAAATGCCCATATGACCCTG	1036	0.41120805026755
ID13873	scaf4a	TTTGGCCCAAGGTTCACCAAAAATATTACAGGAACCTTTGAGAACCTCTGCCTTTGCCCA	1065	0.199659352114838
ID13878	scamp1	TTCAGGCTGAGTTGTTAAGAAGGCAAGAGGAGCTGGAGAAGAAAGCGGCAGAGCTCGATC	0.995	0.588524296622756
ID13880	scap	CAGACCCAGAGGTTTGTTTATCTCAACGGTAAAGAAGTCCAGAGACCCGTTCAGCCGAGC	1158	0.341836626006642
ID13884	scaper	CGGGCTGTGGATGAGATTTACGTCACATGTGAATCCGATCAGAGTGTCGTAGAATGCAAG	0.930	0.598815936071216
ID13886	sccpdhb	GAACATCATACCAGCAAACATCAGCTTGACGATGTTGCCGATACCTCCTATTCCTGCATA	1025	0.645985843525825
ID13888	schip1	TATCACCTTCTTCTTATACTCTTGGTAGTCCTCGTCCTCCTCATAGTCGTCTAAGGTGAC	0.881	0.108779848016874
ID1389	MAPKAPK3	GGCCGATGGTCATCCTCTCAGTGGGGTCCGTCTTCAGTAACTGAACGATGAGCTGTTTTG	1037	0.589926303672993
ID13892	scinlb	GTGGATGATCATGGGTTTACCCTGGAACAGACTCATCAAGTGTGCAGGCTCCTGACCCTG	1004	0.629495938186857
ID13895	sclt1	TGGTAAGTTTCATGCTGCATCTCCAGCTCGTGTGAACGCTGCTTCTGCCGATTCAGCTCT	0.967	0.409142120463689
ID13898	scml4	GAAAACCTCTTCAGCGATCAGCCCATTACCCAACACAGCGGTGGCTCCTACCAGTCAGAT	0.982	0.467650512761901
ID139	ANO9	CAAAACCAACCAGAACTGAGCCGTAAGAGTGTAGTCCTCATCACTCCTGTAGTCTCTGTA	0.985	0.713376782029148
ID13901	scn1a	AATCATCACATCTGCAAGCTTCTTCACTGACTGGAACAATGCACCAACGATGGTCTTCAG	1033	0.330750485711141
ID13903	scn1lab	TTCAGCATGTTGATCATGTTCACCATCCTGACCAACTGTGCTTTCATGACCCTCAGTAAC	0.942	0.362579570668935
ID13905	scn4aa	TACTACTACTTTCAAGTTGGCTGGAACATCTTCGACAGCATCATCGTCACTCTCAGTCTG	1011	0.661117571799979
ID13909	scn4ab	TTTCTCCTTCATCTTCTGGAGCCGCAAGATTATCACCACTAAATGAGCTCAGCAACAACG	0.935	0.330750485711141
ID13912	scn8aa	TTTCATCATATTTGGGTCCTTCTTCACCCTCAACCTCTTCATCGGTGTCATCATCGATAA	0.998	0.526127068883932
ID13914	scn8ab	TTTCTTCATGGCATTGTAGTATTTCTTCTGCTCTTCCGTCATGAAGATGTCCTGACCTCC	0.972	0.311155677215076
ID13918	scospondin	TCCGGAGCCCAAACAACCCAATCAAGCATGGAGACGGGAGAGCGTGCAGAGGAATATACA	0.987	0.622856584710926
ID13920	scp2a	TTCAAAGTGAAGGATGGACCAGATGGGAAAGAGGCGACTTGGCTTGTCGATGTGAAAAAT	1038	0.31274386468326
ID13923	scpep1	TGATGAATGGACCAATCAGGAAGAAACTGGGCATCATCCCCAGGAATGTCACCTGGGGAG	1040	0.476730197767758
ID13927	scrib	CCAAACCTCGCGTGTCTCTTGTTGGAGAAGATGACCTCAAGAAAATGAGGGAGGAAGAAG	1052	0.356351140875023
ID13929	scrt2	TTGAAGCAAGCTGACTCATAGTGCTTGTTCAGGTAGGACTTGAGAGCGAAGGTCTTATTG	0.985	0.510839292275281
ID1393	MAPKBP1	AAGGTGAGGATGATCAGCTGTGGAGCCGATAAGAGCGTCTACTTCCGAACCGCTCAGCAG	1061	0.178505961018982
ID13933	scube2	TAAGTAGTCTCCGCACTCGTCCTCAATAGGCAGAAAGATTTCTGGGACAACAATGAGGAT	1020	0.522950674935108
ID13935	scube3	TTCCGAGGCATAGAGTCTTCCGTCTCGCACTATGTCCTCCACGAGCTGTTCATAGTCCTC	0.964	0.399336376730773
ID13939	sdccag8	CACTCCTCCTTCAGCCTCCTGATCAGGGAATTCTGGGAACTCAGAAGACCGTCCAACTCT	0.943	0.377550950601975
ID1394	MARK1	ATTGTTTGAGGTGATTGAGACAGAGAAGACGCTTTATTTGGTGATGGAGTACGCCAGTGG	1014	0.636685794739075
ID13941	sdf4	TCAGGACATCGATGATGACTGGGTTCGAGAGAGGAAGAAGGAGTTTGAAGACGTCATTGA	0.993	0.692998508540117
ID13944	sdha	ATGGAAAATGGAGAGTGTAAAGGAGTGATTGCTCTCTGCATGGAGGACGGATCTATTCAC	1001	0.639614586726374
ID13947	sdhb	AACCCAGAATAAAGAAGTTTCAGATATACAGATGGGACCCGGACACTCCAGGAGACAAAC	1035	0.447098300325848
ID13950	sdk1b	TTGTAGTTGTTACAGATGTCCTCGTCGGAGTAGTGAAGGCCACCTGGACTCGGCCTGGGA	0.986	0.707026567900922
ID13953	sdk2b	TGGTTTTCATCCTCATCATCAGGGGCCAGAGCAAGAAGTATGCCAAGAAGTCTGAATCAG	1063	0.186282641800379
ID13955	sec11a	CCAGATCATCAGAGCAGAGGAAACAATCATACCAAAGTTCAGCACCTGGTAATAGAGCTG	0.979	0.733876478636497
ID13960	sec14l1	CTCCTGCAGAGGTGTTAAATCACCAAGGTAACGCCTGATGTAGTCAGCATCCAGCTTGTC	1044	0.291871749656952
ID13961	sec22bb	TCAAGCTAAGCAGCTCTTCAGGAAACTTAATGATCAGAGTCCCACACGCTGCACTTTAGA	1019	0.463567461252893
ID13964	sec22c	CAGACAGCAGACAAACGCCAGAAGAAATGCCACAACATTCCATATGCCTTCATAATCATC	0.979	0.718062925185714
ID13967	sec23a	TGTCTGTAATATGAACTCTCATCTGGACTGTTGTTGAACACTTGTAGGAACGGAGAGCGG	0.997	0.5552081386004
ID13972	sec23b	GCTGAATCTCACTCCATCTCTATCCTCGTTCTGTTGGATGAACTCCTGGTAGGACGCCAT	0.970	0.270908985803871
ID13975	sec24a	TGTATTCTGAGGGAGCGATGAACTCGATGGTGGCGTTCTGGACTTCGGGCCGTTTGTGAG	1017	0.635205619478541
ID13978	sec24c	ACGTTAGGGGTGGTTCCCGTCTCCACCGGAGGGTCTGTCTACAAATACACCTACTTCCAG	0.950	0.521330694183716
ID13981	sec24d	GAAAAGACGTGCAGAAGAGCATCGGATTCGACGCCATCATGCGTGTTCGTACCAGTACAG	1005	0.604103721865131
ID13984	sec31a	GCAGGTCACAGGTCTTCAGGATGTCGTGCCAGTCTTTCATCACCACTGCACTGATCAGCT	0.986	0.60414274330267
ID13986	sec31b	TAATGACCCTTTGAGCTGCATGTCCAGAGATGGGTCTGAGAAATCCACCTCAAATATCTC	0.994	0.70109090906012
ID13988	sec61al2	AATCCTCTTGGCTGTGACCATCATCTACCAGTACTTTGAAATCTTCGTGAAGGAGCAGAG	1061	0.21929915174336
ID1399	MAST1	AGTTCGGAGCTGACCTTCGTCATCGAGCTGGTAAAAAAGCTCTTCATCATCATATCTCGT	1045	0.312849212085017
ID13993	sec62	TCATGTTGGTGGACTTGGTCGGGCAGTTGAATCGGATGTACTTGGCCACCGCCTTCTCCT	1013	0.738573328330403
ID13995	sec63	TACCTTTTTCTATTTCCTCACGTCCTTCGTCGGACTCATTGTGGTCCCGGCTACATATTA	0.862	0.159004088462748
ID13999	seh1l	TCAGTGACTGACGTGAAGTTCGCCCCTAAACATATGGGCCTGATGCTGACCACCTGCTCC	1030	0.645985843525825
ID1400	MAST3	AGAATCTTCTTGACCAATTTGGTGATGATGTCCACATCCTCGCTCTCTGATCGCTCATAC	1014	0.556511745234822
ID14001	sema3aa	CAGACGACAGGACATCAGAAACGGAGACCCTCTCTCCCAGTGCTCAGATCTTCAGCATCA	0.987	0.738573328330403
ID14003	sema3bl	TGAAGAAGAAATAGACTTTATCGTTGTCTTTGTCGTCGTTGTCTGGGATGAGGTGGGCAG	0.959	0.251582985267675
ID14006	sema3d	AATGTGACCACTGGATGGGATAGTACCTTAATCCTCTTCCCTTTGCTGCCATGATTACTG	0.987	0.532298431624599
ID14010	sema3e	TTTGGTCTTTTTGCGTTTTTTATCAGAGCACCACACTCTCTCACAGTACTCCTCTACTCT	1024	0.271060666467705
ID14013	sema3fa	ATTCTGGGAAAGGAAAATGTCCTTATGACCCCAAACTGAACAGCGTCTCTGCTTTGATCA	1031	0.514161425355747
ID14016	sema3fb	TGAAGTGATTAACTTCATGAGGAATCACCCTGCCATGTACAACGCTGTGTACCCGATACA	1010	0.645909516758995
ID14020	sema3ga	GACGAGGCCGTGAATTTCATCCGAGCCCATCCCCTCATGATCCATCCAGTTTATCCGATC	0.935	0.157225504431539
ID14021	sema3h	TTTCAAGGGAAACTATCTTCATAAGGAGGGACCTCAGTATAAGTGGGCAGAGTTCACAGG	1012	0.723627739977747
ID14024	sema5a	AAGCTGTGGGTTGAAGTACTTATTTCTTTCCTCCAGAATCAGATTGTTTTTGTTGAAGGC	1039	0.521330694183716
ID14028	sema5bb	GGTGAAGATCCCGTAGATCAGGTCCTGCTCTGGTAAGTAGAAGGTGCTCTGCAGCTCGTT	1037	0.453691908253884
ID14031	sema6a	ATGTTTCCCTTTCATTCTGCAAGTGTCCACATCTGCCTGTCTGGACTTCCATGTCATTTT	1064	0.355350756182824
ID14035	sema6ba	ATCATAAGGGCACCGTGCCATCCCACTGACAGGCTCTCCCTCCATTTCTAGAGTGTCTTT	1042	0.429739440752638
ID14037	sema6bb	TCTCTCTGAAGAAGAAGTAGATGTGAGGTCCCCACTCCACGGCGCTGACAAAATACGGCT	0.960	0.527529190573335
ID1404	MBNL1	ATGAACATGGCACACATCCGCGACACAAAGTGGCTGACGCTCGAGGTATGTCGGGAGTTC	0.980	0.648907847243819
ID14040	sema6e	TGAGTACGGGAACTACGTGTACTTCTTCTTCAGCGAGATCGCAGTGGAGTACACCACTCT	1039	0.482798725192891
ID14044	senp3b	GATATGCCACGGCTGAGGAGGCAAATGTACAAAGAACTCTGTCACTGCAAGCTCACCCTG	0.987	0.709495468695064
ID14047	senp5	TTGCGGATACGCGGCATGTCCTCCTGGCTGAACAGAAGAGGCTGCTTCACAGAGAGACAA	0.933	0.12297857983565
ID14050	sephs1	GGAGGATGTAGAGCTGGCCTACCATGAAGCCATGATGAACATGGCTCGGCTCAACAGGAC	1084	0.234011794584916
ID14053	sepsecs	TCAAGCTCATTCCTGTTGCCATGGGAACTACAAAGCAGCTCGCCACACTCCGAACACCTG	0.975	0.576173440257543
ID14056	38960	AAGTCTCTGTTGGCAATAAGATGGTGAAGGCTCGTCAGTATCCCTGGGGTGTAGTTCAAG	0.973	0.365292965731643
ID14057	36038	ACACATTGTTGACAATAGAGTTCACTGCTGCTTCTATTTTATTTCCCCGCTTGGCCATGG	0.968	0.355199068209418
ID1406	MBNL2	ACAGCCCGATGATTGACACCACAGATAACACTGTCACTGTTTGCATGGACTACATCAAGA	1033	0.550287704845114
ID14061	36403	TCATTGTCGCTCTTATCCTCCATGTCCTCATCAAACTCTTTCTGTGGATAGAACTCAATC	1001	0.698801828694395
ID14063	sept4a	ATTCTGAATGCACAGGGCTCTATAGTTTTCATAGTGTGTCTCCCCTGTCACATCCTTCAG	1003	0.722772051645636
ID14068	sept5a	CTCTCATCCCTGAAATACTGCTCAAACTGCTGGTCTATGTAGTCTGTGATCGGCTTCCAG	0.976	0.598815936071216
ID14069	37499	CATGGGTGAGCTGCAGAAGAAAGAAGAAGAAATGAGGCAAATGTTTGTCCAAAGAGTCAA	1040	0.399336376730773
ID14072	sept7b	GACCTTCATCTCAAAGACCTGTTCCATTTCTGCCTCCATCTTCTTCATCTTCATCACGTG	1014	0.576668316864565
ID14075	sept8a	AATAAAGATCATGAGTGAGCTGGTGAGCAACGGGGTCCAGATATATCAGTTCCCAACAGA	1022	0.496653328460614
ID1408	MBTD1	TAGCTCCAGTGAGACGCTTCACGAGAAAGGCTTTCCAGTTAGAGTACTTATGTTGTATGC	1104	0.115901214773854
ID14080	sept8b	TTGACAAACATTTGTCTCATTTCTTCCTCTTTGCGCTGCAGGTCCACAAGGAACTCCTTC	1012	0.658118010329631
ID14081	sept9a	AGATCAACATCAACAGGAAGAAAAGGATTCCAGACTCCAGAGTCCACTGCTGCATATACT	0.963	0.356612611363662
ID14084	serac1	ACTCGGTCAGTGTCAGATATCTTCTCTTTCCCTCGGTAGAAGTCAGAGAACTTTGCAAAG	1025	0.484405669570255
ID14088	serinc2l	CAGAATGGAGACGATGGAAATGATGATGCAGAAGATGAGGTTGAGGCTGATGAAGACCTT	1002	0.722776180620071
ID14092	serpinc1	GAAGGCCTTATGGAAGGCGTCTGAGATGTGGAGACCTTCACTTCCGTCCTCCAATATCCC	0.940	0.320376261118288
ID14095	serpind1	TGTGCGGTGCTCGTAGATCAGGAAGAGGAAGGGCTGGTCCACAGTGAAGTGGATCTGAGA	0.938	0.114836553244698
ID14096	serpini1	CTCTTTATGCCGAGCTCCTGCAGAGTGCTCCTCAGGTCAATCCTCTGCTCCACTTTGAAC	0.956	0.40555330710869
ID14099	sertad2b	GGTCCTCCCACAGCCATAACAAGGACAGCAGCAGCTAATATTACGACCGTGACTACCTCC	0.956	0.554819763219507
ID141	AP1M1	TTTGTCATCATATACGAGCTGATGGATGAGCTGATGGATTTTGGCTATCCTCAGACTACC	1109	0.277720231071142
ID14102	sesn1	TATTTTGCCGTGACAGACCTGTTAAAGATATGTACCCATTGTGAACGGCGAAGCAAAAAG	0.997	0.579578884672475
ID14107	sesn2	TTCTCTCTGGTCAACAGACTACTGCCAGACATGGGCCAGCTCCTGGATGAGAAATTCCAG	1015	0.69921857882435
ID14110	sestd1	CGTTACCGGGGAAGCAACCACCATGCTCCCCATCCTTAAGAAGAAACTGGCCTTTCTGTC	1029	0.675525937404049
ID14113	seta	AAGAAGCTCTCTGGCTCTTCATGTTGCCTCTTCCTCCCTGCTTTGTTCTGTGTCTGACTG	0.954	0.391514617504487
ID14114	setb	TCTATATCCAGACTTGATGTCCTCAAACTCAGTGACCTCCACCCTCGACAAGTAATGAAG	0.989	0.728790202530866
ID14119	setd3	TGCCCAGCGTGAAGATCTTATTGACTGCTCGATCTCCCAGCAGGTAGTCCTTCAGTTCCT	1014	0.653679519401724
ID1412	MCAM	CAGTACAACTTCACTGATGCCGACAACGAGCCCAGCTTTGTCATGATCCAGTGGTTTGTG	0.962	0.60414274330267
ID14122	setd5	TTAAACTCTGTCCTGAAGGCCTGCTCCCTGTTTTGGGAGGCGAGGTCTGAGGAAGGACAG	0.897	0.0436825792865338
ID14124	setdb1a	GGGTGGAGGTCAGGTAGTGTCACATATGAAGCATAGCCATCATCAAAGAAGATCAAAAAC	0.930	0.275485817490465
ID14127	sez6a	TAGAGTATTTGCCCAATGAGGGGGTGCTCAGTACTGGACGTTACCTGTTTATAGAGTTCA	0.963	0.293991227254923
ID14131	sez6l2	CGACTGTGTGTGGCAGATCCATGGCAACGAAGAGAAACGCATTGAACTGGATGTCCAGAT	1014	0.66634445283409
ID14132	sf3a1	CTTCTGTTTCCCTGCTGCCATGCCCGTAGCTTCATGGATTTTTACTTTAATAACAGACAC	0.968	0.382538630504033
ID14136	sf3a3	TTTTCAAAGTCTATCAGCACTTTGCCATAGAGCTCGTTCTGGTCCAACAGAGGTTTGACC	1025	0.399016982216327
ID14140	sf3b1	TCAGGATGGGAGTCAAACGAGGAAGCAGGTCTTTGATTGGTGGAGTCATCTTGTGCATAC	0.981	0.728237866811609
ID14143	sf3b3	TCTTCTGCCACACTTTTCTGCTTATGAGGGTCCATACTGTTGAACTGCTCGCATAGATCT	0.997	0.667448230599435
ID14144	sfmbt1	CATCTTCCCCGTCAGCTGGTGTGAGACAAATGGCTATCCACTCATCTACCCAATTAAACC	1008	0.713463687285741
ID14149	sfxn2	TAGTTGACCAGAGCGTTGAAGGACTGATTCACCCACTGCCAGAACACCACGGCGGGAACT	0.983	0.687592349291021
ID1415	MCF2L2	AAGTAAGTAACAACATTGAGAAAGTCGTCCTCTGGCACGTCACTGAAGCCTGAGAACTCT	1038	0.293991227254923
ID14150	sfxn5b	TGAATTATCATTCTGGTGGCAGGACTCAGCTTGTTGGCTTTCTGAATCAGCACATTCAGC	1028	0.725034516859815
ID14155	sgcb	ATGTTGACGCCCTCGTTTCCCCGGATGATGGCCTTGCTGTCCCCTTTGATGTTCAGGTCA	0.940	0.280222853181614
ID14157	sgcd	TGTTACGAGTTGCGTGAGCAGCTGGTTGTTGCTGTTGACGATATTGACCGATATGTTTCT	1058	0.377399059079928
ID14161	sgcg	TACCTGTTTGTCCTGCTGCTCATCACCATCCTGGTGGTGAACTTTGCCCTCACCATCTGG	0.954	0.42595421993199
ID14163	sgk1	CAAGAACGGGTGCTTGACATTCTTTAGCAGCACATTCCTCTCTGACATGATGTGTTTTTC	1032	0.310092381911082
ID14166	sgk2a	CAGAAAGGGATGTTTCAGACTCTTCAGCAGTACATTTCTCTCTGCCATGATGTTCTTTTG	1000	0.713376782029148
ID14170	sgk3	AGAGCATTTCATACAGAACTGAACCCAGACACCACCAGTCCACTGTATTATCATACGGCT	0.976	0.726558938321419
ID14171	sgms2	AATATAGTCAAAAAACTTATCAGGAAGAGGCGGGCTGTTTTCTTTCGGTGGGACCCTCTC	0.964	0.52624392347893
ID14174	sgpl1	ATAAAAAGTACCGTCACTATCAGTACTTTGTAGCTCCTGACTGGCAGGGGGGAATCTATG	0.929	0.219250142294873
ID14178	sgsh	CAACTCGTTTGACGGAGTGCAAAGTCTTCCGCTGCTCCTCAGCCAAGCCAACATACACAC	0.969	0.521330694183716
ID1418	MCOLN2	GGGCTCATGAAGTAGTACTTCAGGTCATCTCTCAGCTTCTCCTCTTTGATAACATCTTGA	1084	0.196091465666874
ID14181	sgsm3	AAGGAGGTCTTCGATAAGAGCACACATCATCCAAAGCACATCCTCCTCCTCAAGAAAAAG	1031	0.608587333123039
ID14183	sh2d3ca	TAACATCAGATATGCAAAGGATGATGGGAGTGTCCTCAGGGTTGGAGTTACTGACACTAC	1068	0.194685615808605
ID14187	sh3bp1	AGTAGTTAGCGTAGTGGTCTTCTTTAGTCGCAAAGTGGTACAGATCTGCAGAGTACTGGT	0.997	0.621568281361507
ID14189	sh3gl1b	TGAATGGTTGTCTTCTCCGAAGTCAAAGATAGGTTTGGGTTTAGGTGTGTATTCACGTCT	0.998	0.641225662786002
ID14194	sh3gl2	ATGTCGCCTTCCTTGAAGCCTAGCTCACCTTCGTTCTCGGGGTCGAAATCGTACAGCGCA	0.957	0.25213627732559
ID14196	sh3gl3a	AACACTGTGTCTAAGATCCGAGGGCAGGTGAAGACCACTGGCTACCCTCAGACTGAAGGC	1162	0.178598945622346
ID14198	sh3glb2a	GCTGATAGCCGAGGTCTGGAGAAACTCCCTCTCTGCTGCTCCTAATCTCCTCTCACATTC	0.889	0.407812088132381
ID1420	MCOLN3	ACTTTCCAGTCTCTGCATTCATTGATCTCGACATCGTTTTCCAGGTCAACCTTTATCCTG	1020	0.58985054617338
ID14200	sh3glb2b	TTGTCGTCCTGGAGGGTAGCTTCTTATCCAGCTTGTCATAGATGAATTCCTCTATTCGAG	1008	0.598815936071216
ID14205	sh3kbp1	TTTGGAAACATCTTCAAAGACCAGCCCATCAGGCTCAGACCACGCTCCATGGAAGTGGAC	1032	0.378844363918777
ID14207	sh3pxd2aa	GTCACCTACTCGGACAACACCTCCCACATCATCTACAGACGATACAGCAAATTCTTTGAC	1009	0.733768253521069
ID14209	sh3tc2	TTAAAGTAGACGTCTCCTGCCTCCTCGTAGATGATCATGGCGAAGTGATGATCATTCATC	0.921	0.456819247093668
ID14213	shank3a	CACTAAGAGACTGTTCAGACACTACACTGTGGGATCTTACGACAACTTCACCTCATACAG	1006	0.738573328330403
ID14217	shc2	TTTGTGGATGAAGCCACCCTTCTGGGTAAAGTCCTCTCCCTCAAGCCACATGCCTTCCAC	0.990	0.738573328330403
ID14219	shcbp1	CCGATGTCAGACTGACCAACATCAAGTTCATCCAACACGACGCCATCGAGGGCATTATGT	0.945	0.178598945622346
ID14223	shmt1	CATTGACTACGACAGACTGCAAGAAAACGCCCGGCTGTTCCACCCCAGACTCATCATTGC	1046	0.459533130360714
ID14224	shmt2	TAAGGCATGGACTCAAAATAGATCGATGTTGCAGAGATCCTCTTCACGTCGGACATGTAG	1071	0.293073676167637
ID14229	shoc2	AATTCCCAATCTCCTTCGGTAGGTGTTCCAACTGGTTATGGGCAACATCCAGAGTTATGA	1082	0.251233049513505
ID14232	shox2	GAAGCTTGTCGTGTTGCGCCGTATGTCAACGTGGGGGCTTTACGGATGCCATTCCAACAG	1001	0.68684069721414
ID14233	shprh	ATAGAGATACCCTTGGAACAGGCCTCTGCATCCATGTAGCACTTGTTATAGTACGTCATG	1012	0.595014175469781
ID14238	shrprbck1r	TGACAGGAGGTACAAGAAGGATGTGTCGCCGTCCTGACGAACCCCGTATGAAGCCAGAGA	0.898	0.160162246281973
ID14239	si:ch1073-139a18.1	TGACATGATCGATTGTTCCGTAGTTGAACTCGTCTTTGGGCTCGTAGTGGAAGTATTCCT	0.972	0.374059864644572
ID1424	MCTP1	GCAGCTCGTTGTTATCAATAGTGTAAGGGTCTCGCAGCTTCTTGGTGAATTTATTCACCC	0.974	0.456819247093668
ID14244	si:ch1073-172n9.1	CTGAAGAACAATGTGAGTCCGGACCTCTGCAATGAAGACGGCCTCACCGCTCTGCATCAG	1155	0.136700544236113
ID14245	si:ch1073-179p4.3	ATCATTTTGGGCTCTGACGAATCCACCTCGGTGCCAAATATCTATGCTTTTGGTGACATC	1002	0.595014175469781
ID14249	si:ch1073-189o9.1	TCCACCCCCGAGTCCCCACACTCATGCTTCTCAGGACACGAAAAGATAGAATCAAGTAAG	0.947	0.566329548703661
ID1425	MED13L	TTAAGGAAGGAGACATTGAGTACACGTTCTCCTCTTCCAAGAGGTTAAAGGGTCAAGGAC	1040	0.341526752884087
ID14252	si:ch1073-210b3.2	GATGAAGTCCTGCAGGTTGAGCTCTCGGGTGTCCTGAGTGAGATAGATGGTGTCCACGTC	0.957	0.367920010692408
ID14255	si:ch1073-280h16.1	AGGGCTGATGTAGCGAACACACCACACAAATGGCCAGTAGTCTCTCTGCTTGTAGTACAC	0.962	0.311278630741617
ID14257	si:ch1073-288b7.1	GTGAAGAAGAGCATCTGCGTCCTCTCCCACTGGCCCTTCTTCACCGTCTTCCAGAAGTTC	0.918	0.172936603012461
ID14262	si:ch1073-291l11.1	CCATGATCATCTGACGGTCCACTACAAGAGCATTCATTTGGGAGAGAAAGTTTGGCAGAA	0.982	0.39742373956001
ID14264	si:ch1073-300g4.1	ATACACTTATTGATGTTATCAATGGAGTAATCGCACTCCCTCTGTCCTGGTGCCTTGTCC	0.992	0.681852119779712
ID14266	si:ch1073-327k18.1	AAGTTGGACTTTCTACTTGCTTCTCATCAGCCAGCCTGCATATTTCGAAGAGGTGTTTGG	0.967	0.257731399694119
ID14269	si:ch1073-370j18.1	TTGGATATGATACATGAGGTCTCCCCCGTTGATGTACTCCATAACAAAGTACAGCCGATC	1044	0.280222853181614
ID14274	si:ch1073-391i24.1	CTGCAACACATAACCCAGATGAAATGTGCCGAAGGTTACGGCTTCAAGGAGGAGTACGAG	1042	0.582900155035558
ID14276	si:ch1073-408o3.1	GTACAAACGCCATCTGACCTACCAGATAGTGAACTGTCCTCGCCACCTGTCTCTGGGCTC	0.995	0.676734446590938
ID14280	si:ch1073-412h12.1	AGCCTTTCAGGTGCTTTTTAGGATCTGTGACAGTATAAAAGCGAGCCAGTTCTCCTCTGT	1009	0.694948391216874
ID14283	si:ch1073-433p8.1	GGTAACTCCAGTACCGACCTGTCTCACTCTGTTTTGTACTCTGGTCCAGTTGACCCCGCC	1104	0.0926319549670884
ID14286	si:ch1073-80j9.1	CTTCACCTTCGGCTTCACATCTTTGGGCTTCTTGTGTCGGTTCTTGTCTGAAGTCTTGGA	0.894	0.303139719357633
ID14289	si:ch211-102c2.5	ATAGTTCTGATCTTCAGTCTCCTGCTGGACACACAGCTCCTCCAGGGTGGCGTCCATGTC	0.965	0.390577395943402
ID14290	si:ch211-103a14.2	ATCATAACATTCATGTCCCCAATATACTCCGTAAGGTCAGGATAGGGCAGGTCCAGTTCT	1019	0.658085666309149
ID14295	si:ch211-105d11.2	CTCCATCTTGTCCTGGATGTATTCTTTGACCGGCGGCGGTGTGGACAAGTAGCCGTGCTT	1006	0.648944426087618
ID14296	si:ch211-106a19.1	ATAAATGCAGGGGAGTCCTCCATGGCATCAAAGTACTCAGTATCCTCATCTTCATCACTC	1028	0.501583433224736
ID143	AP2A2	TCCGAAGTCGATGTCATGGCCCAGAAGGAAGATAAAGAGCAGCTTGCAGACATATTTTTT	1031	0.402660044509866
ID1430	MED17	ATACGTGCCACCTCTGTCCATGTCCCAAAACTTGGCAAAGTTGGCACAAAGAATTGACTT	0.996	0.733503077152057
ID14300	si:ch211-106g4.2	ATTGCTGTGGACAGAGTCAACGCTGCCGATGGACAGTATGATGTAATGTTTATTGGCACA	1001	0.738573328330403
ID14303	si:ch211-106h4.9	GGATAGTATCTGCACTGAGGGCAGCTTCTGTGGGAGTGACTCGACATTCTACAGACAAAC	1084	0.228403185634182
ID14305	si:ch211-113e8.3	GAGAACATGGTTGGGGATTGTCCAGCTGCGTTCTTAAGCCTTGCTGTCACCTGCTGTAAT	0.839	0.476730197767758
ID14309	si:ch211-114l13.7	ATATAGAGTCAATGAGGATTAAGATGCTGCCGGGTTACAAAGACCCTTATCATGGTCGGG	0.959	0.343500901483575
ID14311	si:ch211-114m9.1	CATGTCCAATACAAGTTTCGCTAAGTGCTTCCTCTGTTTTTGGATGTTGGGAATGTCCAC	1002	0.723157963000092
ID14316	si:ch211-117l17.5	TATTATCTCTACACAGCGGAAAGAACTTTATGTGCCGACTCCAGTGCATGTTCTCGCACT	0.970	0.203646484988618
ID14317	si:ch211-119n15.3	ACCGTAGAATGTACAGTGGCCCAGTACTTCAAGCAGAAGTACAACCTGCAGCTAAAATAC	1051	0.546112291320364
ID1432	MEF2A	TACTCGGTGTACTTCAGCAGGACCTTGTCCATGTCGGTGCTGGCATACTGGAACAGCTTG	1013	0.682067419910353
ID14322	si:ch211-11i22.5	ACAGCTCGCCCTTGCTGGCATACTCCATCACAATCACGATCTTGTCCTTGTTCTCGAACA	0.997	0.738573328330403
ID14325	si:ch211-11p18.4	GAGTCGCTTTATCTCATCAAGATGCACATCGACCCCCATGACACCTAATATCAGCTGATT	1025	0.516295651606962
ID14327	si:ch211-120g10.1	AAGAGGGAGCCTCTGGATGAGGACCAGCTGTTCGTTGTGGATCTGGCTAGAGATCTGAGC	0.936	0.136609989577282
ID14331	si:ch211-120k19.1	AAGTTGGCATGGAAACAGAAGCCGACAGTTGCCACTCGAGCCGTCTGACACCAGTCGATG	1021	0.489258239941015
ID14333	si:ch211-120m16.6	TTCATGTGTTTATACATGAAGTGACATCGCTGGTTCCAGTGGTCATGGACTGCCACTATG	0.993	0.720648854415545
ID14335	si:ch211-120p12.3	AAGCAGCTCAAGTTCCCCAACCAGGTGTACATCGATCTACCTCTGTGGAGGGACGAGCAG	0.945	0.161563888750181
ID14338	si:ch211-122c9.5	AACTCCTGTAAAGTCAGATGAGTGAAGCAGTAGCAGTTGACAAACATCCCATCCTCACGT	0.992	0.683756994023039
ID14341	si:ch211-122m3.1	ACTGTGAACATGGGGGCAGCTGCAGTCAATCATGGAGCTCCTTCCACTGTAACTGCTCCG	1092	0.293991227254923
ID14343	si:ch211-124n19.2	CTCTCCTTTCCTAAGCTCTAGCTCGTCAGCCTTCTGGGGCTTGTAGGCGTATAAAGCCAG	0.895	0.0738713689303418
ID14346	si:ch211-125g7.4	TGTATGACACCCTGCTCTCCCTAGACATGTTCGGGGTCTGCCTAGTTAACACCCTGGGTG	0.974	0.720648854415545
ID14347	si:ch211-126h20.1	AATCTTTACAAGGCCCGGGTAGCGTTTGTTCACATACTGGTCCAAGTTGAATTTCAGCTC	0.895	0.278178830086948
ID14351	si:ch211-129o13.1	CTGCGAGTGGATAACTACTTCATCTGGAGCTTCATTGGACCCGTTTCATTTGTTATTATG	1029	0.394613076192571
ID14355	si:ch211-12d10.5	TGGAGATGGAGGATGACAAGAGAGACTTGATTTCCAGAGAGATCAGTAAATTCCGGGACA	1057	0.28657580431347
ID14358	si:ch211-130m23.3	TTTGGTCGGCTTCCACCTGGCGGGACTGTGTTTATCATAGTGTACATGTTGTCGCCAGAG	0.985	0.653610452783623
ID1436	METTL15	AATGGATGAGGCGCAGAGAGGCTTCTCCCTCAGTAAGGATGGGCCCCTGGACATGAGAAT	0.957	0.53132867282183
ID14361	si:ch211-132a5.3	ATTAGATGACTTCAGATTTCCATGGCAGCCAATGTAGCTGTTGTGGAGATAGTTCATTCC	0.978	0.733330558771646
ID14363	si:ch211-132b12.4	TAGAAGCCCCAGGCCAACACCATGATGTAGTAAGTGTTGCAGAAAAACACAATCACCATG	1003	0.687592349291021
ID14365	si:ch211-135d14.5	ATAGTAGACGTCTACATTCCACTTGACTTCTATACACGGCGGGCAAGAGGATTTGCTTAC	0.963	0.267862855143313
ID14370	si:ch211-141h20.2	AATGGAGAAATCCGAAGCCAATAACTTCCTTTTGTTGTTCCGTGACGCTGGATGCCAGTT	1024	0.720648854415545
ID14373	si:ch211-141o9.10	ATGAAGACATTGGTAAAGGTCACATCGGAATCTCTGCTTTCCGAGACATCGTCAATGAGC	1094	0.126949812423165
ID14376	si:ch211-148f13.1	TCTCTTGTGGCTCCTTCCAGCTGACTTTTAGTGAGGTGTCCAAGATATCAGTAAAGCTCA	1024	0.341526752884087
ID14379	si:ch211-150i13.1	AGCAGAAAACATGGCCGCCACCACGTTGATGCGAGTGATCCATGACTGCATCTGTTCTGC	0.975	0.60414274330267
ID14380	si:ch211-154o6.2	TGTAAATTTGAGAGTTGCGTGAAGGATTTCTCACAGCCTGGATGGATACACTTGTAGGGC	0.983	0.417184494111786
ID14384	si:ch211-154o6.3	GGGTCACAATGACATAGTCACCTGTGTGGTTGCTGTTGACAACCTGGTGGTTTCTGGAAG	1028	0.436142185984153
ID14386	si:ch211-155m12.3	TGATTAGCTTATGTCGGTGACCATAGGCATTAATTCCAATCTCCTTCAGCTCCTCGTGAC	0.982	0.667448230599435
ID14389	si:ch211-157b11.10	GTTGCTCTTGTCACAATTCCTTCTGGTGTCCAAAAGATCCACGTCATTCTGTATGAGAGA	0.999	0.682038418612047
ID1439	MEX3A	TATGTTGCAGCCTCGTCCCTTCGTCTCACTTGAGGAGCTCTCGTACAGGGCGCACAACTT	0.899	0.185304954059023
ID14393	si:ch211-158n11.6	TCGTACTCTCTGATGGTGGAGAACACAGACAGAACCAGACAGGAGAACACCAGCACGAAC	1181	0.136700544236113
ID14396	si:ch211-15d5.10	TACAAACTGCCCAGCAGAGGATGCGTGTCTCCGGATGAAGCCGTAATGATGCGCCGCAAT	0.948	0.204760021496778
ID14398	si:ch211-160d20.3	CTCAGCTTTAACACTGGTCTGTCCTGAGGAGATGGCTTCTGTAGCCATTTTGCACATGTC	1002	0.645985843525825
ID14402	si:ch211-160e1.10	GAGATCACGTGACGCTGCTCAACATTTACAGGGCGTTCAAGAAAGTCAGCGGCAACAAGG	0.969	0.43037428112561
ID14405	si:ch211-163l21.8	TATTTGTTAAAGTTCTTCTCAGAGGTCTTCATCCACCGGCTCCTTGAGTCCGTAGACTGA	0.992	0.661117571799979
ID14406	si:ch211-165e15.1	GTTGAGGAAGAAGAATGTGGATCAAGCCATATCTAATGGGATGGAGCTTCTGAAGCAAAC	1087	0.180476013550231
ID1441	MFN1	ACGTCCTCTCAAACATCTGGAACTCTCTCAGTCTCTCGTGAAAACCTTCAGCCAGAGCGC	0.942	0.355859404315698
ID14411	si:ch211-166g5.4	CTGGTGCCGCCGCAGGTTGTAGTTGTTCTTGAACTGCTTGTTGCAGATGGCACAGATGTG	0.940	0.301211669536215
ID14412	si:ch211-173d10.1	TTTTGATAAAGAGATTGATATGAGAGATGATTATGAAAGGAGGAGCCAGGCAAGGACGGG	1033	0.377399059079928
ID14416	si:ch211-175g6.7	GACTTGATAAAGAAGGGAGTGGCAAAGGTGGATAGAGTCCAGATGATGGTGATGGATGAG	1010	0.720150764475162
ID14419	si:ch211-176g13.8	ATGGAGGAGCTGGAGAACGAACGCTGGAACAACCTCGGTACCCATGATCCTTCGCTCTCT	1039	0.425800168336621
ID14423	si:ch211-176g6.3	TACTATATTGCTCTCCAGATCTGAAGTCATTCGCACCATCCAATTCAGCGACATGGTGAC	1051	0.521330694183716
ID14425	si:ch211-180b22.4	TTTGACAAACTTGTAGGCGTCTGTCATGGTCATCCAGGTGTGCTTCATCAGATAGGCTAT	1027	0.537872097136097
ID14428	si:ch211-180j19.1	ATATGACACCGTCAGTAATGATGAGCAAAACAAAGTACTGAGATCCGTCCTGCACTGCTG	0.910	0.324576684108045
ID14431	si:ch211-180n24.2	GGTGTCCCAGGAGGTCAACCTGGAGACTCTTGCTCAAAAGGCCTCGGAAATGGAGTCTCT	1114	0.252272287846592
ID14435	si:ch211-181b18.1	GACTGGGTTTGACGCTCATTGATTCCTTGGACACAATGTGGATTTTGGGCCTAAAAGAAG	1105	0.447770931060081
ID14436	si:ch211-181d7.4	AACAAAGACAGCTTCTACATTAACCTCTATCCGGAATACACCTCCATAAGCCGAGCTGTG	1017	0.738573328330403
ID1444	MFSD1	TGGGCCAAGAGTACCAGGCGTACAGCTGCATGAACTTTTCAGTGTTCAGGTTCAGGTCCT	1236	0.136609989577282
ID14441	si:ch211-188g24.2	TGACCATAGCGTCAGTGAAGGACTCCTGGTTTCCAGTGGAGGCTTTGCTGTCGTCCACCT	0.953	0.402660044509866
ID14444	si:ch211-189k9.2	CACTGAGCTTTTCAGCCACAACGAGGCCGACGACATCAGGGACAAAAAAGATAAGTTCAA	1059	0.355350756182824
ID14447	si:ch211-18i17.2	CTTCAAGATGGGGTTGTGCTGGTAGATGTGCTCCACTACCTCGGGGTTGAACTTATTCTC	0.995	0.642276861430136
ID14448	si:ch211-194c3.5	GTAGTTCATTGGGTTGCAGTACAGATGAACACAGTCTGCCTTGATCAGCAGGATTACATC	1066	0.278178830086948
ID14451	si:ch211-194e18.2	ATTTATCTTCATATCAGTGACGGACTACCTCCCTCTGTTGAGCAGGAGTTTCAGAGGAAC	0.999	0.703819196575006
ID14454	si:ch211-194m19.4	ATCTCTATGAGGAACGAGTGCATCCCCTTTTCAGACACCAACATCTTATGGAAGTCGTCT	1047	0.18560648026125
ID14459	si:ch211-195b13.1	CTACGCTGCTGAAATTGCAAGTGCACTTGGCTACCTCCACTCCCTGCACATTGTGTACAG	1021	0.574719485108876
ID14462	si:ch211-195e3.4	GAGACCACACGTCCCCTACAGGAACAGCAAACTCACTCATCTGCTACAGGATGCCATAGG	1045	0.407812088132381
ID14463	si:ch211-196b13.7	ATGAGAGTTGACATCCTAAATGCCCAAGGTGTCTCGCTTAGTAATGACACTATCGCCATC	1013	0.604103721865131
ID14468	si:ch211-196h16.11	TTCAGCAGGTTGGGGGAAATTCCTCGATAAAGTCCGGCCACACCCTCCTGCGTCAAGATG	0.941	0.0807592713812898
ID1447	MGAT5B	CACTGTGCCGTGGACCTCCATGTACCTGTGGAGAATCTGTAGGAAACCTTCCTTACCCTG	1040	0.622856584710926
ID14471	si:ch211-196i2.2	TGTGTCCGACAAGCCCAACTATCCTCTGCTCCAGACTCTGCTGGATTCTCTGCAGCAGGA	1017	0.459533130360714
ID14472	si:ch211-197g15.12	AAGTTTGAGAAAGAATATCAGACACTGAGAGAGAGCCAGCTGCAACAAGAAGACCCCATC	1086	0.277182247797648
ID14477	si:ch211-197i23.1	ATGATGGACCTGGGTTGTGTAGACATGGGAAATGGCAGCTATGAAATCACTCAGGGAAAT	1092	0.118258506250887
ID14478	si:ch211-197l9.4	TGTTCCTTGTGTTGAATTTCCTTATGTTGGCCTTCTACGACTTTGACTTCACTGCCTCTG	1015	0.629557182654781
ID14481	si:ch211-198b21.5	TTTCTTATAGTTGCCCATCTTCCCGTCCTTGTAGCCAACAGAGTTCTTGCAGTTGTAGGT	0.986	0.656492032759871
ID14483	si:ch211-198e20.14	TCTGAAGACACGATACAGTCTGGTCCACTACGTAGCCGTCTGCGTCTGTCTCCTCGGAGT	1062	0.339190913392114
ID14488	si:ch211-203b20.7	AAGCAGTTCGCTGAGCATTGGACCAAAACTCATATGGACAACGTTCACAGTGAAGGGAAT	0.955	0.523157277308704
ID1449	MIB2	AATATCATTGAGATCCTGGTCTTGGTGCCCAACATTGACTTCACACAGCAGAACCACAGA	1044	0.251662693325637
ID14491	si:ch211-204d18.1	TGATACAGGAGCTGTTTCCTCGAGTTTCATGCGTGGGGACTTTAGACATCTCTGATAACG	1084	0.114520712562536
ID14492	si:ch211-205j18.2	AGTAATCGCTCACCTCGGCCTTCTTACTCAGTTTCCTCTTGTCCACAAATATCGTTAAGG	0.961	0.554819763219507
ID14497	si:ch211-206a7.2	CCCTTCGTTTTGCACCCGGATGAAGCGGCTGTGCAGGGACAGATTGTGTCTGATTGAATT	0.973	0.390723508205143
ID14498	si:ch211-207n2.8	GGCCCCTCTGTATGTGGATGGAGTATTAATGGAGCCAGAATCTGACAATCACATTATCAC	1033	0.320909215609149
ID14503	si:ch211-208h7.4	AATGCTCTGGATGTGAGGGAATACTAGCAGGCTGTCCTTCCTTTGGACAGACTTTAATGA	1001	0.691643856257689
ID14504	si:ch211-209d1.1	TTGTGAACTGTGTCCTTCACCTCCGGGACTTTCTCCAAGTAGTTTAGCTCAAAGCCTTTA	1043	0.494325679020306
ID14509	si:ch211-210g13.3	CATGACTTCCCAGATGAACTGCGAGCTGACATCGCCATGCACCTGAACAAAGACATCCTG	0.994	0.70109090906012
ID1451	MICALCL	GTTCCAGTTGGTCCAGCAGAAGAACTCACTGGTCCGATATGAATCTGAACTCATGATATT	1008	0.470106276898651
ID14512	si:ch211-210g13.5	TCAGATCCACTGTGCAGCTCAGTCCTGTGGTCTCAGTAAGAACGGAGCAGCTTCCCCACA	1014	0.68684069721414
ID14513	si:ch211-214j24.9	ACCTCTTGTAGATCTCCAAGGCCTCCTTACAGTCACTCTTCTTCATCTTGAAGTATTTCT	0.987	0.658150318481338
ID14516	si:ch211-214j8.1	AACAGCTATGTCTACGTTGATGTAAGCAACAGTTCGCTCACTGAGCTTGGTGAAGTATTG	0.897	0.35818942208372
ID14519	si:ch211-215f22.3	AACACCACTGAAAGAAGTCCTGTGGATTTAAGTGGAATCCCTTTGCAGAGATTTAAACTG	1021	0.625404730150319
ID14521	si:ch211-216l23.1	TGCCAAATGACGTTTGAGACGGAAAGGGAGATCCAGATTCATGTCGCTAATCACATGATC	1034	0.461988987697807
ID14525	si:ch211-218d20.15	AATGAGGAACACCTCCACCCGGGGGAACATTACTGACAGACCCACCATGTCCAGGTAGTC	1062	0.324576684108045
ID14529	si:ch211-218l14.9	TTCTCTATGTCCCTCAACACCGTCATCTGGAAAAACACCGACACCAGGCAGTGCAGGATC	0.968	0.496409263846717
ID14532	si:ch211-219c8.2	TCCTTAGCCAATGAGGACAGTCACGACAGCGACCAGAGCTCCGAGCACGCTCACTTATGA	0.905	0.260255120968843
ID14535	si:ch211-220f12.1	TTCACTCCATATCTTGGGTTTGATGGGTGATTTATCGTAGTCAGGGCGTGAATAGTGCAG	0.958	0.275650636303136
ID14536	si:ch211-222g23.4	TGACAAACTGGAAAAGACCAACGTACAGCTGAAGAAACAGAACATGGACCTGCTAGAGAA	1028	0.712754113900287
ID14540	si:ch211-222g5.3	TACCTTTATTGACCTGACTGAGAAGGTCTTCAACACCAACACACCTGTGGACACTAAAGG	1026	0.550202211365035
ID14542	si:ch211-223m11.1	TACTTCACTAAAAACGGACTCGCAAACTGACTCAAACTGGCCATTGATCTCAGTCTCACT	0.998	0.629974149334474
ID14546	si:ch211-225b10.4	TTTGACCTTGATGAGAAGCGAGTTGATCTCCTCCTTCAACTTTTCCACCTCTCGAGTCAA	1017	0.359329623284912
ID14549	si:ch211-225b11.1	TTATCTCATCATGGTGCTGCTGTGTGGCATTCCTCTGCTCTTCATGGAGTTTTCTATTGG	0.904	0.168779215458768
ID14552	si:ch211-225g23.2	CAAAAGTTCAACCAGGAGCAGAATGAGCATTACTTCACGGTCATCCCCAACATATTCCAG	0.989	0.709495468695064
ID14555	si:ch211-227i14.2	ATTTGATCTGATTAACAACGAGAACAGACTGACTCGGTATCAGACTGAAGAGGCGGTACC	1032	0.467650512761901
ID14558	si:ch211-233a24.2	AGTTACAAGATGTATTTTGGAGAGCACCTGTCTTTTTCTGGCAACCTCGAGTGTCTCCGA	1044	0.264074463546887
ID1456	MICU3	CAATTCAGCTTTGCCTTTTTTCCCAAAGAAATGCACCAGCAGCGTTGTCTCCGTCTTTTC	1038	0.290274221355618
ID14560	si:ch211-233h19.2	TAGAGAAGGTTTTGTGTACACAATTTCATCCTCCATGTCTCCCTCGTTCTCTCCTTCCAT	0.967	0.586378123929203
ID14565	si:ch211-234b19.1	TGTTTTATAAGAAGTGCCCGAGTGTGGTCCAGAACTTTGCGATCTTTCCAGAGACCATGA	1003	0.68684069721414
ID14568	si:ch211-234h8.7	GGGAATGATCCTGGCCTCTTTTTCCACCAGCATCATCCACATCTACCTCTCTACCGGGGT	1013	0.58985054617338
ID14569	si:ch211-234p18.3	ATGCTCTTTTATTTTGAGAACGAGTCCAGCTCTCGACCCTCTGGATTATACCTGTTGGAG	1045	0.132935881190831
ID14572	si:ch211-236k19.7	CATTGAAGTTCTTCTTGCAAGTATTGTTGACCACCCATTTGCAGGGCAGGCAGATCATCT	0.933	0.135725079618395
ID14575	si:ch211-236l14.3	TGTTGATATTTATTGTAGGACATGTAGGACCCAACCACTATCATGAACCCACCAGGGCTG	1049	0.293203005529966
ID14578	si:ch211-236l14.4	AGATGAGGAGTTGTTCATTCGTTGGCTGGAGATCACGGCTTTTCTTCCTGTTATCAGCTT	1032	0.601941998340141
ID14583	si:ch211-236p22.1	AGCCTCCCGCTCCTGTTGCCAACGCTACTATCCTAACCGATGATGAAGAGTTTGAAATAG	0.968	0.416506023457756
ID14585	si:ch211-237d5.6	TGTAAGAGAAAGAGGTCACATGCTAGACATCAATAAAATCAGACAGATTGCACAGGACAT	1108	0.175214861143959
ID14588	si:ch211-239f4.1	GTTTATGTACTGTCTGGAGTCTGAGTGGTTCAGCTGGCCCTGGATCAGCCCTTCCTCCTT	1023	0.448232109713722
ID1459	MID1	GGGACTCCAGCTCATTGTTCCTCTTGATCAAGTTGGTCAGGTTGGAGTCCAGGGCTTGCT	1032	0.529526583335539
ID14590	si:ch211-241e1.2	GAAACACTGTCATGATGGCAGCTGGAAACGTGTCAAAGTTGGTGGGAGTATTATCTTCAA	1051	0.169246416657764
ID14593	si:ch211-242b18.1	CAGCGACAGGAGAGAAGCATCCAGAACATCACTGATACCGCCAACTCCAAGGAGACAGAG	0.964	0.580384964737585
ID14596	si:ch211-243c14.1	AGCTTCACAGCGTTTTTGATATTTCTCTACATGGTGCTGCAGTGGTGCAGAGTCACTTTG	1012	0.715774117436189
ID14598	si:ch211-243g18.2	CAGTTTAGCATTGTCAATCTCTAACATGAGACGAGCATTTTCCAAGGTCCTCTTCCTCAC	0.974	0.32226154016646
ID146	AP2M1	ATCTTGCCAAAGTAGGCTGTCATGACGTCACACATCTTGTAAAGGAACTCGAACACCATG	0.983	0.538270654132464
ID14602	si:ch211-243g6.4	AATAAACAGCAGGAAGCACAGTAGGCTCCTCCTCCTGGGGTACCGCGGACCAATGGAAGA	0.961	0.14019143897154
ID14605	si:ch211-244a23.1	GACAGTCTCAGGAAACCAAAGTCAAGCTCAGCATCGCAGACCGAGGCATCGCCAAGATGG	1073	0.199877993154401
ID14607	si:ch211-244b2.1	AGCAATCCATACTTGGTCTCCACATCATAGAGTTTGTACTCCTTGATGTCGTTGGGCATG	1013	0.718709136872526
ID1461	MIIP	TGGTAACCCAAAACTATCAGAAGGGTCAAAACTGCATCGGCGATGAGCGTTGTACTTGTA	1093	0.169659453659077
ID14611	si:ch211-244c8.3	AACAACATAGAAGAGTTGGAGCAGAAGATCAAAGACCTGGACAACCAGATGGAGGAGTCT	1055	0.417184494111786
ID14613	si:ch211-247i17.1	TCATACATGGCAAGGATCCCGTCAGCTTTGCGGTAGTACTGCTCAGTTATGCTGCAAAAC	1016	0.675298829073303
ID14616	si:ch211-247l8.7	TATGGATCCTATTCTATAGTTTTCTGGAACCAGACTGGTGATGCAGAGGAGATTGGCTTT	1006	0.692741823439734
ID14619	si:ch211-247m23.1	ATGGCAATCATGGAGCACGCCTACTATGCAAGCTTTGGATATCAGGTTACGAGTTACTTC	1099	0.209315776329909
ID14621	si:ch211-248g20.5	ATAAGGACCAGTGGGACCCAGAGTTTCTGAAAGCTATTCCTATTATGAAGACACGCAGTG	1162	0.374753117207494
ID14625	si:ch211-250i3.4	ATAGACCGACCATATATAGGAAATGTCAATTACTGGAACGCCTCCTGGGATGAGGTCACT	0.893	0.405436887642029
ID14626	si:ch211-251j10.3	GAAGCTGTAGTTGTTGGAGGCCAACTGGAGCAGCTTGATCTGAGCGATCACCTCGAACTC	1006	0.676949405434589
ID14630	si:ch211-251p5.5	TATGAAGGAACTGAGTGTGCTGTCTGTGGGGTTGTGTGTGATGAGGAATCTCATGTTCTT	0.973	0.689894755996115
ID14633	si:ch211-253h3.1	TTAATGTAGATCTCCTCACTGGCCAAGAAACCAGACAGCACCAGTTTCTTCATCTCCAGT	1007	0.681852119779712
ID14636	si:ch211-255p10.4	AAGCCTGAGAACTTGCTCCTGGATGAAAAGAACAACATCCGTATTGCTGACTTTGGCATG	1050	0.186282641800379
ID14639	si:ch211-256e16.3	GATCACATCATGGAGGTAGTACGGGTTGATGAGAGGCAGCCGGATATGTTCAAGCACCTT	0.924	0.213697629184154
ID14642	si:ch211-259g3.4	GTCTCTATGGCACATGACTGTTACAGGCATCACCTTGTTACTAGACCACCAGAGTAAAAG	1070	0.321059131942162
ID14644	si:ch211-260b17.8	TTTGAAGGGGGTTGTTTTCTAACTGGAGGGACTGGAGCTGTTTCATCTTCCTGTAACACA	1055	0.299409656012398
ID14647	si:ch211-261o3.4	TAAAAACAACCTGAATCCTGTGTGGGAGCCCTTCAAAGTGTCTCTCATATCTCTGTGCAG	1033	0.476730197767758
ID1465	MLLT6	AACGTCCTCACCATGGAGCCCATCATCCTGCAGTACGTCCCACATGAGAGATACATCAAG	1024	0.701100088535
ID14651	si:ch211-262e15.1	TTGTCGTTCTCCGGCTGCGAGTTGTCGTTCATGAGTTGCAGCTCTGCAGAGCTCACCATG	0.982	0.67555042102452
ID14652	si:ch211-263m18.3	ACTCCTCTTCATGTAGCAGCATTCATGGGCCATCTGAACATAGTAAAGAACCTTCTCCAG	1028	0.661117571799979
ID14655	si:ch211-264f5.8	ATTGAGTTCAACAGCAAAGGCCAGAGAACCAATTACACCCTGAAGATCCTGGAGAAACAC	1047	0.434246958823308
ID14658	si:ch211-267e7.3	GAACAGTGATTAAATACCGACGTCCAAGCAATGTCTTCTCTGATGGGCTGGAGTATATCA	0.990	0.675232884549201
ID1466	MMEL1	ACTTTGGTGGAATAGGAATGGTTATCGGACATGAGATCACACACGGATTTGATGACAACG	1066	0.503351147029006
ID14662	si:ch211-269k10.2	TCTTGCGGCCTAAAGGAACAATCTGTAGGTAGAAGTCTCCTTGCTTTAGTCGCACTTTGT	1005	0.701100088535
ID14664	si:ch211-269m17.1	GACGGCGTTGCATTTCTGCACCTTCTCCACCTGCTGCTTCTTTGACATGAGCACTCCCAT	0.965	0.588524296622756
ID14668	si:ch211-26b3.4	CATCCAGTCCAGCACTTGCTTTGGCGTCCATTTACTTATAGGTTCCATAACCAAAGCCAT	0.989	0.602219469223311
ID14671	si:ch211-271b14.7	TTTGTCGAAAGCCATCATGTTCCACTCCTGCCTGCGGTTACGAGCCTTCCTCACCTTCTT	0.979	0.556511745234822
ID14674	si:ch211-272b8.6	GTCAGCCGCACCTTCAGCTTCCTCAAGAGCAGGATGTCCAGCACTCGCAACAAGACAAAG	0.977	0.622856584710926
ID14676	si:ch211-273k1.2	TTGGGGAGGGGTTGGCAGGCATAGAAGGCGAGCGGCCATACTTAGGTGCTACTTTCAGAT	0.978	0.720648854415545
ID14679	si:ch211-276c2.2	TAGCTCCTCCCCCAACACCAGGATGTCGCAGTAGTCCAGGTTATGGATGATCTCCTCCAG	1017	0.629974149334474
ID14682	si:ch211-278a6.1	GGACATCCAGGACCGCAGCATCATCAAGATCTTCCGCAAAGAGCCCATCTACGCTTCCTA	0.991	0.711897667747183
ID14684	si:ch211-278g15.1	CTCTGTGATGTTCTTGTCAATTTTGGTGGCTGCATACTGGTTGAGACGATGTAGAAACAC	1072	0.290999044792748
ID14689	si:ch211-278j3.3	ATAGCCGGCATCGCCATCCCAGTCATCATTGTGGGCATACCAATCTACATGGGCCGCAAG	0.934	0.172977672073604
ID14690	si:ch211-278p9.5	TATTCTGCAACCAGTATCGACCTCAGTGATAAGACGTTGTTCAAGTACTTCCTCAGGGTG	0.966	0.322444399448244
ID14695	si:ch211-282j22.3	TTTACGGATAAGAGTCAGCTGCCCATCGATATTGACGACTACATCTTCACAACGGAAGCT	0.972	0.339096031574291
ID14696	si:ch211-283h6.4	GCTGAAGCTCTTTTGCTTGCTTCACCTCTTTGGCTTGCTTCACCTCTTTATCATAGTCAT	1017	0.546053696938782
ID14697	si:ch211-284e13.4	CTTCAACATCAACAAGCGGGCAGATTCCAAGAACAAGCACATGATAGTCCTTTATACCCG	1022	0.540674381556354
ID14701	si:ch211-285f17.1	CATTCTGAGTCTGCGAGGAAAACGAGAGAGCTTTACCTGTGTGCTGTGAGGGGGTGGGGA	0.913	0.117523346247647
ID14705	si:ch211-287b5.1	TGAAGAACCAGAAGATCTAGGTCTTGGAAGCTTGGTCATCGACTGTCTGTGTCAAACTCT	1049	0.580384964737585
ID14707	si:ch211-39a7.1	AACGACTCCCACCCGCTCACCGTTGTCTTCTCCTTAAGTATGGTACAGATCATGGACGTG	1031	0.434101862326631
ID1471	MMP15	ATGTCGCTGATCGCATTGGACAGGATCTGAGCCGATCGCATGGTGGACATCTGTCTGCTG	1019	0.689894755996115
ID14711	si:ch211-45c16.2	TGATATTTGGATGCTTGAGTTTTCGCAGAGGTTTAATGTCGGTCTCCTTCTGCTCACGCA	0.979	0.374059864644572
ID14714	si:ch211-48m9.1	GGAAAAGCCAAATCATATAATGAGATTGGCCGAGCCATAGCAACCCTAATGGTGGATGAC	0.991	0.675282360989936
ID14716	si:ch211-49j11.1	TTGCATTAGCATTTCCCTCCAGTTGAAACTGTGATTGGGTCCATGTGTCAGAGGCAAGAT	0.990	0.707398683719761
ID14718	si:ch211-4c18.2	ATGGAGCTCCTCTCTTTTCTCCTGCTCCATCTCTCTTTGCCTTTGTTCAATGTTATACTG	0.940	0.514161425355747
ID14722	si:ch211-51c14.1	TCCTGCGACTCCTTGAAGCCTCCGAACAACTTCTTGTGGAAGGTGTCCTTCTGCCAGGTC	1091	0.293991227254923
ID14724	si:ch211-53f16.1	AATGGTAATCAGCCAGCAGGTAGTAGATCTCATTAATGATCAGAGGTGCAGGAGCACTAC	0.977	0.429739440752638
ID14728	si:ch211-55a7.1	AATCGAACATCTCAATCTCCTTCTGACCGCTCTCGTGGGTCTTCACGCAGATGCTGCGGC	0.948	0.284219288813208
ID14730	si:ch211-55i2.1	TCCAAAAAGAAGAGCAAGTCCAAAGTCAAGGCCATAGTCCAAGACAAAGAGGAGGAGATA	1045	0.271139172618676
ID14735	si:ch211-59c24.1	GGTCGTCTCTGTAGTGCACAATGGCTTTCTTCACGAACTTCCCCAAAGCATCCCGAGTCT	1004	0.692998508540117
ID14737	si:ch211-63e8.1	AGTGAAAACCTGGAAGAGAAGGTGGTTCATCCTGACTGACAACTGCCTCTACTACTTTGA	1071	0.171492740557903
ID1474	MMP23B	TATGTCAGCTTGAACTTGTCCCACTTGAGCAGCTCCGGGGTGAGGGTGTAGCGCTTGTTC	1000	0.733330558771646
ID14740	si:ch211-66h3.3	ATACCTTCCCCTGACCCCAACTGTCCATTTTGAAGGGCCTCTTGTGCTTGAATCTCTCTG	0.992	0.702033007970038
ID14742	si:ch211-67e16.5	TGGACTTGTACTTCTGAATGACGGAGGAACGCATTGTTTTACCCGCACACTCTATGAAGA	1043	0.194685615808605
ID14745	si:ch211-67l8.4	AGATCCACCAGTTCGGGGTGTCCGTGCGTACGCTGAAGTCCAATTTTGAGACGCAGAACT	0.975	0.374753117207494
ID14748	si:ch211-68a17.8	TCTGGTCGTGCATGAAGTTGAGCTGCTCGTCAGTGAGCCCGGAGAGAAACAGACATTTCC	1008	0.550373099591448
ID14750	si:ch211-69m14.1	ATATCTGATGCCAAAATAGTCTTTCTCCAGCAAGTTCAGGTGGTGGGAGATGAGGTCCAA	1009	0.66981848555028
ID14754	si:ch211-71k24.5	ACTGACGGTAAAGGTTAGCTGCTCCACAGACACCCGACACCTTCATCAGCAGGTACTTCA	0.935	0.334878977813657
ID14757	si:ch211-79l20.4	TGCACTCTGGTGCTTAAAAGTATCTATAAAAAGAAGCTCCGTTGAAGTGTCCCCCGCCAT	0.993	0.607114510770681
ID14758	si:ch211-87j1.4	ACTGATGTCCTCTGGTATTCCAAACATGTAGCGAGGATAGCGGGACAGTTCAAAGTTGAT	0.979	0.606974612685244
ID14762	si:ch211-87m7.2	AGCCGTAGAGAGCCGGACCCAAACCGTTACAGAGACCTCTGATACCTGTGATCATGCCCT	0.975	0.451334913182948
ID14765	si:ch211-89f7.1	GACGTGGAAGGTCTGGGTCTGAAGCACTTATGGAAGCCTGCTATAGAAACCTATGGAGAG	1093	0.252272287846592
ID14768	si:ch211-89p3.3	GAGACTCCTTTCTACGCCGAGTCCCTGGTGGAGACCTATGGGAAGATCATGAACCACAAG	1182	0.135685135935985
ID1477	MOCOS	GACAGCCATGCCGCCTGATAAGACAAAGTCCTGATTTTACCCGTGAGACGAAGAAGAGGC	0.969	0.580384964737585
ID14771	si:ch211-94l19.4	GATGCCTTTGTGCTGCTGCTCCACCAGGTCCACGATGATCTGGTTGTTGAAGTAATCGAT	0.975	0.574323733668414
ID14774	si:ch73-109d7.2	TTTCTGATGAACTTGTGGGCCATCTTCTGCCTGCTGGTGCTGTCCAGCTACACCGCCAAC	0.940	0.201557759812584
ID14777	si:ch73-116o1.2	GGACAAGGCCAGCTTTGAGCATGTGGACCGCTTCCATCAGCTCATACTACGGGTCAAAGA	1022	0.598815936071216
ID14778	si:ch73-119j17.3	TTGCTGTATCTGCGACGCTCCGCCTCTTAAAGAACCCCTCATAAATTGTCTTAAATGTCG	0.974	0.649918267915269
ID14783	si:ch73-131e21.5	GAGGAGGCACGACTTTCCCACACCAGAATCACCGATCAGGAGCAGTTTGAATAAATAATC	1022	0.505665884551819
ID14786	si:ch73-132f6.5	TTACGGTCAGATGCTGCTGGACGTGAAGCTGGAAGGACTCCCTGACCTCAAGTCACTGGT	0.989	0.707026567900922
ID14788	si:ch73-139e5.2	ACAGGACGATGAGACCACCTTCTTCCTAGCTGGGTACCTGGAAGGTTATCTTACTGCTGG	0.963	0.194685615808605
ID14791	si:ch73-139e5.3	CATCCTCAACTACTTGCGGCATGGCAAGCTGGTCTACAACAAGGAGCTGGCTGAAGAAGG	1075	0.329363426194653
ID14794	si:ch73-139e5.4	TAAAGTCAGGTCTTTTTTCTGGATCCTCATCCCAACAGCTTTTTATCAACATGTACACCT	1019	0.536261461084976
ID14797	si:ch73-140j24.5	TAGGACTGGTGGAGGCGCTCCAGGAGGTTGTTCAGCTTACGATACATTCCTTCCAGGAGC	0.913	0.135725079618395
ID1480	MOK	CCAGGCAATGAAGAGACTGAGCCCACATGCAAATATCATCCAGCTATATGAACTGATTTT	0.983	0.732061233375105
ID14800	si:ch73-167c12.2	GGTTTGCCCTGAAAAAATGTGTTCTTGGTAGGAATTCGACTGTTTGTGATCCATCGCAGG	0.964	0.576173440257543
ID14802	si:ch73-168o14.2	CTCCACCTCTGCTGCACTGTGCTGCTGTCATTGTTATTCCAAAAGTCTCTGTCTAGATCA	1063	0.529526583335539
ID14807	si:ch73-170l17.1	ATGGGATTAAAGGAGCCACAGGCTAGCAAGACGAGTGGAACACGGTGGGTGGCCATCTTG	1058	0.193795023118312
ID14808	si:ch73-182a11.1	GCCTTTCGATAGCGATAATGAAGTCTCACCTTACTCCCTTTCTCCGCTTAGTAACAAGAG	0.993	0.685422087606356
ID1481	MPDZ	TAAATATTTGGGTTGAAGAAGGAGAGGAAGAAGGACTGACTGAGGGCATCGTTTACCGAG	1052	0.205988772627841
ID14812	si:ch73-182a11.2	AAGAATCATGTTAACCAAAGCCAGATACTCTTGCCAGTGCTCCACCTGTTCCAACAAAAC	1011	0.711897667747183
ID14815	si:ch73-187p21.2	TTTAATGTTAACAGAAGCAGCAGCCTCTTTGGAGCGCAGAGTCCTCATGAGACTTTGAGT	0.953	0.536261461084976
ID14818	si:ch73-193c12.3	GAACGAATGTGATATCCCAACACAGCTTCCTGTCCATGAAGACACTCAGTTTGAAGCCCT	1005	0.733876478636497
ID14821	si:ch73-194h10.2	TAAGGAATAAGAAAGAAAGGAAGCCCTCCACAGTACCTGAGGAGCCGATACAAAACAGGA	1002	0.732236337370743
ID14824	si:ch73-206h2.1	TTCTGGATAATGTTAGGTCCACCAGCCGTGTCATGTTTGCAAAATCTTTCCTCTTCACAC	1009	0.647381554321643
ID14827	si:ch73-21k16.1	CTACCTCTGGAACTGGGACGACAAGATCATTATCTCTGACATCGATGGAACCATCACCAG	1033	0.661096857136679
ID14831	si:ch73-230f23.1	TGACGTAGAGGTATCCGTTGCGGATGTAGTCTGTCGGCGTCTTGCGGTCCCTGTTGATGA	0.934	0.443806653367084
ID14833	si:ch73-235d11.1	TACAGCCACAGTAACTGGGTTGAGATGGGCCAGCGCTTCATTTACCTCCACCTGCTGCAG	1015	0.660560143742986
ID14836	si:ch73-236e11.2	TTGAGAACATGAGCAATGACGACGCAGTGAGGATCCTCAGAGAGATTGTTTCCAAAACTG	1047	0.367142954189669
ID14838	si:ch73-244f7.4	TAGTCTCTTGTTCTGATCAAACAGCATCCAGAGCTGACTGTCAAACTCAGACTCGTACAG	1058	0.359329623284912
ID14841	si:ch73-250f23.1	TATCCATTTCATGTGGCAAATGACCTTCGATTTTGATATTTTCTGGGTTCTTGTCAGGGG	0.929	0.135685135935985
ID14845	si:ch73-25i22.2	GACTCCTCCGCTCCTCCAGGTCTGTAACTATTCGCTCAGCATATGTCTGGCCAAAGACCA	0.970	0.537700465249988
ID14846	si:ch73-262h23.4	GGTAGTAGGAGACCACATACGTGATGATGGACTTCTCGTCTGGGTTCTCTGTGTTCACAT	1098	0.271212060726031
ID1485	MPPED1	TTGTAGAAGGTGAAGGCCTGAGTGGGGTTGGTGCTGTATTCGTCCACTTCCACCACGGTC	0.979	0.451334913182948
ID14850	si:ch73-263o4.4	CTGCCATCAAACTGTCAGGTTGCGATAAGACCAGAATCTATGGCGTGGAACCAGATGGAG	0.999	0.733503077152057
ID14852	si:ch73-266o15.4	TCTCTGTTCACATTTTGCAGATTCTATATCCCACAGGCACATCCAGTTGTCACGAGAACC	1044	0.43037428112561
ID14855	si:ch73-289n4.1	TAGATGATGAAGAAGATGGAGATCTCTACTCGGTAGTTGTAAATGGGCCCTCGGTTGATG	1011	0.733207543724239
ID14859	si:ch73-290k24.1	TGAAGGTGGATATCTGGGCGGCCGGAGTCATCACCTACATCCTGCTGTGTGGATTTCCTC	1003	0.667415706503054
ID14862	si:ch73-307j11.1	GTCCCACACCATGGATGGAGAAATGACAACATCTGAAAGTGTAAAATTTGATTGGCCGAG	1069	0.210799867422124
ID14865	si:ch73-30n17.4	TAATTCCAATGTCTAAGCAGCCTTCACGCATATATCGAGGATTCAGGATGGATGCTGTGC	1040	0.503351147029006
ID14869	si:ch73-311f13.1	AGAGATCTTCACCTCCTTAGCTAGACTGCCAACTAGTAAACGAAGCCTCAGGAACTTTAG	1098	0.14019143897154
ID1487	MSL3	ATCATGTCCTAAGGGACTCTGAGGAAAACCGTACATTGCAACATAAACTGGCACGCAAAG	1011	0.738573328330403
ID14871	si:ch73-333h14.1	TTTATGAGCCAGTTTCTCAGGGTCCGTCTCCAGGGGCGACATTTCCTCGTTCTCCGCCAA	0.955	0.436142185984153
ID14874	si:ch73-335m24.5	TAAAGACAGCTGATCCCACGATAGTTCCCACGCCCACGTCTCCTTTTGTGATAAACACCC	1001	0.718709136872526
ID14878	si:ch73-34i6.2	ATCAGGAAGAAGCAGGTTCGTCCTCTGTTCAGACACTTCAGACGCATCGACGCCTGCCTG	1108	0.47653218277457
ID14881	si:ch73-360o10.1	ATCCTCCACCATCTCCATCTCATTCAGGCTCAGACACTCGCCCGTGTTGTGGAATGAGTA	0.991	0.725223086808915
ID14882	si:ch73-368i2.1	AAGTATAGAGGCTATCCGCTCTGTACAGGCCAAGAATAAGATGTGTGTAGTGGATGTGCA	1006	0.677421377748471
ID14887	si:ch73-374j3.1	AGATGACATCAGCCACGAGTCCATTAACAAATTCCTGTCAAACCTTGTGGAGAAAGGCCT	0.996	0.676949405434589
ID14888	si:ch73-383g2.1	ATCTATTTCTCGCATTGTCTCATTGTCTCGCTTGACTTCGTTGACGTACTGAGCCAAGTC	1025	0.47666581682569
ID14893	si:ch73-390b10.2	AATACCCCTCGTCACTGGATCCGTCTTTCCAACTCGATCAAACACAATGTTTATTGTGGC	1038	0.311311326502711
ID14895	si:ch73-39g20.4	GGAGACGTTGGTGTAACAGATTAACTCGTGGAGGGCTTCTCTGATGTCACGAGACGAGTC	1091	0.178598945622346
ID14898	si:ch73-40a17.1	ACCTCAATAAGGTTGTGACTCTTTTCCTGGCGTGCCACCGACCCATTAACCCTCTTCTTG	1014	0.563922046130204
ID14902	si:ch73-46j18.1	AATGAAGAGGATGAACCAGAATTTTCCACATGGAGGTGCGATGGACTCTCACTTTGCCAA	0.972	0.292567750907722
ID14904	si:ch73-50f9.1	ACCACCGTGTCCATCTTCTTAAAACCAGGCTCAGGTTCCATGTTGACAACAATTATTTCC	1105	0.0613809738596852
ID14906	si:ch73-63e15.2	AACTACCTCTCAATACCTTGGACGAGCTCATCGATAAGTTCGGAGGACCAGATAAAGTCT	1009	0.703819196575006
ID14909	si:ch73-63i19.1	ATTGTGATGATGGCTTATGCTGATGGTTTTCATGGTGATTCCTTTGTGGGCGTGGCATTG	1071	0.355350756182824
ID1491	MTR	TCGGTTCCAGATGAGGTTTTCACACAGCAACAGCAGCTCTTTATCGATGTCGTCATATAC	0.978	0.535661151326442
ID14913	si:ch73-86n2.1	ATGGCACCATGAATGGATACACGGAGCACTCATTGTCCTACTTTAATGTCAGCAACTTCC	0.998	0.732855047625063
ID14916	si:ch73-92e20.2	CTTGCTGGGCTTCAGGGTCCCGTGAAATCTCAGGTTACTTTTGTGGATGAACTCCATTCC	0.969	0.500869637639131
ID14919	si:dkey-102c8.6	TCTTTCATGTAGTATCCAATGGCAAAATTTCTGTTGCCCGTTTCTTTTTCTGACTGGAAC	1016	0.668328384525759
ID14922	si:dkey-103i16.1	AAACAGGAGTGTCTAGAAAACCCAGACTACACTCTGCTAACTGCCACCACTAAGGTCAAG	1027	0.738573328330403
ID14925	si:dkey-103j14.5	TGACAGTTAAAATCCTCCATTACTCCAGTAGCATAATTCTTGTTTTTCCTCCACTCCTTC	0.959	0.488194593012782
ID14926	si:dkey-105i19.4	CCGAAACCCTCGCTGTCTTTTTTCTGCAGAAGCACTGACTTCTCCTTGATTATATAGTCA	1041	0.42595421993199
ID14930	si:dkey-106m10.4	TCTACAACGTCACAATGGTGGTCGTCCTTCTCAACATGCTCATTGCTATGATCAACAGCT	1129	0.109024961086413
ID14932	si:dkey-108d10.2	GGTCCTCCTCATAGTTGCTGGACAACAGTTTGAGAGCTCCATTGAACTTAGGAAAATAGG	1048	0.53132867282183
ID14937	si:dkey-10p5.9	CAAGATGGAGATCGACGACCTCAGCAGCAACATGGAGTCTATTGCCAAATCAAAGGAAAA	1017	0.712754113900287
ID14939	si:dkey-110k5.6	ACGGAAAAGAAACAAACTGCATGTGATCCAGACACTGGAGGATACAACAAAACAAAATGT	1028	0.629557182654781
ID14941	si:dkey-114l24.1	AAGAATCACCTACTTTGACAAGAACTACAACCTGCGTACGTTCATGTACTGCACTCCCTT	0.979	0.54244118032957
ID14945	si:dkey-114o13.3	TGTAGAAGGAGTAGGTGATGTCTGGGTAGATCTCCTCACAGCAGTTGTACTTGATGTCAT	0.969	0.467650512761901
ID14949	si:dkey-119f1.1	ATATCAATGGACATGATGTTGAAGGTGGCTGCTGGTCAACGCTACAGACAGTTCATCTTC	1002	0.648907847243819
ID1495	MTSS1	TTTGGCCTCTATGCTGCGATGTCTCATACACATCCTGGTCAAGGATGATCCAATGTCTTT	1043	0.496607186201078
ID14951	si:dkey-119m7.4	ATGTTGGCAGGTATAATCACTGACTACTTCTTCGGCTTTGGCTATATTCTTCTGGCCGGA	1027	0.434174441900718
ID14953	si:dkey-119o24.1	ATTTAGAAAACTTCTCTGCGTTGAGCGTGGCACTCATGAGGATGATCTTGAGGTCATCTC	0.996	0.694455130491962
ID14956	si:dkey-11p10.6	AGAATACTGATGCAGAACATGGCCGCCACAAAAAAGAGAAACAACACATGGAACTTGGCG	1028	0.537332685890223
ID14958	si:dkey-11p10.8	ATGGAGGAGCTGGAGCAAAAGATCAAAGAGCTGGACAACCAAATAGATGAATCTGCCCAA	1009	0.616311048994074
ID1496	MTSS1L	CTTCTTCTGTAGTTTCATGGTGTCAGAGGACTTCTTCTTGATCTCGTGGCGGGACCTCTT	0.932	0.127102718275916
ID14962	si:dkey-11p10.9	GACTTCGCCAACATAGTCATCAAACTCAACAACCTGCTGTTGTCTGAACAGGACCGCAAA	1061	0.259097316524924
ID14965	si:dkey-121b10.7	AACAAACAGAAAATGAGACAAGGGGAAGTGCTGAAGCCAGTTCTCCAGATGTTTGGCGTA	0.998	0.707018962500255
ID14968	si:dkey-121j17.5	TACGATGTACATGCTGTCTCCTTCCGAGCCCTCTTTAATGACTTCTTCATCCGGTTTGAA	0.944	0.434174441900718
ID14971	si:dkey-122a22.2	AAAGAAGTTTCTGGAGGAGTCCTACCCGTCAGCCAATCACATTCACATAAAAGGAGCAGA	0.978	0.496409263846717
ID14973	si:dkey-145p14.5	TGATGGAGTCCAAATAGGTCTTGATGTCTCTCTGTTTAAGCTGCATGGCGAGTTCAAAGG	1030	0.436584738702039
ID14977	si:dkey-149j18.1	AAAGGCATTGCTCCCGGCTCTTGAAAGATTATAGTGACAATGTCGTTCCCTATGTGCCTC	0.974	0.658150318481338
ID14980	si:dkey-153k10.9	GGCCTTCGTCGCCGTGCTTCTCATCTCCCTCACCTGCTATTTCTGGAAGAAAAACAAGAG	0.916	0.66981848555028
ID14983	si:dkey-156n14.5	AATCCTCAGAGGAGTTGGGATAGTCATAGTTGATGACGAACTTGATATCCTCCACATCTT	1053	0.275485817490465
ID14986	si:dkey-159a18.1	TGAGAGGTCCTCACCACTACAGCATATTGGACTCTGGGGGTCTCATTGTGGCTGTGGAGG	0.971	0.415921290510374
ID14990	si:dkey-15h19.2	AGCCTCAGAGGGGTCAGGTAGGGGTCAAAGATCATGTGACTGGTCTCTATGTCGATGGGC	0.976	0.68684069721414
ID14991	si:dkey-15j7.2	TATCGGCAAAATGAGATTGCTATGTACCCTACCGAGAAGTCCTTCTACTATCCCCACTAC	1022	0.713376782029148
ID14995	si:dkey-163f14.1	TGGGAAGACTATCTGAGAGAAACATCCTCCACTGCAGCGTCGCCTACGTCCTTCAAACAG	0.997	0.709468313690384
ID14997	si:dkey-163i6.6	GATCCTCAGCGACCTGCTGTCCCTGGTGCTCATCTTCATCATCTTCATCTTTCACTGGTG	0.983	0.733768253521069
ID15	ABHD17A	GAGCAGTTTCTACATCGGCCTCGGCACTCGCATCAACTGCAACATCTTCTCCTACGACTA	0.991	0.647424742279977
ID15002	si:dkey-164k14.1	GACATCACCACCAAGATAGAAAATGACTGGAAGAGACTCAACACTCTGATGCACTATCAG	1086	0.136609989577282
ID15003	si:dkey-165i4.3	AAATGACATCAGCACTGTCCAGGTGTAAGGATGTCACTACGTCTTGGTAGAGAAAGACGA	1052	0.186282641800379
ID15006	si:dkey-166d12.2	ATTAAAGTGTTCTCCTATCCCTATGGCACTGCCTCGGCGTCCATATTTACTGGGACTTTT	1019	0.65590796487517
ID15009	si:dkey-169l5.3	CAACAGAAGAAAATCAATGAGAGGCTGAACAAAGCCAACAACGAGCGCACAAGATACGAA	1040	0.442905046551367
ID1501	MXD4	TCTGGACCCAAAGGCACCAGCTTCTTCAACTGCTCCAAGTACAGCCGAAGTTTGGCACGT	1018	0.631043938579249
ID15012	si:dkey-16l23.1	TGCGATAGAGACGTTAGACCTGAATGACAACGCTCCCGAGCTGGACCGGCAGTACACAAC	0.869	0.24238677777554
ID15017	si:dkey-16p21.7	CAGGAAGTTCTTCAGACAAATCATCTCCGCCCTCGACTTCTGCCACAGTCACTCCATATG	1006	0.65590796487517
ID15020	si:dkey-172f5.1	ATTGTTACGCTAGAGGACATCTTTGAAAGTACATCCCACCTATATCTAGTCATGCAGCTG	0.973	0.513785576894581
ID15021	si:dkey-174a16.1	TTGGAGCACTGGTCAATGTCCACATCCTGCAGGTTCACATCCACACGAATCAAACCCCTG	1171	0.0881095985307992
ID15025	si:dkey-174l22.2	TGTAGTTCATCACCTCCTTTTTGAAGAGCTTCAGATGGTCCTGGTTGTTCCCGTCAATCT	1008	0.692998508540117
ID15028	si:dkey-174m14.3	TGCAGCAGCTCCAGCTTGTGTGTGGTGTAGGAAAGCCTCTTTCGTAAGTCCTCCTTCTGC	0.948	0.190129194984565
ID15030	si:dkey-174n5.3	GGTCAGAGAGCTGGAGGAGATGGTTCGACTGGCCTCATCACTACATATCCAACTCAAAAG	1043	0.284573669400734
ID15034	si:dkey-175a17.5	TAAGCAAACAGAAAAGCACAGATGTAAATCTGAGACAGAGCATTGGCTGCTGCAGATCCG	1062	0.365204174146275
ID15036	si:dkey-177p2.18	CACCTCCCTCAGAGTCTGCATGGGAAGTATCTGCACGATGTTAACGATCATACGAGGAAC	1041	0.395547174380279
ID1504	MXRA5	AGAGTCACATTTTTCCCAAAGTAGACCGTTATCTCTGTGGACTTGGGTGGCTGGATCTTT	0.955	0.546112291320364
ID15040	si:dkey-177p8.1	AGCTGTTGGAGCTGTCTGTACAGAGACCCCATCCGAGACAACCATCTCACCAAATTTAAG	1038	0.482798725192891
ID15041	si:dkey-180p18.9	TTAAGATCACTGAGGGTCTTCTCACAGCCTTTCCTCACCAGAGACTTCTCATGAAAAGTG	1027	0.312067768047826
ID15046	si:dkey-182i3.8	ACTTGAGCTGGTTCGACTGGTGGAACTTCCGGTGGCAGTACAGGCACTCGAACTGCTTCT	0.967	0.309001183972535
ID15048	si:dkey-183c23.1	CTAATATCCAACAACTCTTGGGAATCGGGTAAACATGACGAGAAGCGTTGAGGCTTTTTC	0.969	0.461513624049498
ID1505	MYL2	GTCCCTCAGATCGTTCTGGTCAATGAAGCCGTCTCTGTTCTGGTCCATGATGGTGAAGGC	0.958	0.420443747958212
ID15050	si:dkey-189g17.3	TGGAGAAGTAGTTGTTGACGATGCTGTAGGGAACGGGGTCGCCCTTCTCCTCCTTGTCGT	0.974	0.43514583127087
ID15053	si:dkey-190g6.2	AAGCTATTCAATCATCTGGAGACGATATGGCGCTTTAGTCCTGGTATTCCTGGTTACCCT	1050	0.556511745234822
ID15057	si:dkey-191g9.5	AGAGATGATTCAGGGTCTGCAGGGAGGGTCTGACCCACACGACCTCTGCAGCATCAAGAT	1015	0.653679519401724
ID15059	si:dkey-191m6.4	TTAACGAACTCACAGCTAATCCGGACGAACCAGGAAGACACCTTTTTGAGATTGTTCCAG	1027	0.232778672678954
ID15061	si:dkey-192l18.9	TTCTTTGGAGCTTTGGTCGGTGTGTGATCTGTGCTCGAACTTATGTCAGAAGAGATGCTT	0.929	0.277720231071142
ID15063	si:dkey-193b15.9	GACAGGAACTGGGCCGAGGTTGTTACACAGCAGTTTATGTTTGACAGGCTCAACAGAGAG	0.991	0.676949405434589
ID15066	si:dkey-1d7.1	TCTGTGCTGGTGACATCATGGCTGTGTTTGGAGATATTGATGAAGACGGATTCTATTATG	1039	0.367142954189669
ID15071	si:dkey-1d7.3	AAGCGACTCCCAACACCGTCTCCGTTGTCTGCCAGAGGAAGGTTGTTGTCACCGCAAAGA	0.944	0.250244098338547
ID15074	si:dkey-1f12.3	TTGGCTCTAATGACAATTCAGTGGACATCTATGGTGTGGTGCAGAGGTACAAGAAAGTGG	1014	0.629882492535715
ID15077	si:dkey-1h24.3	TCAGGCAGGAGACGAACATGGCCAACTTCTCCTACCGCTTCTCCATGTATAACATAAACG	1014	0.650560061939522
ID15080	si:dkey-1m11.6	CTGTCATCGCACTTGTCTTTGTCGCTGCATCCCACAGTGATGTTTTCCTGGACGTTTGAA	0.990	0.676817747766278
ID15083	si:dkey-200j6.2	TGGTCGGACGTGGGAGTGAGTTGTACCAATTATGCAAGGACATCGATGATACCATCAAAG	1080	0.71122349941243
ID15084	si:dkey-201c1.2	TTTAGTCAAGGAGCTAAGAATAAATTCGCCCACACCCAAGAAGTAGATCACCTGGGCGAT	1016	0.629943620251826
ID15089	si:dkey-202l22.3	AAAGGAGGAAGAAGACCTTCTCTCTGCTGGTAGCCTCCGTGCTGGCTTTCGCCCTGTGTT	0.942	0.138851079702618
ID1509	MYO19	CTGGCCCTGAACATTCCTGTAGGCTTCTTCTGCCACAATAAAGATGTGTGGTTTGAACTC	1063	0.341526752884087
ID15092	si:dkey-205h23.2	CAGATAGGCATGAAGAGGCTGAAGGTGCAGCTAAAGCGGCCAAAGGATGCCAACCGACCT	1015	0.632840796985497
ID15095	si:dkey-206f10.1	GTAGCAGCTCCCAATGGTCTTGATCTTCTCCACATAGTGGAAGTACGACTCCTCCAACAA	1152	0.130249060388597
ID15098	si:dkey-20i10.4	TCGTGTCATCTTCCCAATCGCATTCACCTTCTTCAACCTGGTCTACTGGCTTTACTATGT	1050	0.538111471277124
ID151	AP3B1	TTTGATGATCTCGCTGTGCTGGGTGGGCTGAGTCTGGAGCAGCTTCTTGATCACCACCAC	0.928	0.365204174146275
ID15101	si:dkey-20n3.1	GTGGCCCCCACTATCAATCTAGAGCTGGATGTGGACGACGGAGAGGTTGAGAACTATGAG	1005	0.718709136872526
ID15103	si:dkey-211e8.3	TCTGGAGGTTCCCTCTTGAACATGTAGCTGTTGTTGGGTCTGGGCGAGGCGGCATACTTG	0.941	0.314312908994057
ID15106	si:dkey-218b7.7	GAGTCATTGTCCTTCTCTTTCTTCCGTATCCCGAAGGCCTTCCTGGTACGTTTTTTCAAT	1016	0.417101895289447
ID15108	si:dkey-219c10.4	CAACATCTTCAGAAACCTGTCCATGGATCAATACAAGCGGATACGAGAAGGGATCATCAA	1023	0.536071790435556
ID15111	si:dkey-21n12.1	CGACTTGGCCGAGGTGTTGGCTCTGCTGAAGACACAGATTGACCCCGAGCTGTTAAAAAA	0.990	0.653656514362004
ID15114	si:dkey-21o19.6	TGATGAGTTGCTTTCCCACCATGATAATGAAGAGTTGCTCAGCCAGTTCAATGAGGCATC	1027	0.407920196654732
ID15116	si:dkey-221l21.1	AATCCTGACTACTGAGGAGCTGCAGGAGCTTTTCTTCTCCATAGATGGCCGACAAAATAA	1072	0.131911536419305
ID1512	MYO1C	TTTAGGAATGACAACTCCAGCCGCTTTGGAAAATACATGGATATCCAGTTTGACTTTAGG	1011	0.718282667547433
ID15121	si:dkey-222b8.1	TGTATGAGCGACCATGCTGTGTTTGTACAGAGCTATTACCTCGACAGGGAGGCGGGCCGA	0.934	0.31274386468326
ID15124	si:dkey-222b8.4	TGGCCTGCTCAAACTTCTCATAGCTGCCATATCGCTGCAGAGCCAGCTCCATGATGCGCA	0.996	0.733619417754656
ID15125	si:dkey-222f2.1	TTCAGGATCACAAAGTCGTTCTCCAAGTTGTTCCTCTTGTTGATCTCGTCCTCATATCTG	0.993	0.733769317543631
ID15128	si:dkey-224e22.2	CTTCATGTCCAGACTACGAATTATGAAGTCACGGAGGGGCCGCTTGTTTAACTCGATATC	1018	0.563831085738266
ID15131	si:dkey-228a15.3	ATTCATTTGAATCCAGACTCCATTAGCAGCCGTGGGCTCATCCTGCTCTCTATTAAGTTC	0.903	0.0590847990512806
ID15134	si:dkey-228b2.5	CTGCATCTCACCGACTATCCTGTCGATCTGGATGAAATTGCTTACTTTGTTTGGGTGTAG	1038	0.521330694183716
ID15138	si:dkey-229d2.4	ACCACGCTCACCTTCACTACCATGATGCATTGCACTCAGAGGGCCGAGGAAAGCATTCAG	1067	0.356525532588248
ID1514	MYO9B	AGGTGGAGCAGTCAGTGACTATTTTGCAGAGGCATTTCTTGTGACACACCATTTTACAAT	1090	0.252272287846592
ID15142	si:dkey-229p15.2	TTCCGGCACTCAGCAGGTACTCTGCAGGAAGGCCCTGGGTCTGGGAAATGTAACGAATCT	1047	0.280222853181614
ID15143	si:dkey-22f5.8	AGATGATGATCACCGTGATCACGTTCGGCATGAAGGTTCCCTCCGGCCTCTTCATCCCCA	0.935	0.309001183972535
ID15147	si:dkey-22i16.2	CCAATATGAATGCTGCCCAAGCTCAGTTTCAGTCCCGAATTGACAACATCAAGCAGTACA	1018	0.629974149334474
ID15150	si:dkey-22o22.1	ACGACTACATCGGCGAGTTCGAGGCCTCGTTCAAAGAGATGAGAGGAGCCATCGATGGAC	1144	0.107263107817739
ID15152	si:dkey-230a20.1	AAACATGCCTTTGTACTTGTTCCTGTCCTCCTGGTTCTTCTCCTCCATGCGCATGTTCAG	0.954	0.43037428112561
ID15156	si:dkey-230e6.2	AGGTTTGGGAAAATCCATAAAGTGGTCATCAACAATAGCACATCCTACGCAGGTTCACAG	1021	0.732236337370743
ID15158	si:dkey-237h12.3	ACTTTGCCGAAGAAAGTGAATGTTGTTGGCGTTGTCTGATAATTCCGGGTACTGCTCGAT	0.988	0.614218204545519
ID15162	si:dkey-238d18.4	TGGAAAACAGAGAGTCTTTGCTGCGTTGCCGTGATGAAGTACAACTCATCCAGTTTACCA	0.963	0.658108662240455
ID15165	si:dkey-23c22.2	ATCACACACGCTGATCTTCAGGATGAACGCCCTCAGCAGCTGCTCCACGTGCGACAGTAA	1103	0.160162246281973
ID15168	si:dkey-23p11.2	CTGGAGATCATGAGGAACATCCACGTTTTTGTCTCACGCTACCTTTATAACCTCAACAAC	1012	0.725228354883801
ID15170	si:dkey-23p11.3	AGATGAGCTGACCGGGGATCACCAAGAGAAGCAGAACCTGAGCAGATCGATGATTTGCTC	0.971	0.642276861430136
ID15172	si:dkey-240h12.4	GTGATATTCCTCAAAGTCTCCTCATCAGTCTCTCCTTGGAATGGCGACAAACCACTCAAT	0.946	0.270908985803871
ID15177	si:dkey-240h6.1	TCAGAGAAGTTGAGCGTGATAAGGGGGATCCTGTTGATGGTGCTGTACTTGTGGAGGTTG	0.946	0.317226563156895
ID15179	si:dkey-246c17.2	TATTCAACGTCCAACTGCAGAGCGGACAGATTGGATCTAGCCAGGACATACATCATTACA	1054	0.382619596403647
ID15181	si:dkey-246f6.1	TGAACATCCTGCCCATGGAGCTGTACAAGGAGTTTGCAGAATACGTCACCAATAACTATC	1022	0.415811841166196
ID15184	si:dkey-247f17.3	AGTACATGAAAGACAGAGACACGCCCATAGAGAGGATCCCCTTCCTCGGCTTCAAACAGA	1006	0.713463687285741
ID15187	si:dkey-247m21.3	ATTATAATGGGCTGTTTCTGTCTATGCTGGGCGCCGTTCTTCATCACCAACGTGGTGGAC	0.975	0.568507772941444
ID1519	MYOF	TGAGAGGAAAGATATAAGTGAGGAGAAAGACGACATCGAAAGCAATCTTTTGGTGCCGGC	1004	0.732236337370743
ID15190	si:dkey-24l11.1	GTATAACAAAGAGGCCGATACAGAACTGCATTCCAAGACCCCAAAACACAGGCCTCCATG	1036	0.461513624049498
ID15194	si:dkey-24n17.6	GATACCTCAAGCGCTACAGCTACCAGAACACAGTCAACAGCCACCTGTGGGAGAGCCTGA	1008	0.721814600431989
ID15195	si:dkey-24p1.6	ATATGCCACATTGAATTGGGCAGGTGAGTACCCAGACTCAGCAGCCACCATGTAATATAA	1114	0.0692714742041475
ID15198	si:dkey-256k13.2	AACACGGACACTTAACCCTGGAGCGGCGCTTAAACTCTTCCTTCCATTGAACTATCATAT	0.973	0.467529801100454
ID15202	si:dkey-257h21.2	CTCCGGACACATCAAAATCAACAACAAGCCTCTGTTCCTGCATCACGTCATCATGCACGG	1033	0.523466112406422
ID15206	si:dkey-263h23.7	TCTTGTTCTTCTCCAGCTGTTCCATGCCCTCTTTAAGATCCTGCAGCGGCTCTGCAACTT	0.956	0.277182247797648
ID15207	si:dkey-266h18.3	CCAAAAGGAAATACTCTGAGGAGAACATGAGAGAAAGTGAGATGGTCGAGTCAGAACCCT	1059	0.47653218277457
ID1521	MYOM1	CAGGGAGTCCATGATCATCTCAATCACGCCGGTGTTCTTGTCAAAGTTCATCTTGTATTT	1043	0.447098300325848
ID15210	si:dkey-266j7.2	ATAAACTACATTGACGTAGTCGTCATCAGACAGAGTCTCCAGCATCTCACTGACAGAGGT	1010	0.703819196575006
ID15212	si:dkey-266m15.6	TCTACGTAGAGAGACAAACAAACACCATCTTACTCAACACTAACATCGGGCTGAAGGTAC	0.964	0.580384964737585
ID15216	si:dkey-267i17.6	AAAGTGAAACCAAAAAGGACCAGGTTCATGCCGTACATCCAGCGCAGGAAGATGAAGTAA	1004	0.738573328330403
ID15218	si:dkey-26c10.6	AACTCTTTGACGGCCTCACTGGGGTCATCATAAGTGGATGGGTCCACATAATACTTAACT	1045	0.412258277358237
ID15221	si:dkey-27j5.4	GTCAATTTAGACGCTCTGATATCCTCCAACCCCCATAGCAAGATGCACAACAACCCTTTC	1017	0.5552081386004
ID15225	si:dkey-27p18.5	CAATGAGGAGCCCCCTGTTGACCTCTGTAACTGCACGTTTGATCCTTCAATGGGATACAA	1042	0.193185052729637
ID15228	si:dkey-28b4.8	ATAGTCATTGGATAAGGAGACTCAAAGACTGAACACTGCACACCAGCAAACTCAACGTGG	1081	0.117523346247647
ID1523	MYOM2	ATTTCTTCCAATGTCACCTACAAATTCTTTGCCAACAACAAGGAACTGTCTGGAGCTGAT	1032	0.702960860981157
ID15231	si:dkey-28n18.8	ATCTTCATTTACGAGGCTTTGGAGAAGCTAATCCACCTGGGAGAAGTCTACCCCTTCAAT	0.993	0.632280668927334
ID15234	si:dkey-28o19.1	AAATTCTCTAAAAACCGTCCCAGTGCGCCTGTTCCAAGATTGCAGGAATCTTGAGTTCCT	0.956	0.718062925185714
ID15237	si:dkey-29b22.6	GTCATTGTTGTAATCTTTGAAACCTTTAGTGTGGCGTGGGTTTATGGAACAGATCGGTAA	0.882	0.442905046551367
ID15239	si:dkey-30e9.7	AGACTGCTGCATGTTCCGCATCCCGGTCACCGTACGCAACTGTGGCGACTTCTATGTGTA	1045	0.540674381556354
ID15242	si:dkey-31b16.7	GGAACGTCTGTCTAAACTCCAAGACCCTTTCTCTCTCTACCGCTGCCACACGATCATGAA	0.970	0.382457591986199
ID15245	si:dkey-31f5.1	TAGATATCCAATGGCCAGTGTGACGATCATCACTATGATAGCTGACAGTAAACCAGCCAC	1030	0.537700465249988
ID15247	si:dkey-31m14.7	TTTACTACCCGCAGTGAACTCGTTACTAAAGCCAAAGTCGGCTATTTTGATGTTGGCGTC	1024	0.420443747958212
ID15251	si:dkey-32e23.4	AGTACAAGAGATGATCTTGTCCTTCATCTCTAATCCAAACTGCCTCATCCTCGCAGTTTC	1292	0.0628242237203569
ID15255	si:dkey-32h20.5	ATCCGTAGTACTGCACGATGCGCTCGTGGCACAGGTTCTTCAGCAGCTGGATCTCACACT	1033	0.516543609895691
ID15257	si:dkey-34b22.2	ATACCTATTTCCTGCAGGTCTTCCCAGGTGATGTCAGTGATGAACTCGATGTTCTCGTAA	0.992	0.738573328330403
ID15260	si:dkey-37f18.2	CTCAACCTGCTGCACAACTACATGAATGTAACGTGGATCCGAATTCCATCTGAAACAAGG	0.981	0.52624392347893
ID15264	si:dkey-40c11.1	AAGCAAATATCAGTGAGTGTCCGGTCCACTATCACCATGTCTGTGTCAAAGATCTCTCCT	1036	0.694959247926912
ID15265	si:dkey-42p8.3	ACAGGTAAAGACAATCTGTTGAATGCATGGAGGACACCATATGGCGCCAGTATTTTCCAG	1002	0.723627739977747
ID1527	MYT1L	TACACTTGAATCCCTTGAACAGCCTGCTTGATGTTCTCCAACAGGACTTTGTTTTCTGGG	0.907	0.0408053798053119
ID15270	si:dkey-46a10.3	TTCTTAATCCACTGTTTTCGTTGATGAAGGGTGTGGCAGTACATGTACAGCAGAGCTCCA	1017	0.484405669570255
ID15272	si:dkey-46i24.3	CGTCTTCATTAAAGATGGTGTGCTTTTTTCTGATGAAAACCTGGACCACTGCTTCATGTC	1032	0.355350756182824
ID15275	si:dkey-46i24.4	ACCAAAGAGGTGCTGTAGCCCACGGTGTACAGAGCCTTCACTGACACATAGTACATGTCC	1013	0.503351147029006
ID15278	si:dkey-49c17.3	TGAGGAAGAAGCTCAGTCCTCTGTCACCCACCAGCTTTAACCCCGTCATCACTTCACAGA	1086	0.205130708712058
ID15282	si:dkey-49c17.4	GAACAGGATGGGCAAAAGGAAGTTGGTGACATGGAGGAGGGGCCTCCTCGTCATTGTGAA	1004	0.663137031858583
ID15283	si:dkey-4p15.3	GACAAAACAAAGATTTTAGACAAGTGCAAAGAGGTCATCAGCTGGCTGGACAAGAACCAG	0.995	0.70109090906012
ID15288	si:dkey-57c15.1	ATTGTTGTTGCGGCCTTTGTGTTTCTTCTTCATGCATCGGCACAGCTTGTACTTGATCAC	1018	0.68584449998642
ID15290	si:dkey-57n24.7	ACTGGAGTGTCCGGAACAAAGTTTCGCTCTATCAGATACTGGATGCCCTTTTCTGGTTTC	1045	0.56638128313203
ID15292	si:dkey-59k9.3	TGTGCATTGTGTATTTCCTGTTTGAGGCATGGTCTTCCAACCTCAGGACCAGAATCTGTT	0.987	0.69921857882435
ID15296	si:dkey-5g7.3	AAACAGTCCTGCGAGCCCGGGCAGATCCTTGAAGACGTCCATCACAAAATACAGCACCAT	0.960	0.312067768047826
ID15297	si:dkey-60b12.1	AAACCTGCAGAGAATGGACAACCAGAGCATAAGACTCAGCTAGAAGAAATCTCCTTGGCT	0.964	0.3653816795382
ID15299	si:dkey-60b12.7	ACAGATCATATACTCCAGATCCATCAGAACCACACCAAGAGAGTTTAACTGGTCAGCCAG	1136	0.190292759613876
ID15302	si:dkey-61m24.1	CACTGCAGACAATTCCCTGATTTTCCAGAAGATGAGAGAGACCTTTCAGCATCGTCAGAA	1025	0.720150764475162
ID15307	si:dkey-61p9.11	TTCTAACGCCCTGTACGTGCACTGCAGAAGGAGCTTCTGCTGAGGGTCCATGAATTCAGC	1007	0.668421757086336
ID1531	N4BP3	GCCGGTACGGTGGCAGACTGCTCATGGAGTTATGGCCTGAGTCTGACAGGTTATCATCCT	1048	0.284573669400734
ID15310	si:dkey-6b12.5	AGACTCTAGTCAACCTTTTCAATTCTCCTCTTTACTCTGATGTCATCTTCATGGTGCAAG	0.953	0.359603775068097
ID15312	si:dkey-70p6.1	ACCACTGCTACGAGTCCATCGGGACAGAGGAGTGCGATCTGGCCTATGAGAACATGGAAG	0.952	0.293203005529966
ID15315	si:dkey-71c4.3	TTTGTTAAGGAGCTCCTCTGCTGTTAGTTTGGAGAAGTTATCATCCCCAAAGGGGTTCCA	0.997	0.738573328330403
ID15319	si:dkey-71h2.2	TCAATGTGAAGTACCTGGGTATGACTCTGGTGGGCCAGCCCAAAGGAGAGGAGATGGCCT	1007	0.710553237412949
ID15321	si:dkey-74h17.2	AGCTGAACAAGGCCACATAAGTGTTGAGTTTAAGGACATCCTTCTGTAGTTGGCTCTGCT	0.992	0.635205619478541
ID15324	si:dkey-75g22.6	GACATCAAACTGTGGGCTCCCACAGCTGAAAGCCCCACAGGACTCAAGGGTCTAAAAGAG	1103	0.271607592874933
ID15327	si:dkey-76p7.5	TAAGGCATCAGTGTGGTGGAATTATTCTCCGTCTTGGATACTAAAGTGTCCGACGCATCT	1046	0.629450093165724
ID15329	si:dkey-77f5.12	TGTGATGTATTTGCAGTACCAGTCATCCTGCACCCAGTACTTCTTCTTCTCAATCTTCAC	0.999	0.706477535699698
ID1533	NAA15	AGTAGATCTCAAAGGCCAGTAGGTGTGTGTCTATTTTGTCCTTGACCAGGTGTTTCAGAG	1049	0.161563888750181
ID15332	si:dkey-79d12.3	AATATGTTCCCTGGTTTGGAGCAGGACTATCTGGCAACTGAAGTCAACATGTTCCTCCTT	1065	0.322626926199649
ID15335	si:dkey-7i8.1	GCAATTTTCTTCAACAGCCACAATGTTTCAAAACCAGAGTCGTCCTCAGACTTGACCACG	1034	0.413120660440325
ID15338	si:dkey-81h8.1	TGATTTGCATCACTGCCATGCTGTTTGGACTCACTGTCCTAGCTGCTGGTGGAACCCAGG	1061	0.536071790435556
ID15341	si:dkey-82j4.2	TGCACTCTCAAGTCTTTCCCTTCTGTCATCGAGCACACCATTCAGTGGGCCAGAGACAAG	0.966	0.653633492162845
ID15342	si:dkey-83h2.6	TTAACGCCTACTACATGCCCACTAAGAACGGCATCGTCTTCCCTGCCGGGATCCTTCAAG	0.976	0.526016902596168
ID15346	si:dkey-84k15.5	ACGGACTGGACAAGTTCTTTGAGCACGAGAAGGAACACGAGAACAAGCTTCTGGACCATG	1020	0.545995057247097
ID15348	si:dkey-86e23.2	ATATATGTGGATGGTTCACAGTCAGCTCCACTCAGACAGCATCTCTACATCATGTTGGAG	0.929	0.516481694383752
ID15352	si:dkey-89b17.4	TTCTGGCAGGAGTTGCAGAAGTAGGTGCCGGTCTTGTGGCTGTTCTTGTGGTTGAGCAGG	0.936	0.40555330710869
[truncated: 10,106 more rows]
