# Supplementary material for: Copy number increases of transposable elements and protein‐coding genes in an invasive fish of hybrid origin
Source: Mol Ecol. 2017 Apr 28;26(18):4712–24. doi: 10.1111/mec.14134 (PMC5638112; doi:10.1111/mec.14134)
Supplement: Supplementary file 3 [file MEC-26-4712-s003.txt]

>noCat_Contig_1
TACACTGTAAAACATCACAGCCCTGTTTAGTTACTTCCACTTACTACTTCTCTTTAACTC
AAAGAGCTCTGATAAGTTTTAGCTTTTGAACTTAACTGTTCAAGTTAAACGTAGTTAAAC
TTACAGTAATGCGTTGTGTTGACTTCTTTGAAATTTGTTCAAGTTAATTCAACTTGGCTC
TTTAAGTTGTCAGTAAAAAAAAAAAAAGACTGGAAAAAGGCGGGAGTGGGGGATAAAAGA
ACAAATGTTGTCATGTTTGAGTTTTAGGGAAACTGTCTTTTTTTAAACCATGGCCAGGTT
GAAGCCTAGCCATAATCTACTGGATAAACACTGCAGATAAGTCAAATACTTAAATTCCAA
TGAAAATATCGGCATTTTGTGGTAAACAAGAAAGGACTACTTCCACCGGCGGAGGGAGTC
TATTAACCTGACAACCTCCAGTGAATCGAGGCGGAGCAATTCACCGTTACTTTCCACCTG
CATCAAGTAGAGCGGACTGAACAGAGCTGAGGATTCCTCTCGCTTTGCTTCGGCACATGA
AGGTGAGTTTAAATTATGACTTTAAKTAWTTTTCTTAATTAATAGCATGGGTAACGTTAG
TAATGTAACTGTAAATGTAATGTGCTTTTCAATGGTCTGGAAAGGCTAGCTAACTGTGTG
GCTTTAATATTCAGCTAGCTTAACAATTTCCCTTAATAGTTTTTCCCATGAACTTCTAAG
ACAAATGGTTGACCTATTTTATTTGTCCTGCAGTTGATAAAACGTAATTAATGTAGAACT
AGAAGCTATTGGTTCATTTTCTTAAGTGACCGCAATTTTCTTTCATTACCCGCCAACTAG
CTTGTTAGGTTAACTAGCTTGTTAGGTTAGCTAGCTAGCTAGCGCGTGCTAGCTAACCTA
ACACGAGCATCCACGAACATTAAGCAGGCTATAGAGTCATGGCTGAGGGATTCACATTGA
AGGCTGAGTCAGTGCCCATGCTTTGCTTGCTCTTTGTCAGTGGGCAAAATGTATTTATTA
ATGGGTTGATATTTAGTTTGTATGCCAGTAATTACTTGTATTAATGCGCGCCGCGTGGTG
CATGTTTGCACCCACACAGCAGACAGCATTTAGAAATGTAAAAGATTGATAATTGAAGCA
TAAAGTAAATGCACGTTATATTTATAATAAATACAAATATATGTGGGTTTTATTTGTCTG
AAACTCATTTCACTAAATATGCAATTCTTTTGTTTTTTTTAATTTACAGATGTCATCAAG
AATGTCCAGTACTTGACGTGGAAATGTAAGTTTTGTGAATTCCCCTCTAATTGACAAAGA
AGAATAATCCAGTATTATAAATATCATCATGGACATCATCATCGGTGGTGTTTAGGACTC
AAGTTAGGATTATACCTTTGGTATTGCATTCATCTACCCTTATCTGTTTTTCCTAGGATG
CAAACCAAAACCGAAGAACAGCTGCCCTGCTTGGTCTTCCATGCTATCTTTCAAAGGATC
CCTCTGACAATATCCGGATGTGTGATGTAAGACACTGTATTTACACATTTACTACACTCA
ATGGTTGTAATGTGACAATGGTAACATGTTTTGTGTTCATTAGTTTTATTACCCCTAGCC
ACACTATTTTTTACAGAGATTTTGTATAATTACAAACTGTCTTTTCAATAGTCTCCTTCA
CCTTTTTTTTGTTTTAGAGATTTTTAATAAGGATTCTCCAAACATTGAACTAGTACTATT
TTGGAGATGTCTGTTAAGATGTGAATGTCTTTATATGTCTCCAGGTCCTTTGACAGTCTT
CGATGTGGCCGAAGTAGCAGAGAAGATCATCCAACACGAGCTCAGAGACGTACCACAGGC
TTTGCCATGTTGATGGCCACAATCTACTGCCTTAACCTGGAGTGCCCCCGTAATATGAAC
GACACCTTTGAGTTCCTTCATGAACATTAAACCGGACCAGTGCTCAGCAAGATTCCATGG
GCTCAGAAGCAAACTGCTCAGATAAATGGTAAATGGACTGTATATTTTATATCTCTCTTC
AAGTCTTCCTACCACTCAAAGCTTTAATGCTACATGTCATCATTCACACCCACTCACACA
CTGATGGGAGGAGCTACCATGCAAGGTGCCACCTGTCCATCAGGACTAACT
>DTX-incomp_Contig_2
ACTAGGGCTGTCAACGAATATTCGAAATTCGAATATATATTCGAATAGTTATTAAAAACA
GAATTTCGAATACGAAAATGAATATTCGAATGTAAAAAAAAAAAAACGGGAAAAAAAGCG
GAGCGACTGTCTGCTTTGCGGGTGGGCGCGTGCCTATAGTCAATAAAAAGAGATCAGCAC
TGGCCCCTTCAAATGTGGACTGTCTTGTGTTTTTGGCAAATAACCTGTAGGCCTTCAGGC
CTAAGACCCGACAGTGACCGTGCACTGAAAGTTCCTGACAATCCGTGACAATGGATTAAA
TTGCAGTCAGTTTTCCCCCCGTTTTTATACAAGCGCCAAGAATGTAAGTAGCCTCTTTCG
TTTTTAATAGCACTTTATTTTTTATGAACCTCAGGGTAAAAGTTCTTTGTTGTCACATTT
CTCGGAATTGTGTGCCTCATTTTATTTAACGTTAACGTTCATTTAAACCGCTATGCGCAG
AGAGCGCGACGGTGCGGGGGAGAGAGAGAGAAAGAGTGTGTGTGGGAGCGAGAGGTCCGC
GGTCTTGGCCATTAGTTCATTTACGTATTTTTGTGTAGGTAATATGTTGTGAAATATGTT
TAAACCTAAATAAATTACCTATAAAAGTAGTTATGTCTCGTTGTATTAATTTG
>noCat_Contig_3
CAGGGGTGCCCAATACGTCGATCGCGATCGACCAGTCGATCGCCAGGGTAGCGCGGGTAG
ATCGCATGCCATTAAAAAAGAAAAAAAAAAAAGTATCTTCCCTACGACATTTGCCACTTG
ATTGATATACAGACCAGCCAGTGTGTAAATCAATGTCCATCACCACGGACGGTGCGCCCG
CATGGTCGGCCGCTTGAATGCATTATTTGCGCTTCTCTACTCCCGTGAGTTTACTCAACT
TTATGTGGTTAATTTGCGCCATTTGCTTTACTCGCGGCTGAAAAGGGGCAGGGATATCTC
CGTGGCTTATCTCCGTAAAAATGGTACCGTTTCCGCCATCCACCATTGAACTAACCACTA
GTTCTGCTTTATACTTGTTGTGGAAGTCCCTCAAACGTCGGACCATCAAACTCCCCCGTG
TCTGGGTTCATAATATTATCCGTAGTCGCACAACTGCGTCTGAATGACGGCCGCTTCCAG
AGCTGCTTCMGCAACGRCAGGACRGCAGTGATGTGATTGGTTGACAATGAGGGCGACATC
TGATTGGCTACAGATAGGTCCATGTTGAAAAAACGCATTTGTGGATCWGGCGACGTCAGG
GGAGTCTCAAAAAACCCACACACGAATGTGTAGCGATTCACACACGAATGCAGTGCGATC
CACAAATAAATACATACAAATCCACATTTGTGCATTGGAATGTATTTGTAATTCGATCTG
TGTGCATTTGTGAGTCACATTTATTTGTCAAATGTATTTGTAAATCCTTCTGTGTGCATT
TGTAAATCAAATATATTTGTGAATTGTTCTGTGTGCATTTGTGAATTATGAGACCGATCT
GACCCCATAGTCTTTTGCCCAGAACATGTTTATCAAAGTTCTGTCTTTTGCCCAGAACAT
GTTTATTAAAATGTGTCAATAGACAAATGTTCATGTTTTCTTTGAGGATGAGTGAGGGCT
GAAAAACTTTCTTTTTGTATATGTGTGTTATTAAAAAAACAATGGTAAGCATTGTTCCTT
CCAGATAGTGTGCCTTGCTAAGATATATAAACTAGAAATGTGTGGCCAGCTAAGATAGAA
AACCTTGATATCTAAATGTGTGTGTGAAAATGGACCCCACAAGTTGTGAATGCTAGAAAC
AAAGCCCCACAAAGTAACAAAAAAACTAGCACAAAAAAAAAAGTTTAKAATTTTGGTAAA
TTCAAGTGATATATATGATATAGATTTTTTTCTTATGCTGCCTGATTTTTTACAGAGGTG
TAGAACCACTGGAAAGGGGGGGCCCCACATTTGGGTAAAACAAGTTCAKGTCCCACAAAG
GAGGAAGACAAGACTGTGTGTGTGTGTGTGTGTG
>RIX-comp_Contig_4
GGRAAAAAAAAAAAGTACAACAAAACGCAGGAGGTCGAACAGGGTGGTGGCGATGAATGT
GGGTGTGACTGATGAGAGTGCGAATGATGAGTGTGTGTCTGATAGTAGTGATGTTCCGGT
TTTTAGCAGTAGTCAAAAAAGAAAGATGTTCACAGCAGAAAAATTAAAATCGTTTTTAGC
ACAAACAAAGAACCAGCATGGGGTAAAGGTGGGTGAGCACTTCCCAGACCTAGGTCTTTT
TATTGCCTCGGCCAGACTCCACATGAGCCAGAGGGAGGAGTCTGGCCTCACAGACCAGGA
GGCTTTTAGACTGAAGAAACTTGTGCTTAAGGCAAAGCGTCAGCTGAGCAGTGATGGAAA
GGGCAGCTTGGGATATTTTATCTAAGTTACTGTTTTATTGGTTGGTTTTTACTTTAATTT
TATCCACCATGGATGTTTTTAAAGTGGGCCTGTCCAATGTAAATGGTGCCAGAGACGTCC
GGAAGAGAACGTCTATCTATGAAACATCTAAAATGAAAAAGATAGACGTTCTCTTCCTAC
AGGAGACACACAGTGATTTTAACAATGAGTCTGACTGGAGGAGGGAGTGGGAAGGGGAAG
TCATTTTAAGCCACAACACCTCCCTTAGCGCAGGAGTGGGCTTCCTCTTCTCACGGGCTT
TTAAACCCAACGCACTGGAGGTCCAGCATTTTATCGAGGGGAGGCTTCTTTTAGTCAAAG
CTCGGTTCGACAAATTTTCTGCTGTTTTTATCAACGTCTATGCTCCATCGTCCGGTGCAG
AGAGGAAGCAGTTTTTACTCAAAGTGAATGAGGTTTTAAATGGTTGCTCCACGGAGGATT
TTTTATTCTTGGGGGGGGATTTTAACTGCACAGAGGATGCAATTTTAGATCGTAATCACG
CAGAGCCTCATCCAGCCTCTCAGCACGCCTTGAAGCAGCTGGTCCGCTCTCACGGCCTGG
TGGACGTGTGGAGGAGGATGCACCCAGACTCCAGACAGTACACCTGGTCCCACCTCAGAG
AGAGCAGGGTCTCCTCAGCGAGGTTAGATCGTATTTATTGTTTTAAGCATCATTTTAGCA
TTTTTAAGAGTTGTGTTATTATGCCTACTGGTTTTAGTGATCATTCTCTGGTTTTAGCTC
ATGTTCTTATCAGGAACATTTTACCCAGAAGTGCGTATTGGCATTTTAATTCTGTTTTAA
CATTTGATAAGAGTTTTAGAGAGGTTTTTATTTATTTTTGGGGTACTTTTAGACAGAGGA
AGGGTGATTTTAGCAGTCTTAAGCAGTGGTGGGACCATGGTAAGACACAAATAAGACTAC
TGTGTCAACAGCACACTTTAAACGTCACACGTGATAGCACCAGATCTATGAAAGATCTAG
AGACCGAGATAGTGGAACTGGAACATTTAAGTGAGTCCACAGGAGATCGAGGTTATATTG
AAAACCTCAAAGAGAAAAAGAGGGCTTTAGCCGACCTGCTGGATAGTAAGGTGCAGGGCG
CCCTGGTCAGGTCCCGGTTCCTGAACATCACAGAGATGGATGCTCCCTCTAGCTATTTCT
TCAGTCTGGAGAAAAAGAACGGGCAGGGGAAAGTAATCCACGCACTGCTGTCTGACACAG
GGCAGGAACTGACGGAACCRAGCCAGATACGGGGGCGAGCTGTGAGCTTTTATCAAAAAT
TATACTCCACGGAATACCAGGAAGAGCCAGCTCTCCTGGAGAGTTTCTGTGGAGGACTGC
CCCAGGTCTCTGAAGAGGCCAACTCACAGCTCCAAGGCCCCCTCCAGATGCAGGAGCTGC
TGGCCGCCCTGCAACGCATGCAGGGGCGGCGGGCTCCTGGCATCGATGGCCTTACGGTTG
AATTTTATAAGGCCTACTGGGACATCCTCGCAGAGGATGTCTCGGAGGTTTTTAATGAGT
GTCTGGCCTCTGGTTCCATGCCAGTGTCCTGCAGGAGGGCAGTCCTCACTTTGCTGCCCA
AAAAAGGAAACCTGCAGGACATCAAAAACTGGCGCCCTGTGTCACTGCTCTGTGTGGATT
ACAAACTCCTGTCCAAAGTATTGGCCTCCAGGCTGGGAAAAGTTATGGAGCAGGTCATCC
ACCGGGACCAGACCTACTGCGTCCCCGGCAGGTCCATGGTGGACAACGTCCACCTAATTC
GAGATGTTTTGGATGTCTCTAGTTCATTAGGTGTAGACGCTGGTTTGATTTCCCTGGACC
AGGAAAAGGCTTTTGACCGCGTTGAGCACAGCTTCTTGTGGAGCGTGATGGAGAAGTTTG
GGTTCAGCGCGGGCTTCATAGCTAAGATCAAGGTGCTGTACAGGGATGTTGAGAGTGTGC
TGAAAATCAACGGCAGTCTGAGTGCTCCTTTTAGAGTGTGTAGAGGGGTCCGGCAGGGCT
GTGCTCTGTCTGGGATGCTCTACGCTCTCTCCCTTGAACCTCTCCTCCACAAGATACGTT
CCAGCACTCAGGGTTTGTTTTATCCGGGTTTTAATAAAGAAATGATTTTATCTGCGTATG
CAGACGATATTATATTTTTTATTAAAAACCAAAGTGAGGTCAACATTTTAGCAGGTATTA
TACAGGATTTTAGCTCAGCATCGGCAGCGAGGGTCAACTGGGGAAAGAGTGAAGCCCTCG
CTGTCGGTGAGTGGSGCGGCGGTCTCCCAGTTCTCCCCCAAAACCTGGAGTGGAAGAGAG
GAGGTTTAAAGTATCTAGGGGTGTTTTTGGGAGCAGACCATATAGTGAAGAAGAACTGGG
AGACCGTCACAGAAAAGGTCGAAGAGAAACTTAAAAAATGGAAATGGCTGCTCCCCCAGA
TGTCACTTAGAGGGAGAGTGCTGGTTTTAAATAACTTGGTAGCATCCCAGTTGTGGCACC
GGTTAGCCTGTGTGGACCCCCCCTTAGGCCTACTTGCAGACATCCAGAGGAAGATGGTGG
ACTTCCTCTGGGGGGGTCTGCACTGGGTGCCACAGGGGGTGCTGTTTTTAGCCAGGGAGG
AGGGGGGACAGGGCCTTGTCCACCTGGCCAGCCGGACTGCCACTTTTAGACTACAGTTTA
TTCAAAGGTACCTCACAGGCCCGGCAGATCTGGTGTGGAGAGATGTGGCCAGCAGCATCC
TGAGGCGTGCCAATAACCTGGGGTTGGATGATGCTCTGTTTTTAACTGATCCTAAAGTTT
TAAAATTAACTATGTTGCCTCCTTTTTATCAGGGTGTCTTTAAGTCATGGGCCCTTTTTA
ACCACAAAAGGTGCCCAGAAGCCAACTCTCTGCACTGGTTGTTGAGAGAACCACTGGTCA
ACGGAGCCAGGCTGGACGTCAGCAACCACACCACCCACGGCCTGACGGCGGCGCTGATCC
AGTCTGGAACCTTGACCCTGCAGCAGCTGGTGGATGCAGCGGGGCCGGCACTGACCAACA
CCCAGGCCCTGGGTTCTCTGCTGGGGCTGCAGTCTCTCCGGGTGGCAAGGAGGATCCTGG
AGCTCTGGTCACAGAGACTAACAAAGAAAGACAAAGATCTCCTGATGGGTGGCCAGACCA
GGACCAGCCCGGATGCTGCAGACCCCTACCCGGACATCATCCTGAGCCCAGGGYTGGGAG
AAAAGACCGGCCCCCTTCTGAGAGTCATCCACGCAGAAAAACTAACAATAACRAGAGCGG
ACAAAGAGACTCTGTACCGCAACTGCGTGAAGTGCATCCACCAGGCCGGACTGAGCGGCA
GGCCTCCAACTGTGTGGACCAAGAGATGGGGACAGGATGGACCCAGCCCACAGTGGAGGA
TTTTATACAAAGCCCCCCTCAAAAAACGGACAGGTGACCTCCAGTGGAGAATCTTGCACG
GTGCCGTCGCTTCCAACGCTTTTATTTCTGTTCTTAATCCAACTGTTTTTAGCGGGTGTC
CATTTTGCGGCGTACGTGAGACAGTTTACCACGTTTTTACTGAGTGCAAGAGACTCACCA
GTCTCTTCTCTCTTTTAACATCGGTTTTTACACGTTTTAACGTTGTTTTTACTGAGAGGA
TTTTTATTATGGGAGCTGGCTACAACAAAAATTTTAAAATCAAGTGGCAGCTCCTCAACT
TCCTCTCAGCCCAAGCTAAACTGGCCATTTACACCAGCAGGAAGAGGAAGGTGGAGCAGG
GGGAGGGGCAGGAAGCGGCGGCAGTGTGGAAGACAAACCTCCGGTCAAGACTCCGGCTTG
AGTTCGGATTTTATCGACATGTTTCCGATCTTGAGTCTTTTAAGGAGCGATGGTGTTTTA
AAAACACACTGTGTGAGGTTTTAAACGATCAGCTGTCCTTTTCACACTTTTTAACTGACT
GATGTATTTTAAAAACAAAAGAAAACAAGTCTTTTAATTTATTTTTTGTATTTATTTGCA
TTTGAGACAGTTTGTGACTGTAAAAATTT
>DTX-incomp_Contig_5
AAAAAAAAAAAACATCAAGGCCGTTGTCCTTTCCGGCAGTACATGCCCAGCAAGCCGGCG
AAATACGGGATCAAGTCGTGGGTGGCCTGCGACGCCAGATCCAGCTACGCTTGGAAGATG
CARGTCTACACCGGAAAGCCGAGCGACGGACGGCCGGAGAGGAACCTGGGGATGCGGGTC
GTGCTCGACGTCACGGAGGGACTGAGGGGGCGCAACGTCACGTGCGACAACTTTTTCACC
TCGTACGAACTCGCGCGGCGGCTCCTGCTCAGGGACAACACCGTGGTCGGCACGGTTCGA
AAGAACAAGCCCGAGCTCCCGCCGGCGCTGCTCGCGTCCAAGCGGAGAGACGTCTTCTCG
TCAATGTTTGCCTTCACGCCCGCCGCCACGCTCGTGTCCTACCTGCCGAGGAAGGGCAAG
AACGTGGTGCTCATGAGCACGCGGCACGCCGAGGGCGACGTCGCCGATCGAGCGGACGGG
AAGCCCGTCATCGTCCTCGACTACAACCGCAACAAAGGCGGCGTGGACAACCTCGACAAG
GTGACCGGGACGTACAGCTGCCGAAGGATGACCGCCCGCTGGCCCCTGGTCGTCTTCCAC
AACATCCTCGACGTGTCCGCCTACAACGCCTTCGTGATATGGAGAGAGACCAACCCCGAC
TGGATGCCCGGCAAGCGGAACAAGAGGAGGGTGTTCCTCGAGCAGCTGGGAAAGGCGCTC
GCGTCCCCGTTCATGGAGAGGCGGGAGCGTCCGCCCCGCACGCCGGCCTCCGCCGCGGTC
GTGAAAGCCGCGACCGAGAGGGCTAGAGCTCG
>RLX-incomp_Contig_6
TTGGCGCTTTAATGCTTTTAATTGTATTTGAATGTCATTTTGTGGTGTGTTTCTTTTAAA
CTTTTGCTTCTGATGTTTTGTGGAGAGAACTTTCAATGCCTTGGTGAATAAATAAGCTTA
CCGTCGCTTGAGAGGCCTAGTGGACCTGGAAGAGGAGGGGGTAGAGCAGGAGCTGGAAGA
ACTGGGGATGGAGGAGAGACCATAGGAGTTAGAGGGGAAGTGTGTCTTACCTGAAGAGCC
ACAGCGGCTGAAGACGAGCCGAGGGGGCCCGGACCGGTTGGGGTCCGTGATGAGGGAAGA
CCTCCACACGATGCGCTGGCTGGCCTGAAGGTAAAGAAATACAAATACAACCATCAGACC
ACTGTTCCACACATGGATACAAACCAAGGACTGTTGCATCATATGGACTCTCTCACGTCA
CATAGTCAATTAAGAGGAGCAGTGCCACCACGCAGTAATACTTCATTGAAAGTAAATGGC
ATACAATAAATTGCAAAAGATTTGACTATTCAATTCAAATTCTACCAGGTCCAGTTAGAG
AATTTCCTCATGTAAACGTCTGGAAAATCACAATAATGTCTTGCGTGGACTGTGATTTAG
TCCCATATTTATTCAAGTAGTTTAACAGTTGAATTAACGTCTGTATGTAGTCAACAACTA
ACTGTCATTTTAAATAACCGTGTGGCGTTCAGGTTCTTACCATGCTGCTTGTTGGAGTCT
GGTGCTGTGATGCGGGAGCAGCCCTTGATGTCTCTGGGATCCTGAAAGGAACAACAAACA
AGATMATTACTAAATATCAAACAAAAAGTTCGGAAATTTGTGTTTGGTAGATTTTTTCCC
TAATGTAACAATATTTCTTTGCAATAAATTGCCATGATAAAAGCTGTTTGAATTCTCTAA
ATGCAAAGGAAAGGAGCTTCAATGCTTCCTAAATTAGCTCATTTAGCATAGGCAATACTG
GATGTATATATTTCTTCACTGTCACACTAAATTAAATCACCTCAGTCACCTCGTGTGCCT
AAAAGCTAAACATCATGTCTCAGTCTAACTGTACGCTCAAAAATACAGGGGTGGGAATCA
AACCCTGATTTCAAAGGCTGGCTGAAGTGTTAACACATTCCGCACACATGTCACACAAAA
AATATTCCAGTTTTGCCTTATAATTATTATTTTACACTGAAAAAACATTGACTGACTTCT
AAAAAAAAAAAATCACAAAAGGTAGCCCAAAATTCCATTAATGATGCACCTATTCAACAT
GAAATACATATATTTACAGATTGTATACCCCTTTGAGCGTGTAAAAAACATTAATAAACA
CATTTGACATTAAACTAAAATATTTCTTACCTTAAAAGTCAAAAAAGCACTTTGTGGCTG
GTCGACAGGCGCAGTCTCCGATGTCTCGTGGTGTCAGCAGTGGTGTTTTTGGTAATATCC
TCTTCTTCAAACTTGCGTTAGCTAAGAAAATGTTGTTAACTTGTCAAAGTTCAAGGACGA
AAGAAAGGATTTTCAGAAAAAACATGTTTTTATACTCTTGGTCGCGTTGTGTTGCCATGA
CTCACGCAAATCAAAGCAACAGAATTTTAGAACATGGCAGATTTCAAATATGAATCAAAC
TGATTCTGATAAGAAATGTTTAACAAAAAAGAACGATTTGAATGTTTAAAAATATTAATT
TAGACCAGTTTACCAAATTAGTTCCTGCTGGGGTTATTGTCTTGGCTCTGAGCTCCACAA
TCTTGACAGAAAATATCAAAACGATCTTTCTGACAATCGTTTCATCATTCAGAGATTACA
CAATACTACATGTTCATTTAGTTAACTTACCTTGGAATTAAGCTTTCATATTACTGACTA
TGCAGTTCACAGACACCATTAAGACTAATTGCTAAAGGAAATATTCACTCAGAAAACACA
AACATTGTTTATATTTTGATTGAAAGAAATGGACGCCACATTTAGCCCTACAATAAATCA
CTAATTTTACCTCAGCATCCTTGCTGGCATGTCAAATGTATTAGCTAACATTAAAACTAC
AGTGGAAATGTGGTGGTAAGTCCGGTCTCAGTATCATTTGGAGAGAGCTTCATAACCAAG
AATCTCAGTGTTGTTCAGGGGAGTGGGTGTGAAGGGCGCGCTCGTTGTTGTAGAAAAGAC
ACACATTAATATTACCAGTAAATCTAAACACATTTGTCTCACTTTTTCACATCTTAAATG
TGGGAACAGAACATCTGATATACATAACGTATATCACTGAATGTTGATTTCCATGAAAGA
AAGAGTGACATTTTAGGAGAGAGTGAGTGTGATTACTGCCAGTGCAAGTCTGTGGCAGGC
GTCAGTCAGGAGTCAGGACAGCAGCAAGCGAACAAAACTCCTTCGGTTATGGAAATGAAC
CTTTTCAATCTCATTTGGAGAAAGCAAATGCGATGTGAAATACTTAAATGTCTTACGGTT
AGGAAGTCTGACCCAGGAAATTAGTTCAATTGAGTTTTATACACATTCAATGTTTGCAAA
AATAAAACTGCCTCTGGCAGCTCGTGGCACCTACATAAGTGGAGATATTAATCAAATTGC
ATTTTTTTTTAATCCAACATTTCAGCATAACCACTTGTCAGTGGGCATTCTGCAGGTACC
ACCAAAAAGTGAAAAACAAAAATGTCATTCATTATTGAAACTGATTATCTATGACTATTA
AAGAAGGCATAATAATTAGTACAGTCTGAATTCAATACATCATTTAATGTTTTCCTGAAA
ATGTTATATTGTATTAAGAGATATATAATGTTCTAAACCATTTATAATATCTCTATTTAA
GTGTTGCTTTTATTTGCTTTGATGACACATCTAAATCTTAATGAACAGTTGAACAAAAGG
ATTATAGTAATGGGCTTAACAGATTATGTCAAAAAGGCCTCTGTGATTCTACAGGGAGTC
AAAGTTGTGCACTACACCAACAGCGTAGCGAGCATCTGTGTAGATGTTCACTGTTTTGTT
GGCAGCGAGCATAATGACTTCTGTAAGAGCCACAAGTTCTGCGGCTTGAGAAAAAAAGTG
TGATGCCAACTTACCGCTGCAGAGTGTCATGTGATGAAACTACAGCAGATGAGAGGGGTG
TCTGTTCAAGAGAAGCATAATTATGCGGCTCCCCCTTGGCTGGAGTACGGGAAAAAAAAG
AGTTGCAGGATTAAGGGTTGTGCATCCTTTATACAATAATGTTAGGCAAATCTAACAAGG
TTGTGTGATACCGCAGCCAGCGTTGCGCAGAAAGGTGGGAAGTTCTGAGTGTGCAGGATA
TGTGAAACTGCATGAGGAACCATGAGTGTAGTTCGCCATAACTTAAAATGTCCTGTGATG
CCACTACAGCCTTCTCTGCAGCAGCCACTGCACGCAGACAGAGGAAGGCCAGCTGCTACA
GGGTCTAGTTTAGTAGAGAAAAAAGCAACTGGTCGTTGTCCCCCCCCCCCYCCATGGTCC
TGAGTCAAAACTGATGTCATGTCACCGTCCCGTTGGTCAACGTACTGTGTGAACAGTGTG
TCTAGTTTAGGTAGTCCAAGTGTCGGCGCTGACAGTAATGCACTTCAGGTTAATCAAAGC
CTCAGTCCAGGAGTCAGTCCAGGTCAGTTTGTCATGTGCACCAAGATGTTTACCATGAAT
CATGGAAGAGAGGGGTGCCACTGTCTCCAATATGACACCTTTCCTAAAAAGCTCATCATT
TGTTCTTAGTTTGTGGTTTAGGCACAGCTTGAATTGCCTGTATTCTCTTGGGATAGAGGG
GTTTGCCTATTGCTGTGATCACTTGTCCCAGATATAAACCTTTAGAGATAAAATTGCAAT
TTAGAACAACTGTATCTAACTTGTATGCTTCTTCTGTGGGGCTGCAAATCATGATGTCAT
CAACATATTGTAGCAAGGCAGAACCATTTGGAAAGGGTAAATCAGCCAGATTGTCTCCCA
AAGTACTGTGAAATTACCCAGGGCTCTTTGAATATCCCTGGGGACAGCAAGTCCAGGTGT
AGGCCTCTTCCTTTAAATGAAAAAGCAAATCAAAATGTACCGTCCTTGTAAAAAAGGTAC
AGAAAAAATAGATTAGCCAAGTCAACGACAGAGAAATGTGTTGTGTCTAGAGGAATGAGT
GACAGAATGGTGTGTGGATTAGAAACCTGAGGTGCTCGCGGGTGCACCGAAGCATTTACT
GCTTGTAAATATTGGACAAATCACTATCCTTTTCTCGAATGTTCCTTACCAAAGAACCTC
AGCAGAGAAGCGACTCTGGGAGGTGTTGTAAAATATATGAAGAACAAAAATGAGAGAAGC
GTTAAATACCTAAGGAAGTGGACGAAGGAATATGGTTTTAACGGGAAGCTGGCAGTCACA
GGATGTCAGTTTTTGGTTGCTCAAATAGAGCTTAAATGAAGAACAGCAAAAAAGAAAAAG
AAGAAGGTTTGAATGAAGCCCGGCTGTGGGCAAAAGAAGCAGAGATACGTAAATTAGGCA
TGGAAAGGGAGAAATTGAGGAAAGAACAGTATGAATGAAACATGACTAACTCTTCTAATC
TGTTTCCAAGCGTACATTTCTGTGATAAAGCAGATGCTGAAGTGGTGTACGGGAGACGGC
CTCCTCCGCATGTTGCCCCTGCTCCCGCTCCTCCTGTTGCAGTGACCTCACCCTCCAGCG
TCTCCTCCAACACTCCATCCACCCTCTCCACCTGCCGCCGCAGCCCGGACACGCACAGCC
GAAAGGCAGCACAGCAGCTGACCTCGTGTCTGCGTTGGAGAGAGCGAGGCGCCAAACATG
TGGGCCCGTTGCTAACAGCGCACACCAGATCAGGAGTGGAATACGGTAAGCAAACCATAC
CAGTATATCCTGATTCTCCAGAAACCATAGGCTCAGAGCCCAAAACTAATTTGCTATGAT
GATGATGAAATGATGAAATGTCTGAACCTGGTTTCCTGATGTGTATTCCCGAGATAACCA
AAAAGCGCGGAGGCTTCCGTGGACGGGGACGTGGACGGAGGGGGGAGAGTGGATGGAGAG
ATGACTACACAAAGAGAGGAGCTTGTTTTCGCTGTGGAAGGGACCGACATTGGAGAGGAG
ACTGCAAGGAGCAGAGGAGCCGGAGAGAGGGGGACGTCAAGGATCCACTTCAGCTGAATG
CCCAGGTCATATACACACACACACAGTCATGCATACACACACTGATACACAAACAGAGTG
TCAATGAACAACATGAGAGAGAAATATTAGTTAGAGTATTAGGAGAGAATATAGAGTTAG
AACAAATAGAGATGTGTTTGTTACAAGAGGAGAAACCGTTTGTGACTTTAATGGTAGAGG
GATGAGAGATAATATTTCTGTGTGATTCCGGAGCACGCAGGTCTGTTATTTTAACCTCAG
AAGAAAAAAATAATGAAATGATCGTCAAACACCATTGGGGTGAAAACAGCAAACGGGAAA
AAATAAACAGCAAACCTATCGGTACCATCAAGGATCATGGATCCAAAAAACAGGCTGCAG
AGAAGACAACAATTTGTGTTGTCTAATAAAAATAAGAATAAACATGCAATCTCCTGGAAG
AGGAGAATAAACTCTTCAGGGGGGAATGTGCACCTCATCTCTCGCTAGCTAAACCAGCTG
ATGCTATGTGGGGAGATGTGGGAGGGTTGTGTCCAACGCAGAGGACTGAGAGGAGGGGTG
GGAACCTGTGGGAGGGAATCTCAAGGTTTAATATTCCTCCTCAATAAAAACCTACACAAC
CAAACTCAACTGAGTGACAGTAGCAAAGAAATTCAAAAAGAAGTCTAAAAACATGCGAGA
CATCTTTTCCCTCTCCTCAAAGGAGGAAGAGGTTTTGAAAACTATTGATAAAACCTTAGG
GTCACATGGACCTTTGGGAAAATAAGATGAGTAGAGCCTGTGACAATAAAAATAAAAATA
GGTTTAGGCCTTTCCAGAGATACTATCCAATAAAACCAGAGGCTGCTGAGAGAATAACAC
CAGTAGCTGAATCATCTTTCTTTAGAATCAGAGGTATTGTAAAAGTCCCACCAGCCCTTC
TCAGATAATGGCTGCTAATCTAGCTGAAGTTGAACCTCCACAGTGGAGACAGATTTTACT
TTATGTTGATGACATTCTGGTATGTTCCAAAACACAAGATAAGTGCAGAGAAGACACTCT
GGTGCTATTGACATTCCTAGGGGAACAAGGACATAAAGTAAATAAAAGAGAATAAATTAA
CTGCAGCTGTGGAGAGTAAAAGTGAAATATTCTGAACTTCTGAAGCTGACAAAGCTTTAG
TGATATAAAAAAAGATTTTAGCTGAAACtgAGAGTCGTGAATTACAGAGAACTAATTCAG
CAATGAAGCTTATTATTACGCATAAATAAGTAATATTGCAACTACTAGAACAATTAGAAC
AGTACCTAAAAAGTAGCAGTTTGTAAGTGCACAGCACACATAACAGGGACTGATCATGTT
TCAACAGGAAAACATAAAAGCCACATGACCAATTTACTTTTGAAGTTTAACACTTAGATC
ATGACATTTTAAAATATATGCAAACAAATGCTCCACAGCAAGACAAACCTTTTGGGAAAA
ACATAGCTGTGGGAGGGATGGGCAAAAGTTCTGGWGGTGTCCTGAAGAAAGATTAGTATT
GCCTAAAACTTTATATAGATATGCAGCTCTTTGAGCCATGGGTTGGACCATGTCTCAACA
GGAGGGATGGTATCTATGATAAACCAGGTTTTTAGTACAGAGGGCTTTACTAATTACTAA
AAAAAAAAAAAAAACCTTAGGGTCAGCATAGACCATCTAGGAGTAAATTACCGGAACCAA
AATATCCATTCCAGTACATTTGCATTGAACTAAACTAATGTGAGGGAGACACTGCAAAAG
GTGAACCAATTGTCTGCAGAGTTTGCCGCTGATAACCCTTAAATTGTGGATACCTACCCC
CTCTTATGTGAAGTCTGGGTAAACAGGGATGTGAATTCAATAGGATTACTTGTCTGAAAC
CAGTGAAGATACTAACAACACATAGGAGGTTTAGAGGTGTCTGTAAGGCCGGGCTCAGTA
GGAAACACTCGCAGAAATTGGTGAAGAGATGGCACTTAGACCATAGCATCCGTTTAAACT
ACCAGGTTTATGCGGCATTAGAGGAACTATGGGGTGTACATAACAATAAAGAAGCCAAAT
AGTTTAAGGCAGTCACGGGATTATACACTGTCTGATAACACTGGACAGGATGTCCAGGTT
TTCTTTTTAAATAAATGTCTAGAGAAGGCCCAAGTCAGACCAGTTACAACCACCAAAACA
ACTTTTGATGCTAAAGTCCCCACTGCTCTGAGCAGTACAAATCCTAATAGAGATGTGATA
ACTTATCTCAACATAACTACATTCAAAGAGGCTCTAACACTAGAGACCAAGGTCCCTGAT
GGAAATATGTGGATTGAGTGGATGACGTATTCTGCTGATAAAATGAACTTGTTTGATTGT
GTAGCTTAACAATTCCGTTCTGTCACCATATAAGGAGCTGGCAGGTTTTTAAATGAGCCC
TGCAACTATTCTCCTCCCATGAACTGCCAAGTAACAACAGTCGTGTCGCCATACATTATT
TGTTGCCACCTTTCCAGTATAATGTTGACCTAATATCATCCTATTTTTCACCCTAAGCTG
CAAATTATACTTGTTTAAAGGAACTCTGGTGGGGACTCTGAAGCGGTGTAAGGTGACGTA
TAACATCGCGCAAGCAACTGATGGCTATGAGGCATCGTGGTTACACTAGAGCTGAAGTAA
AAGGTCAGTGACCTCACCACAGGGCAGCTTCAACCCATCTGTTTACATAGACGCCACCGG
GGTCCCGAGAGGAGTGCCAGACGAGTACAAAGCTAGAAATCAAGTTTCAGCAGGGTTTGA
ATCGATATTTCTTTGGTGGGCAACAATAAATAAATAAATAAAAATGTCGATTGGATGAAT
TACATGTACTATAACCAACAGAGGTCCATCAACTACACAAGGGATGCAGTAGATGGTTCA
CATGGTCAATTGGACACAACTGGTAATGGCATTAGACATGTTGGCTGTAACAATGATCAT
TGCTCTGAAGAGACGATGACAACATACACTTCACATACAATGACATGGCAATGAAGCCAC
TGCATATGAGCTCTACCTTATCATACTTGAAGAGGCTCTCCAGAAACTTGCCAGGGTCTT
GTAGCAGAGCTTTACCAGGTTCCCAGTAGTCATCTATCTTGGTGCCAGGCTTCTCTCCAG
GTACCCTTTTGGGTTTGATGCCCTTCATAATGCACACCGCCTCCATAACCTGATTCACCC
CCTTGGGAGGTCGCTGCATGGCTCCAACCTATGGAAAAACAACAACAACCAGGAGGTAAA
TTCGACATATAAACCAACAGTGCGGTACTATTTGAAGAATGTCATTAACAAACTCTCTGA
CCTCGGTGTCGTCACTCTTGTTGAGCGACTTGAGGCTGGCGAGGGCATCATCCAGGGCTG
GCAGAGCCTCCATTAAGTCTCTCTGGGCGTCTGCTGCGATGGCTCCTGCAAAACGGGCTT
TCTCTGAAGCCTTGGCTTCCTCTACTTGCACTGACTTCCGGGTCTCCTCTGCAACCACTG
TGTCTTTCTGGCAACATACAATATAAGTCATACTCAAGGTCCAAAGGTCACGCAGATAAA
TTGGAAAACCACCTGCCCCTGTCTTTGTTTTCCTTACTTTGATGGTCTCCGTAGTGACTT
CAGTGTCCTTAGCTGCCTCTTCCAAAAGAGGCCTCATCGCCTCCAGCTCCTCCTGCATCT
TACTCACATCCTCCGCTGTGCTAAGAAGCTGAAGGATCACAGAGCAGCAGGTAGTCAGGT
AAGATGGCTAATAATGCTGCATATGTACACAAATTACAAATTGAAATTCTGGCATTGTTA
TTTTGCCCGCTCAGTGTCTTGCCTTGTCCAGGCCAGTCTTCATGCGCTGGCGTGCACTGC
TCAGTTCTTGCTTCTTGCGTCCAATGAGATCTGAGTACATTTTGAGCAGCTCCAGGTAGC
TTTTGGGTGTGACATAGTTGTGTGGAGAAAGCTCAGCCAGGTAATGTTCACACTTCCTGG
CTACCATCTGGTGGATCTTTACACACATCAATGTCTGGAGAAGAAAATCAATTAGGGAGA
GATTTTGTTTCAGTCTCTTAGATTTTTGATTACAGTTTTTTACATGTTTCCCTTTTCTCT
TCAGGCAGCTAGTAATTTATATGTATCTAACCAAGGCATCACACACACACACACACACAC
ACACACTTGTGTGAACACCTGTTCGCAGACCCATTTATAAAGTTGTACACATTTCAAACT
TCAAACAGAAGAAACAGGTGTTTGTTATGGGAACCCATCTCTATCCTGCTTAATGTGCCC
ATCACCCCACGTGAAGCACACCTTCCAGACTAAACAATGCTTCTTATCTTCTCACTTTCC
CCCTAAATACACCTTTATTTGACCAGGAACACCAAAGTAAAGGTTTCTTTCATGTCTCTC
CTAATAACTACGGTACTATTGTTTGTTTATTTTGTGTCACAGGAAACCTCCACCCAGGCT
GATGTTGAGGCCCAGTTGTCCCTGCCAAGCACTTCTAGGCTCATCATGCTGGTAAGATCC
CAGTACCAGACAAAACACCACATAGGCTGACATCGTCAGTAGTAGAAACATATTGTGGTA
TTTCTAATGGGAATCTTTAACTAATGTATCTCTGTCCTTCCACTGTAGGGAAGAGGACTC
CTGCCCAGGAAGAAGACATGTTCATGGAGAGACTCCAGTTCATGGAGAAGACGACCACCA
GGGAGAGGATTGCAGTTCAATACAGTAACAATTAAGTCCGTCATGCACATTTTATTGTTT
GAAATTGCACTTTTTCCAGTTCAAATTGTTTTTATAGATTTCCCCCTTGACCTGAATATG
TTATTGCTTCCAGTGCTTGAATTTTACTGTTTACTGTCAAATTACTTTAAATCATGTTTA
AATTGTCATAGTAACTTGTAGAAAGAGGAACATTTAAAATGTTGTATGTTCAGGAATACC
ATTAAAAAGTGTTGTTGTTTACAACACTTTTTTTTAAACTAAAAAAATGTAAAATTTGTA
TTTAAAATGTTGAAATATTAAAATAAATGACTTTTGTTGAAAAAGAAATGCGTCTTCATT
TTACAGTATGTAATTATTTTACTGTTATTCATTTACAGTAGTCTAGGATTTGCTGTAAAC
TGTACTGTACTGTTACTGTAATGACAATTACAGTAATACACTACTGTGATAGCAATTACG
GTACTGGGATTATTACTGTAAACATGACTACAGTAAATGGGTACTGTGATTCATTTTACA
GTAAGCATACTGTGAAATGAAATACAGCTACTTACTTGCTAATTGCTGCCAGCAACTTAC
TGTAAATTCTACAGTAATCTTGTTACAGTGTATA
>RXX_Contig_7
AAAAAAAAATACAAGAGTTAGAGCAACAAATCCAGGTTCTGCAGATGCGGGACAACAAAG
GAAGCAAGATCCCAGAGAAGGGAGAAGAGGAAAGGAATGCAGCAGGGGAGGTTGAACCTC
TCATTGACCTCACACCCTGGCCTGCTCACAGAGAGGGAGGAGAAGGAGGGGGACGGTTAT
TTAGTACGGAGTTTATGCAGCAAAACCCAGGCCACTTTGTAGAAGCTGCAGAGTTACATC
AGAGTTATCCCTCGCATGACAGTAAAAGCGGAGAAAAATACATAAACCCTACCCAAGTGG
TGGATTTGCATGGAACATTCATAGGGGAGATTGAATCACCCAGCCCATCTTCCCCTCACC
CACCTCCAGGACCTCCCCCACTCCGACGCTCTGAGAGACAAAGAGAGAGAAGAGAGGCTG
AAGCAACTTCAGACCTCATGTGGCCCTCACCAGCCTCTCACCATCCATGACACACTTTAC
AGTAATTGATCTGGCCAATGCGTTTTTCAGTGTCCCTCTGCATCCTCTCTCCCAACCTCT
ATTCGCCTTTACCTTCCAAGGCCAACAGTACACCTACTCACGACTGCCTCAAGGTTACCG
AGATTCACCTGGCCTCTTCAACAAGATTTTGAAAACCCACTTGTTGGAACTACAGCTGCC
CCCTGGTGTCGTGTTGATCCAATATGTGGACGATCTACTTGTGGCAGCAGAAAATGCACT
GCTATGTCTTTCAGCCTCCGAAGCACTACTGAAACTTCTCCAGACGAAAGGCTACAAGAT
AAAGAAAGAAAAGATTCAGATGGCACGGCGACAAGTTTTGTTCCTCGGTCGCACCATCTC
ATCGGCAGGCTTGGGGGTCTCCAGTGCTCATCGCCA
>DTX-incomp_Contig_8
TGATCTTTTTGAAGGAATTGTTCCCTTTGAAATTGCACTTTGCCTCAGTGTATTCATCAA
AAAGAAATATTTTACATTATTTACATTGAATGAAGCAATATCATCTTTCAACTTTAAGTG
GGCTGACAAAACTAATCGACCCCATCCCGTGGCTCTTCGTTTTGCATCCAAAAAAACTGT
TGGGGGAAACGCACATGAGAACTGGAGTCTAATCCGATTTTTCCCTTTGTTGGTTGGGCA
AAAGGTTCCCTGTGAGGAACCAGCTTGGCAGATCTTAACAGACCTGAAGGATATTGTTGA
TCTTGTTGTCAGTCCTGTTCATACAGAGGACTCTATTGCATATCTTGATTTTAAGATCTC
TGAGCACAGAATTCGATTTCAAGAGGTTTTCCCAGACTGTAACCTTAAACCAAAACACCA
TTTCGTGGAGCATTATCCATACTTGATCCGTCAGTTTGGTCCGCTAGTTGCCCTATGGAC
GATGCGTTTTGAAGCAAAGCATAGCTTTTTTAAAAGAGTTGCGAGGAATATCAGGTGCTT
CAAAAATGTGCTGCTTTCCCTTTCTGAGAGACATCAGTATCAGATTGCACATCATTTACA
CGCATGTAGCTTTACCAGACCTCCATTGGAAGTAACAAATGTTTCCACTGTTCACATCGA
TGTTCTTAACAAGGACATCTCGAATGCTCTGAGACAGAAGTCTTCAACTATGACCACAGT
GTGCTTGGCCAAAAGTGTGTCATATAATAAAATTAACTACAAGTGTGGGATGATCTTGAT
CCATGGCTCACTGGGAGGACTACCAGAGTTTAGTGAAATTATCCAAATGGTGATACTGCA
AGACAAGTTAATCTTTGTTGTGAAAAAGCTCTGTGGATGGTATATTGAACACTATAGAGC
TTATGATCTCAAAACATCGCCAGCCAAGGAAGTGGAACTTATTGAGCCACAAGAACTACA
TGATGCATACCCACTGGCGGACTACAAAACTGCAGGGATGCGTCTTGTCACATTGAAAAG
ATATATCCATGTTTAAAGGGTGAGGCCTCTAAATGCACTACGTTATTTTATTAAGTAGGA
AAACAAAAGCCAGACTCATACACTACTATTGTGTTCTGAATCAAAGGTAGTCTTCATGAC
GTGAACTTCAAATACTTAGTGGGGAAACAACAGAACATCAATTCTTAGAACGTGTAACAG
TGCGTGGGCTTTTTTGTGGTGATAATTGTCACCTGCAACACACCTATACATCGGTTTTGT
TGTGCTCTTTTAAAATCAGTTAAACATGTCATAGGTGAAAGCCAATTGGCCCAAGTTTTA
TTAAATCAGAGCTTTCAAATTTCAACATTCCAGTTCTTGCATATTTTTCAAAGTAGTTAA
CTGCATATTTAATTTCACTCTACCCTATCTTATTTATTATCTATACTCAGTTGCCATTAT
TTGGTACAACTCGTTAAAACTAATGCATTCTAATACAACAGCCTATACCTACAACTAGTA
CTCCCTCATATTATTCTACTTCAGGGAGGTAGACAGATCAGAAATTGGTCAATGATACTC
CTAGAGGGGATTTGTCTCGCATGCTGAACCTTACTAATTGCTTGTGATCTCTTTTCAGAC
TGCGATGGCTGTAAGACTCAAGGTGATTTTGGGGGAGAGCAACATTGAAAAACTGACACT
TCCAAATGGCATACCAGAGTCCCTAGATGACCTTCACAGCAAGATAAACACTACCTTTGG
GTTAAAGGGCAACCTCAGACTCCAATACATGGACCAAGATTTTGGCAATGACTTCTTCAA
TCTGAATTCTACAACTGAACTTCAGGATTTGGGGACAATCAAGGTGATCCATCAGCAAAC
AAATCCACCTTTGATCAGTGCCACTGAGACCACCTCATCTAATTCGTTTTCATTTGACTC
AGATGATGGTGTTTCCTTAGCATCGAATGACACAATAATACTATCATCTCCCGAGTCTGT
GTCATCTCGAACAAAACAGTGGCCACAAGACTTTCCACTTCCCAGATTTTCATATGACAC
AGAGCTGCAGCTATCAAAGGGGAATTCTGAGTGCCATGTGAGCCACAAGATGTTGACAGT
CAGCTCCCGAATGAAGTCTGATATCCTGAACAGACTAGCAGAAGAAATGTACCAATACAA
GGCCTATCCAGAGGATGAACATTTCTGTACAGTTGCAGAGGCCCTCATCAAAAAGCACCC
TTGTTTGAAAGAACCTGGCTCATTCAATGGCTGCTATGGTTGGAAACAGCGACTGAAGTA
CAAGATGGGAAACTACAGGACTCAGCTCAAATTGCAGGGGTGTCCAGAGCTGTCAGTAAA
CTCCCTCAAATCTAAAGCTCCTACAGATGCTTTCCCTGCTAAAAAAGTTAAGAAACCTAA
ACGAGCTGAAGCTAACTTTTTTCCATCCTTCCCTACTGGTCAGACTCTGGAAAGCCTGGA
AAAAGTGAGACTAGAACTTCTGACAGAGATCAGGATAAGAAACAATGAAAGGGTTGTCGC
AGACAAAATGGCGTTCACATTTGCCTACAGACGACAGGAGGTGGTAAACCAAGAACCCAG
TATTATGGACTTTAAGGACAGATGGCCAGCACTGTTTCAGCCAAAAGAGGTAATAATGGT
ACTGAAGTGATCAAATACTATATTTTGGTTTTGTTGGTGAGCTTTTATATCATTTGGTGT
GGTTGAGAATAACTACATTTTCAGTTTCCATATTTGTTGTACCTTTTTGTGTATTGACAT
TTTGAACACTGTACAGTTATCCTTCAGTAGTTATTTTGTTAAAACTGAGATTGTATACAG
GCCAGTTCCATTTCCTTTCATTCAGGACACCATATCCACTGTCACTTTGTTTTTTGTTTT
AGATCAATGCAGAGTTCCAGAGGCTCATGGCTGTTCCTCTTGAGGAGAAGTTCATGGCCC
AGTTAGACGTGGACTCAAGTCAGCTAATCAGAATCATCCGTGCCAAAGGAGGAGCGACTC
GCCAAAAGACCGCTAACATCATGGACACTTTGGACCAGGTAGATCTTATTTATCAAAGGA
GTCCTTGAGTTTCTTGTTAGCTAGGAGGGGTGTTGCGCTTTCATCATGGTTTATAGAAAC
ATTAACATAGGAAGACCAATACTGACAATGTGTTTCATACGCAGGGCATGTTTCAAGCTA
CTCCATTGGGCTCTCATCCCTTTTTCTTTCTTTTTTCTTTTTTTTCTTCAAATATAGCAT
ATTGTAGGAGTTTAGCGGTAACAGTAAGGACATTTGTCTTTAGAGAGAGTGAAAATATAA
TTAATTGAAGATTATGTTGTCCCAGACTGAGGACATTCATCTTCGGCGAGAGTGTGTCCT
GAAAGCCCTCATCATCTTCCTGGGAGAAGATGCAGATGACCTGATCAAGGAATATCTTGT
AAGTTTCAACAGTAATTTGCATGTCAGCACACAGTGTCAAAGTACACACAAAAACATCCT
AGGTAGACATTTTTTTTTCAACTGTAATAACTAACCCCTCAAGCCTATTTGGATTGATTA
CATGTTTTTGTAATCTTGGACATAATGGAAACAATATATTGGATCACATTGACACACCTC
TCTGCTGGTTGAGGTGTGTGGTGacAcCaaGCCAAGAAATAGTCAAGCACATACCACACA
TTTGCACATCAACCAAAAAGTTGCACATTGTCAAGGTTCAGGGTGCATTCATTTGTTGTT
TTACAACAGGGTTGTCTYAATACYATACATGGCCAGTCAAGAGATGTCAGGCTGAACCTG
TACCAAATCCATATACTGTGATCCCTTTTAGCATTATTTAGTGAAATATAGGAACTATGA
TTATGTCTTGAATAATGCTGTAGCCCTAGAAAACTTCTTTCATTCACAGCGGTGATGAAT
AAAAATGATGATTAAAATGAGGAATTAACATAATCAAGTTATCACAGTGTAGGATTCAGG
CCAGTGATATTATCGTCCCATACCTAGTGCATAACAGTGCAAAGTGATGACCGTGATGTT
TTTTGTTTGTCATGTACCCTTCTGTAGGACTCTAGTGCAGATGATGCTCAGAAAGAACTG
GAGCAGCTCACTATGGCAGTGTTTGTCATTCGAAAGGAGGGGGAAGGACTGCAGGAGCCA
CCTGAAGACATTGGCATTGTTATTGAGGGCGTGGCGGTGCTGCATGAATTGACTTCGGTT
GCCTCAGCTTGTGCCTTGCTTCTAGGTTTGATATATGGACTCAACCTATCTTATCCCAAA
CCCCTTCATTTCACCTTTGAAGTGCTCCAGAAAATCATTATGCAGCTTGAGCAGCACAAG
ATGTCCCCCAAAGTCCAAAATCTCTATGGCAGACTTCAAAACTTGTAGTATCACTACAAT
GGATTGCTCTTCTGGACCTGAATACTGTGCCTAGCCTACTGCCATATTGTGGAAGCACAT
GGGGCATGCAACATTTGAGCCTTTGGATGCTCAAAGAGACAATCAAGATAGAAATATTCC
TMAAAACACTTTTTgTTTTTGTTTTTGAAGGAGCAGGAGTTTATTGATGTCTCCAAACAT
GTTTCATTTTCCAAAAATATGGTTACCTGTTTTGTTTTAACTGATTTAAAACTCTTAAGA
TAAGTGCCTGTTTATATTGTTTCCCTTCCAAAGTTGCACTGTTCAATTGCATCATAGCTG
CAGCGGCTATAGCTGGTTATAGGGGTTTCTGTTGAGGTATAAGAGRGACTYCTYGCTAAA
GTCTGTTCTTTACTTAATACTGGTGTCATAACATTGTGTTGTGACTTATGCATATTTGCA
CAATATATTGTTGCGTTACATTGCACTTTGTTGAAAACATGGAACGTATTGTTGTTGCAC
TTTGTTGTGGAATATATTGTTGCATTACATTGCACTTTCTTAAAATCTTGTGGAATAACT
TCCATATTATTTAAAAACATTTGTGGTTGCACAGTAATAGTCACTGTACTGTTATGCATT
TTGTGCATATTTGTTTCTGGGAAAAAAGTAAATAGTATGTTTTTACATTTACATAATAAA
GTTTAAAAGACATCAGATTTGAGTCTATAATTTTTCTTTCAGCCAACTTGAAATTGTAAT
TTGAGGAAGGTTATTTTAGTTGGATTGGRCAAACTAAAATTCCACACTAATGTTAMTATA
GAAATTACCTTTCCTGAAACTATATTATTAGGTTGTAATGGAGGAGTACTTTACTTTTGG
GTCATGCAAATAATTGAGTTGGATAAACTGGAAACTTTAAGTAGACTTGCCTTAATTTTA
AGTTGGAGTAATGCAAATAGTTAATTTAAAATAAATCAAATTATGACATACTTCTGACTT
AAAGCAATTGTGTTAATCTAACTTGTTAAATTAATTTGAGAAAACTTAATTAATTTGCTT
GTTACCAATTGAAATAATTCAATTAAGTTGGACCAACTATTCTTTTTTTACAGTGT
>RIX-comp_Contig_9
AAAGACCGATGCAACCTGTGAGAGACGTGTTCTCTGTGTGTGTGCTTCCCACGACCGCCA
CACTGATGTTTTAGGTGTATTATATTTGATTGGTGATATAATTGAGTTCTAAGTTTTCAT
GCTTGCTCAACTCCATTTCATGTAAGTTCTTAACCTATTCAAGTAATAGTTGCATGTAAT
GCAGGTTGTCTATGTATGTCTATCAATCAATACACACAATCATCATCATCATCATCATAT
TCTTTATTCAGGACACATAAAAAATGGTCCATAGCAACCACATAGTAAAACAAAAAAAAA
CAAAGAACAATACAGGATAAAACACATACAATAAAATATTGACTACAAGGGTCAAAATTA
CACAATACACAAAATTGTTCAAATATTAACATACAGACTAGAGCGCCAATGGTTCCACAG
TCTTGAAGTGAACATAACCGCACTCAATGCAGGGTTCACTAATGTTGCGATGATGCTGTT
ATGAGACACTGTCAATCTACACATACATCTGTACATGAGGTTCCTGAGTACAGCAGGGCA
CGTGAAAACATTAGCACTTACACACATTTGACTCGCACTGCAACATCGTGGCAATTTGAG
CAGCAGCCTCAACCCGTCATGATATGCCACATTGAGTTTCCGCATACTGCTTTTTTTATA
GCGCCGCCACAAGTGGGCAGTGTACAACGGAGTACAAAAAGCTTTAAAAAGTGTGGTCTT
TACAGATAGTGAACACATGCTAAATTTGCGGTTCAGCATATTAGCTTGTGCATACAACAT
ACAATACTGTCTATGAATATCCCTATCATCAGACAGGTCTTCCGTTATATAGTGTCCTAA
GTATTTGACCTCAACACACACTTTAAGAGAAATACCAGACAGATAAAAAGCAGGAAATGA
GAGTTTATTGTCCTCCCTGCTTCTAGCAATCATTATGTTACTCTTCTTAGAATTGAACGC
AATATCAAACTCTGAGCCATATTGAGAACATACCCTTAATAGCTGTTGCAGGCCAGCACT
ATATGGACAAAAAATAACCAGGTCATCTGCGTACATTAGATGGTTGATAATGGTGTCCCC
AACCATACAGCCTGTACCACAGTTATTTAACAACTTTGATAGATCATCCATATAAATATT
AAAGAGAAAGGGAGATAAGATGCTTCCCTGCCTAACTCCATTACTTACATTGAATGAGGC
AGACATAGAGTTACCCCATTTCACATACATTGACTGATGGGCATACCAAAAGGCTAAGAT
TCTCACTAAATATTTGGGTGCCCCTCTACTGTGCAATTTGTAGAATAGCTTCTCATGATT
TACCCGATCAAAAGCTTTAGAGGCATCAATAAAGCACATAAAGATTGTGGAATTATGCTT
ATTATACAAGTCCAAAACCTCCTTTAGGGCATAAATACACATATCCGTGCCATGTTTAGG
TTTGAAGCCAAACTGATTGTCACAGGTCAAGATAAAATGTTCCAGCCTGTTCAGCATAAT
CCTCTCCAGAACCTTGGATAAAATACTGGCTAGAGCTATAGGCCTGTAATTATCCAAGCT
GTTAATCTTACCAGCTTTTTCCTTAATGATAGGCACTAATATGACAGATAAGATAGAATC
AGGTAGAATACCATGAACTAACAAGCCAGTAAAACAAATAGCGATTAGGGGACATAGTTT
TCTACTTGCAAATTTTAAATGCTCCGCAGATATTTCATCCATGCCGCATGCCTTATTATC
CTTTAGCATCATAATTGCATCATATATTTCTTGGGGTAGAACAGTTGCATCTTCATTACT
ATCAATGTCACCCATTGCAAAAGACTTACTTTTAACACAGTTAAACAACTCATAGTAATG
TTTCTGCCACAGTTGAGTTATTTCTTCCGAGCCGTTGACACCATCAATATTTGTTGGTAA
CGATGTTTTGCAATTATTCATTCTCTTGATTTCTTTCCAGAAGTCAATAGGACTATTATA
TTGCAGCTTCCTCGCTAGAGCGTCCGATCTCATTGCATTTTCCTTCCTCTTAATGAAACG
CAAAGCATATTTAAACTTTGCATTTACCTGTTTCTTGTACTCGAATAAGGGGCCGTGTCT
ATGTCTGCCTGACTCATCCCATGCTTTAAAGACCCTTCTCGCCTCAGCATGTATCTCTTC
CACATGGCCATTCCAACCTGGCTTAACTTTGTACAATCTATGTGTCTTATACAAGGGCCT
GCTCGAAACAAGGAGGGACTTCACAATATTCTCATACAGGGTGCACAGCTCAATACCATG
TTGAGGGTTCTTGCAATTAATATCATAACACACTGTAGAATCTTTAGGTAATTCAATGTT
ATTCAACAGTATGTCAGACTGGATATAATATTCTTTACGGTCCTCCTCATTCAGGTTAGA
CCAATCAATTTTTTTTTTCACACACATATTATCTTCAGACACAAGAGCAGGTATATTGCC
TAGACTTACAGATAAGGAAAAAGGCACATGATCAGTAGTGGCAAATTCATAATTAATTTT
TATGGCCTCTATAGAATCATGTGCATCAGCTGTGCAAATGCAATGATCCAGCCATGAGGT
TGTGTGCCATGCCTCACTAATGTAAGTGTAGCTACTATCAGGCAAGAGCACTTTGCTAGA
CAGAATTAAACCATTATCAGAACAGAACTGCATTAAATGTTTGGCAAATAATGCGCTGTC
ATCAGAAACATCTGCATTCATGTCACCCACCATAAAAAAACACGTGGAAATATTATCTTG
AATGAAAGACATAACACAAGCCAACCTATTAAGATATTCCTCTTCATTTTGAGAACACTC
ATAGGGTGTGTAAATGTTTAAGATAATGAATTTTTTATCACCACAATTAAACTCAATTCC
TATGGCCCAATCAACATCCAGTCTAACCACCTTAACCAGCTGATCATATTTTTTATGCCA
TAGCAGGGCAACACC
>noCat_Contig_10
TACTACTACTACTACTACTACTACTACTGAGGTCTGTAGGAATACACGACTCCTACTACT
ACTACTACTACTACTACTACTGCTACTACTACTACTACTACTACTACTACTTCTCCTGAC
TGTCGTAAAGCGATTGTTGTCACCTGCTGGTAGTGGAACTCCAGATAGAGGTCGCTGTTG
AAGGACAGAGGGTTCCTCCACATCAGTCGTCTCAGGGAAAAGAAGATGGAGCCGTCGTCC
AGCAGGAAGTCGAACAGATACTCCTCGCCGTGGAGGGGACGCACCATCCCATCTGACAGA
GGGGCAGGACGTCGATCTGTTAATCTGACACTTTTGTTTTGTTTGACTCGCAGCTAACGT
GGCATGAACATTGTATTTACAGTGCTGAGGGAGGGTGTGGGGTCAATTCTAGCCGAATAA
ATGAGCATTTGACCTTTTATTTTGTAACAATCTGCATCTGGGACTTCTCTTCGCACAATC
GGCTAAAGGTTTCATTCGTGCTACACAAGAACAGCGGCAACACGCGGTCATTTACGTCCG
ATCCGCACTGAGCATGTGCAACTCTCAACAGAGAGGGGACGAATCCCTCGTTAGCTACTT
CCACCATCGGCTCCGGGAGAGACAACTGACGTGTCCAAAAGTCAACGCCGGAGCTAACCA
AATGTTAGCAATTTGGAAATACTTACAAATACTTTACATTGTAGATAGTAGATACTAAAC
GAAAGTGATATCATCGCTTCTATCTGTGACGCAGGCAGGACAACAGCATCTTTTACAGCT
AGGAATAAAAAAGCAGATCTTTTTTCTAAGGCcagacTAACTGTGCTTTGTATCCTGGAT
ATCAATTAGAAACAGGATCAGTTGGATTTACCACGATGTTGGTTGGCAAAGATGGAGAAC
TCTTTGATTTCTGTGAGATTTGAGATGCCCATCTCTTTACAGAACTCTGTTAACACCTCT
GCTGCCATCTGGACGGAAGATACAAAACACAACCACAGAGATATTGATCATTAACAACAG
ACTAAGGTTTTTGTATACAATAGTTTAAAATTAATCTTATGACGAAGCTATTCAGACTAA
AAAAGGAATTTCTATGAGAGTGGGGAAAGATCTGGGAAACCATTATCCAGACAATTACAA
CAAAAAGAGATGTGTCAAATATAAATGGCAAACTTAGGCAAATGGAAATTGATAAATCTA
ACCTCATGGGGAAATATTAACATCACTAAGATGACGGTAGCTCCACAATATAATAACATC
TCTATGATGATACCAGTGACCATTTCTAAAGAAATCTTTAAAACAATATAATCATCGGAT
GAAGGATTTCTTATGGAATAACAAAAAACCTAGAATCAGTATGAAAAAAACTCTTTGCCT
CCACAGCTAGTGGGGATTGGCTCTTCCCACTATGGAATTATTTAACATAACATTTGAAAT
GAATGAGCTACTGGGAAAATTATGCCTCTAGCCCCGCGTGGGTAAAAATGGAGGAGGGTA
CTGGCAGAGCCATCTCAGGTTATGGATTTATCATAAAAAAAAACAGAAAACATTCGGAAC
AAAGAAATCTAATTTCTTTGGCTAGGAAAAGGAATACATGTTGTCAAAGAGCTCTAAGAT
ACGGCTGATTTAGATCATTTGAGGACCTTAAAGAACAATTGAATTTAGTTGAGAAGGGGG
ACTTCTCAACTAAATTTGGACTTCAAAGAGAGGAGCTTCCAAATGCTTCCCGTACCTTAC
ACTCCGCCTCAATATTTTATAGAAAAATGTCCGATATTCCAACTAGAACTTGCAAAGGCC
TGAGCCTGATGTGGCAAAAAGGATCTTGGCATTGAGATTAGGGAAGACGTATGGCAAGAG
ATCGGAGCCTGGGATACGAGGGATGCACCCAGAAAGTTTAACCATTCCAAAATTGGACAA
AGATATAATTTTACATCCCTGAAACTGTGTAGAATGCAGGAATCTTACACTGAAGCTGCG
TATCTTGATGGGGAAATCCACTCCTCCTGGTAGCTGGATGGGAATACGTCGGGAGGTTTT
GCCAGCCTGCAGAAAGCAGAGACACACTCAAACAAACAGCTCAGCTGTGAATGCAGAATG
TGAATGTATGTACTGCTTATGAAGTACACCCTGAGTGTTGGGGTAACTTGCCAGAATGGC
CTCCATCTCGATGTCGGAGGGGATGTTACGGCGGCCGCCAAAGCTGAGAGACTGCTGGAG
GTTATCCTGACACACGCCGGCCAGCTCTGAGGAAACGCGTATGCGCGAGAGACCTTAAGT
ACATCTGAATGTGTTTTAACACCACAATGACTTGTGGAGAGAAGCATTTGTTTCGTAGTG
CTGCGTCTGCAGTTTAGTGTACGTTTCTTCTACCTTGGTACGGGTGCTCGTAGTCCTGAG
AGATGTCGCGTAGGTGACGGGTGACGTGCGGCTGCAGAGTACCTGAGCAGGGGAAGAACC
CGGTCATCAGGTGGAGCAGCCGCCAGCCGAGGGTGCAGATGGACCTGTGAAGACAACACA
AGCAGGGAAAATACAGTATTAGCGTTTTAGTCATCCTTAAAATGGAAAATACCTCTGGAA
ACAGTGGCTCGGTTCACTTTGTCCCAAAAGTGTTTTGCAACTGTGTGATCATTTTCTGTT
ATGAATGTTAAAGACAGTTTCTGTAGGAGCACCTTGGTCTCCGAATGGTATGCTATATAA
AGACGACCTCCAGGGTTTCATTCTGACCTTGGCTTTACTTTTCAGACCGGGTTTGTAATA
ACTAGAGATGATCTAACAGTCTGGATACTAAGAGCGGTACTTGGGCTTTGAGTATCAGCC
GACATCATGTGACACTCAGTTGGGTTGCTGGTGGTTTGCTTGATGACCTGGCAGTAGATC
TCATCTCTCAGCAGCTCCTTTTCCTTCCCCAACTGAACAGAAGAGACAAACTCGTCTTTC
AATCCCACAGAAGTCTATTCAAGGTCTGTCAAACTCACACGGAGACTCAAAGGCGCGACA
TAAATGCAGCCCGTTAGATTACACCGCCTGAAAGAGCACCGACCAGCAAAATGTGGCTCA
AGCAGTCCGTCTGGGTGTTCTTCTTTTTCATCTGCAGGTCACCCATAAACTGCATCAGGT
CTGGAGGGACAAATAAAAGGGAGAAGGAGTAAGGGAGGAGTGACAGTGGGCTCAGTGTGT
ATCCGTATGGCTCACGAGGATGCACTCACTCATGAAGCACTGGACCGACAACTCATTGAT
GTCAGGGTCATTGTAGAGAATGAGGGACTCCTGTATGGGAACCTGCATGAATGAAAGACA
TAGTTAGCATAGCAGTTAGTGGAGTTGGATTTATTCCTGAAGACCTCCTGATGATGCATT
TACATATTTAAACAAGACAATTCAGTCATCTGGTGACACATTTGTTCCCTCTGATCTCAA
CTAATGAAGTTAAATATCATGACAACTGAGGCAGCATTTATACATAAAAAGGTACTGTTA
GCGTATTACAAATTGGATGCCTGGTAGAAACTCCGGAAGAATTCAGCCGAACAACTTCTC
TCATTTTGGTAGATTTATTTCTCTGGTCACAAGCAAAGTATAAGCGCTGCAATTGCAAGA
GCAGGGAGTCGTTTCGTCAACACGCAGGTTGGAAACCAAACAAACTTCCACCACAACCGG
ATGTTCGGCTGTTTTATACACAGATTTCCGTCACAGGTTTCATCGCATCATCCTAACATC
TAATTGGCTCTAACCCTTCAAGGAGGAGGAAAGACACATGTCCTCTCCTTGTCTCACAAG
ACTGGGGCGTCCATGGCCAGTCCCACTGCACCTGGTCTAACATAATGATAACATGTGAGT
GTTGTGGCGGTGCCCGGTGTGTATCTAGTCTAAACAGWCAGTGGTTCCCCAGGGACCTCT
CCAGCTTCATGATCCAGTATTATTATTATTCTGACCCTAAGCGACCTGAACAGGTTTCAT
AGACAAAAATGTACAATTATATAACGAATGTCATGATTTATATTTTCAGTACGCATATTC
CTTTTAGATGTCAGTAATGACTCTTTTATATAACTGGTTTCTCATCATCTCAGCCAGATG
TCTGTGGGGGACCCTGTGTGGACCATGCGTGTAGCTGTCTGTCCATCCCTAATCTCAAAC
ACTACTAAACCCATTTAGTCATTTATTTATTATTCTATTGTTTTGGCTCACTTAGCTCAG
CTTAATCTTTAATTAAAACATGTGTTAATAAAATGCACTGTTATTCCTATCTGTCCACTG
TGGGTTGCTGTAGCAGACCCTGTACTGCAACGCTATCATAGATCCCACGTGGTTACGTAC
AGGCTATATGAAATAAGTTTGGCACACCGGCACAATTCAACATCTGCTGTGGTTGAAAGA
CATTATTTCCTTCACCATTGATTCCACAAAGACAGCTTGTATACAGGCAAGTACAAACCA
TGACAGATGATGTGAGAGGGATTTACAGACTTACTTCAGTGTGTTGAACCGCTTCTGCAA
AATTTCTTCCGCTTGCTGGCAGACCTGTCGTCCCCACTCTTTAATGAACAAATAATAGCA
GCACCAAATTAGCCACGACACGTCACAAACCCAAACCATTCCAACTTACTCCACAATAGT
CATCAGCCTTCTAACATACCGGAAATACTTCATGGCAAACTCAGCCATGCCCGAGAGAGT
CTCCAGCTCATGGAATGAGCCCTGGATTGAGCTCCGGTCGGCTCTCTGGACCACGGCCTC
TTTACCGAGCAGCTCTGGATCGACGCCGCCCACGGGCCTGCTGATCGGACCTGGAGGCGA
GCCCTTGGGTGGACCTGCAGTTGTAGCGCCCCTCGCGCTTTTCCTCCTGTCTTCTATTCG
GTTAAGGGGCAGACAGTGGTAGTCCGGGGCCGCCGATGGCTGGGTGAGGTCATCAGCGAA
AAGACCAGAGCGCCCTCCCATAGTGCCAAAACGCCAGCCTGGTGGAAACACAGACRAAAA
TGTTTTTCCATGAGAAAGAGATCAYGAAATACATTGAAgCAAGGCATATCTGAACCTAAA
AACTGCTAGGTTATCACCTGTCTAGAGTCCTTCCATTGGCTGCAGTTTGATGATGTCACC
CTTGCTGAAGCTAAGCAGACTTTTGTCATCTGTTACAAAACTCTTCAGGGCAACCACATG
GCCTGAGTCCTAGAGGGCAGGGAGAGAGATGGTTTAGGAGGATGATATGTGGGTCACATG
GCCAAAAGAGGCCCCAGAGCATCAAAATGAAATATAATGATGAATGATGGTGATTTAGGA
CTAAAGGAGTACCCGGATGAGCTCCTGGAGGAAGAACCGGATCATGGCAGTGATCTGAGG
AGCTTTGGATGACTGCATCACCAACTTTTCCCTCGCCAGCTCCAGTTCCACTCTGTCTGG
CCCCTGGAGGTCAACTGACAGCAACTCTGCGAAGCTATATTCATGCAGACCCGGGTTATC
ATTCTGAGCAGGAAACACAAGCTGAAAGTGACAACAGCAGATACTAGGGCTGTACCAAAT
GTCCTTTTTTTGTGTTTCTAGTGAGGTTTTCAAATGAAGCTTTGAAAGTCTTTCTTCGTA
TTTTATGACAGACAAAAAAGAGCCCACTGTTTTTTAATCGTATTTAAGACGACAAATATT
TAGCATGACACAAAAAACAAAAAACTAACCAACTTCCTATCTTTGACAAAAGACTAACCA
AATTGATGTGAAAATATGGATAAAACCCAGAAGGTATGTTGTCTACCTGTAGCTTGYGAG
CAGACGCAGGTGTTTGGGGTTGATGCCTGATGCCCTGATCACCTTCAGGAGACGAATGCC
CCGGTGAGACACGCCCAAAACCTGAGCATCCCCTCTGTCAGACTTCAACAGATACAAAGA
GAAGATGTCTGTCAATATGCGCAAGTAGTTAGTGGTCCGGCAACAACTATTGCTTGAAAT
GAGACAGCCAGTATGCCCCCCTAAAAATATTGTATAAGTCACCATAAAACAGACCCAGAT
GAGTGAAGCCGGTGTGGAAGTGTCTTAAAACTTGCGTTATCTCTACCGACCAGCAGGGGG
CGACTCCTCTGGTTGTATAGAAATCTATGCTTCATGTGTTAAAGCTGCATTCCCTCTCCT
GACCACCAGGGGGCGACTCCTCCGGTTGTATAGAAGTCTATGCTTCATGTGTAAAAGCTG
CATTCTCTCTCCTGACCACCAGTGGGCGACTCCTCTGGTTGTATAGAAGTCTTTGCTTCA
TGTGTTAAAGCTGCATTCTCTCACCTGACCACCAGGGGGCGACTCCTCTGGTGGTATAGA
AGTCTATGCTTCATGTGTTAAA
>noCat_Contig_11
TACTACTACTACTACTACTACTACTACTGAGGTCTGTAGGAATACACGACTCCTACTACT
ACTACTACTACTACTACTACTGCTACTACTACTACTACTACTACTACTACTTCTCCTGAC
TGTCGTAAAGCGATTGTTGTCACCTGCTGGTAGTGGAACTCCAGATAGAGGTCGCTGTTG
AAGGACAGAGGGTTCCTCCACATCAGTCGTCTCAGGGAAAAGAAGATGGAGCCGTCGTCC
AGCAGGAAGTCGAACAGATACTCCTCGCCGTGGAGGGGACGCACCATCCCATCTGACAGA
GGGGCAGGACGTCGATCTGTTAATCTGACACTTTTGTTTTGTTTGACTCGCAGCTAACGT
GGCATGAACATCGTATTTACAGTGCTGAGGGAGGGTGTGGGGTCAATTCTAGCCGAATAA
ATGAGCATTTGACCTTTTATTTTGTAACAATCTGCATCTGGGACTTCTCTTCGCACAATC
GGCTAAAGGTTTCATTCGTGCTACACAAGAACAGCGGCAACACGCGGTCATTTACGTCCG
ATCCGCACTGAGCATGTGCAACTCTCAACAGAGAGGGGACGAATCCCTCGTTAGCTACTT
CCACCATCGGCTCCGGGAGAGACAACTGACGTGTCCAAAAGTCAACGCCGGAGCTAACCA
AATGTTAGCAATTTGGAAATACTTACAAATACTTTACATTGTAGATAGTAGATACTAAAC
GAAAGTGATATCATCGCTTCTATCTGTGACGCAGGCAGGACAACAGCATCTTTTACAGCT
AGGAATAAAAAAGCAGATCTTTTTTCTAAgGccaGaCTAACTGTGCTTTGTATCCTGGAT
ATCAATTAGAAACAGGATCAGTTGGATTTACCACGATGTTGGTTGGCAAAGATGGAGAAC
TCTTTGATTTCTGTGAGATTTGAGATGCCCATCTCTTTACAGAACTCTGTTAACACCTCT
GCTGCCATCTGGACGGAAGATACAAAACACAACCACAGAGATATTGATCATTAACAACAG
ACTAAGGTTTTTGTATACAATAGTTTAAAATTAATCTTATGACGAAGCTATTCAGACTAA
AAAAGGAATTTCTATGAGAGTGGGGAAAGATCTGGGAAACCATTATCCAGACAATTACAA
CAAAAAGAGATGTGTCAAATATAAATGGCAAACTTAGGCAAATGGAAATTGATAAATCTW
AYCTCATGGGGAAATATTAACATCACTAAGATGACGGTAGCTCCACAATATAATAACATC
TCTATGATGATACCAGTGACCATTTCTAAAGAAATCTTTAAAACAATATAATCATCGGAT
GAAGGATTTCTTATGGAATAACAAAAAACCTAGAATCAGTATGAAAAAAACTCTTTGCCT
CCACAGCTAGTGGGGATTGGCTCTTCCCACTATGGAATTATTTAACATAACATTTGAAAT
GAATGAGCTACTGGGAAAATTATGCCTCTAGCCCCGCGTGGGTAAAAATGGAGGAGGGTA
CTGGCAGAGCCATCTCRGGTTATGGATTTATCAYAAAAAAAAACAGAAAACATTCGGAAC
AAAGAAATCTAATTTCTTTGGCTAGGAAAAGGAATACATGTTGTCAAAGAGCTCTAAGAT
ACGGCTGATTTAGATCATTTGAGGACCTTAAAGAACAATTGAATTTAGTTGAAAAGGGGG
ACTTCTGGAAGGAGCGAGGAGCACCATAGCTTTATTTGTTGGACTTCAAAGAGAGGAGCT
TCCAAATGCTTCCCGTACCTTACACTCCGCCTCAATATTTTATAGAAAAATGTCCGATAT
TCCAACTAGAACTTGCAAAGGCCTGAGCCTGATGTGGCAAAAAGGATCTTGGCATTGAGA
TTAGGGAAGACGTATGGCAAGAGATCGGAGCCTGGGATACGAGGGATGCACCCAGAAAGT
TTAACCATTCCAAAATTGGACAAAGATATAATTTTACATCCCTGAAACTGTGTAGAATGC
AGGAATCTTACACTGAAGCTGCGTATCTTGATGGGGAAATCCACTCCTCCTGGTAGCTGG
ATGGGAATACGTCGGGAGGTTTTGCCAGCCTGCAGAAAGCAGAGACACACTCAAACAAAC
AGCTCAGCTGTGAATGCAGAATGTGAATGTATGTACTGCTTATGAAGTACACCCTGAGTG
TTGGGGTAACTTGCCAGAATGGCCTCCATCTCGATGTCGGAGGGGATGTTACGGCGGCCG
CCAAAGCTGAGAGACTGCTGGAGGTTATCCTGACACACGCCGGCCAGCTCTGAGGAAACG
CGTATGCGCGAGAGACCTTAAGTACATCTGAATGTGTTTTAACACCACAATGACTTGTGG
AGAGAAGCATTTGTTTCGTAGTGCTGCGTCTGCAGTTTAGTGTACGTTTCTTCTACCTTG
GTACGGGTGCTCGTAGTCCTGAGAGATGTCGCGTAGGTGACGGGTGACGTGCGGCTGCAG
AGTACCTGAGCAGGGGAAGAACCCGGTCATCAGGTGGAGCAGCCGCCAGCCGAGGGTGCA
GATGGACCTGTGAAGACAACACAAGCAGGGAAAATACAGTATTAGCGTTTTAGTCATCCT
TAAAATGGAAAATACCTCTGGAAACAGTGGCTCGGTTCACTTTGTCCCAAAAGTGTTTTG
CAACTGTGTGATCATTTTCTGTTATGAATGTTAAAGACAGTTTCTGTAGGAGCACCTTGG
TCTCCGAATGGTATGCTATATAAAGACGACCTCCAGGGTTTCATTCTGACCTTGGCTTTA
CTTTTCAGACCGGGTTTGTAATAACTAGAGATGATCTAACAGTCTGGATACTAAGAGCGG
TACTTGGGCTTTGAGTATCAGCCGACATCATGTGACACTCAGTTGGGTTGCTGGTGGTTT
GCTTGATGACCTGGCAGTAGATCTCATCTCTCAGCAGCTCCTTTTCCTTCCCCAACTGAA
CAGAAGAGACAAACTCGTCTTTCAATCCCACAGAAGTCTATTCAAGGTCTGTCAAACTCA
CACGGAGACTCAAAGGCGCGACATAAATGCAGCCCGTTAGATTACACCGCCTGAAAGAGC
ACCGACCAGCAAAATGTGGCTCAAGCAGTCCGTCTGGGTGTTCTTCTTTTTCATCTGCAG
GTCACCCATAAACTGCATCAGGTCTGGAGGGACAAATAAAAGGGAGAAGGAGTAACGGAG
GAGTGACAGTGGGCTCAGTGTGTATCCGTATGGCTCACGAGGATGCACTCACTCATGAAG
CACTGGACCGACAACTCATTGATGTCAGGGTCATTGTAGAGAATGAGGGACTCCTGTATG
GGAACCTGCATGAATGAAAGACATAGTTAGCATAGCAGTTAGTGGAGTTGGATTTATTCC
TGAAGACCTCCTGATGATGCATTTACATATTTAAACAAGACAATTCAGTCATCTGGTGAC
ACATTTGTTCCCTCTGATCTCAACTAATGAAGTTAAATATCATGACAACTGAGGCAGCAT
TTATACATAAAAAGGTACTGTTAGCGTATTACAAATTGGATGCCTGGTAGAAACTCCGGA
AGA
>noCat_Contig_12
TAACTAAAGGGAGAGTAACTAAAGGGTGACCTGCTTGTTGAGTCCTAACATGTTGCACAC
CATCTCTCTTGAGTACGGCTGTTCTAACACATAGCGCAGCAAGCCCGTCTGGGGCTCAAA
CAGGTCCTACAAACAAAAGAAACACACAATGTAATACTGCTTTGTGTGTGTGTGTGTGTG
TATCACATGTGTTAATATTCTACCTTGTCAAACGGCAGCATGCCTCTCAGAGGGAAGTGG
AGCGTAGTGGGGTCTAACTTCCAGGAGTTACAGATGGCGCCGCTGTTATTCACCACTGGT
AACAAGCTGCAGCGGCCTGTGGACACGTTCACGCACAAAATGACCACACGGGCACGCTGC
ACATGCACGAGTCGCATCGTGCACTTCACTGAAGGACTATGAATCAGAGATCTGAGGCAT
GCAATGTGGCATACATGCACGTGTTGGGTTTGCCACACACTGCTCAATGGAAACTCTATT
TTGTGAGTCTTTAAAGTTCAGCTTTTTACCACTATATATATATACACACACACACACACA
CTGTATTCAGTAGATATCAATCTCAAAACATCAATCAAAAATGTGTTTTAGATCATGAGG
GACACCTACTCTGACAGCTGTGTGAGGATCAGCAGAGAGGAGAGGAGGAAGATGAAAGAC
CTGCTGGGTGAGTGTTTGACGGATCGTCACCACAGTTGGGACAATGTTGTTGTCACGAGC
TAAAGCTATTCACAAGTGGTAGACTGTGTATATATAATGTACATAGATGGACGTTGCGTC
TGCACTTCCTCTCGCTGTATAAAAGTGAAACCAAGATGTAAAGATCTATGAAACATACGT
TGAGGGTTGTGGTTAAACTCCTCACCACGTACATTTCAGTACTACTTCACCCAGCCAGTG
ATCAAGATGTTGTGGCTTCCTGTTGGGCAGCTGTCTTTTTGTCTATCATTCTATGAGTAC
TTACTGAATATAAACTGTTTAGTTTAAACCATTAGTTTGCTGACCATTATCCCATTTTTT
TGTATTCATCCCCATTTGAACTCTAGCCAATTTCAATGTGGGAATGAGTATAAGCACCAT
CCAGAATGAGGGCATGAAGAAGAGGATCGTCATGGCTGCTCGAGACAACTGGGAAAACTA
CTTCATCCGTCTGTTCCCTGTGAAGGTGATCATGACAAAACGAGTTGGAGAGAATGTGGA
GTGTGAGGCGTTTGAGGATCATCAGTAAGTTGGTTCCATCTGGGATGTGCAGCATTCGTA
GCTAAAAGAAGCTCCACCCCGTTGGGTTCTGACTGGTTCTGAAAGGTTCTACCATTTTCC
TGACGATAGTCCTTCGTAAAAAAAGTCCTACTGGAGCCCTACAACTAGCAGCATCATTTT
AAAGTCTGTTCTACAAATAAATGTCCAAACAATTGGGCATTACACAGATTTTGTACAAGG
ATGCTGGCAAGGTAAAGTTAGTTAATGTCCTGTGCAAATTGATGATTGAGTTAAGGGCTG
TAGTGTGAAAGGGGCTCTAGTAACAATTTGGGGAAAATGCCGTTACGACAGTTTTGTGAA
TGAAAGCAGTAACATCGCAAGGACACGCATGTAAAGGGGTAACGGGAACATGGTTTCATG
CTGGTGGGGCTGGTGAACCAATCACAAGACTCGGCTGATTACGTCTTTAAATCTGCAATT
TGACAAGACTTGAAACCAGCAACTGAGATAAATACTGTACATGTTCACAATGTTTACGGA
GGGAATAAATCAAGAGAGAAGTAATTTTCTCAKACTTCTATACAACCAGAGGAGTCGCCC
CTTGGTGGTCAGGAGAGAGAATGCAGCTTTACCACATGAAGCATAGACTTCTATACAACC
ACAGGAGTCGCCCCCTGGTGGTCAGGAGAGAATGCAGCTTTAACACATGAAGCAAAGACT
TCTATACAACCAGAGGAGTYGCCCWCTGGTGGTCAGGAGAGAGAATGCAGCTTTTACACA
TGAAGCATAGACTTCTATACAACCGGAGGAGTCGCCCCCTGGTGGTCAGGAGAGGGAATG
CAGCTTTAACACATGAAGCATAGATTTCTATACAACCAGAGGAGTCGCCCCCTGCTGGTC
GGTAGAGATAACGCAAGTTTTAAGACACTTCCACACCGGCTTCACTCATCTGGGTCTGTT
TTATTGTGACTTATACAATATTTTTAGGTGTTTCATTTCAAGCAATAGTTGTTGCCGGAC
CACTAACTACTTGCACATATTGACAGACATCTTCTCTTTGTATCTGTTGAAGTCTGACAG
AGGGGATGCTCAGGTTTTGGGCGTGTCTCACCGGGGCATTCGTCTCCTGAAGGTGATCAG
GGCATCAGGCATCAACCCCAAACACCTGCGTCTGCTCACAAGCTACAGGTAGACAACATA
CCTTCTGGGTTTTATCCATATTTTCACATCAATTTGGTTAGTCTTTTGTCAAAGATAGGA
AGTTGGTTAGTTTTTTGTTTTTTGTGTCATGCTAAATATTTGTCGTCTTAAATACGATTA
AAAAACAGTGGGCTCTTTTTTGTATGTCATAAAATACGAAGAAAGACTTTCAAAGCTTCA
TTTGAAAACCTCACTAGAAACACAAAAAAAGGACATTTGGTACAGCCCTAGTATCTGCTG
TTGTCACTTTCAGCTTGTGTTTCCTGCTCAGAATGATAACCCGGGTCTGCATGAATATAG
CTTCGCAGAGTTGCTGTCAGTTGACCTCCAGGGGGCAGACAGAGTGGAACTGGAGCTGGC
GAGGGAAAAGTTGGTGATGCAGTCATCCAAAGCTCCTCAGATCACTGCCATGATCCGGTT
CTTCCTCCAGGAGCTCATCCGGGTACTCCTTTAGTCCTAAATCACCATCATTCATCATTA
TATTTCATTTTGATGCTCTGGGGCCTCTTTTGGCCATGTGACCCACATATCATCCTCCTA
AACCATCTCTCTCCCTGCCCTCTAGGACTCAGGCCATGTGGTTGCCCTGAAGAGTTTTGT
AACAGATGACAAAAGTCTGCTTAGCTTCAGCAAGGGTGACATCATCAAACTGCAGCCAAT
GGAAGGACTCTAGACAGGTGATAACCTAGCAGTTCTTAGGTTCAGATATGCCTTGTTCAA
TGTATTTCATGATCTCTTTCTCATGGAAAAACATTTTTGTCTGTGTTTCCACCAGGCTGG
CGTTTTGGCACTATGGGAGGGCGCTCTGGTCTTTTCGCTGATGACCTCACCCAGCCATCG
GCGGCCCCGGACTACCACTGTCTGCCCCTTAACCGAATAGAAGACAGGAGGAAAAGCGCG
AGGGGCGCTACAACTGCAGGTCCACCCAAGGGCTCGCCTCCAGGTCCGATCAGCAGGCCC
GTGGGCGGCGTCGATCCAGAGCTGCTCGGTAAAGAGGCCGTGGTCCAGAGAGCCGACCGG
AGCTCAATCCAGGGCTCATTCCATGAGCTGGAGACTCTCTCGGGCATGGCTGAGTTTGCC
ATGAAGTATTTCCGGTATGTTAGAAGGCTGATGACTATTGTGGAGTAAGTTGGAATGGTT
TGGGTTTGTGACGTGTCGTGGCTAATTTGGTGCTGCTATTATTTGTTCATTAAAGAGTGG
GGACGACAGGTCTGCCAGCAAGCGGAAGAAATTTTGCAGAAGCGGTTCAACACACTGAAG
TAAGTCTGTAAATCCCTCTCACATCATCTGTCATGGTTTGTACTTGCCTGTATACAAGCT
GTCTTTGTGGAATCAATGGTGAAGGAAATAATGTCTTTCAACCACAGCAGATGTTGAATT
GTGCCGGTGTGCCAAACTTATTTCATATAGCCTGTACGTAACCACGTGGGATCTATGATA
GCGTTGCAGTACAGGGTCTGCTACAGCAACCCACAGTGGACAGATAGGAATAACAGTGCA
TTTTATTAACACATGTTTTAATTAAAGATTAAGCTGAGCTAAGTGAGCCAAAACAATAGA
ATAATAAATAAATGACTAAATGGGTTTAGTAGTGTTTGAGATTAGGGATGGACAGACAGC
TACACGCATGGTCCACACAGGGTCCCCCACAGACATCTGGCTGAGATGATGAGAAACCAG
TTATATAAAAGAGTCATTACTGACATCTAAAAGGAATATGCGTACTGAAAATATAAATCA
TGACATTCGTTATATAATTGTACATTTTTGTCTATGAAACCTGTTCAGGTCGCTTAGGGT
CAGAATAATAATAATACTGGATCATGAAGCTGGAGAGGTCCCTGGGGAACCACTGTCTGT
TTAGACTAGATACACACCGGGCACCGCCACAACACTCACATGTTATCATTATGTTAGACC
AGGTGCAGTGGGACTGGCCATGGACGCCCCAGTCTTGTGAGACAAGGAGAGGACATGTGT
CTTTCCTCCTCCTTGAAGGGTTAGAGCCAATTAGATGTTAGGATGATGCGATGAAACCTG
TGACGGAAATCTGTGTATAAAACAGCCGAACATCCGGTTGTGGTGGAAGTTTGTTTGGTT
TCCAACCTGCGTGTTGACGAAACGACTCCCTGCTCTTGCAATTGCAGCGCTTATACTTTG
CTTGTGACCAGAGAAATAAATCTACCAAAATGAGAGAAGTTGTTCGGCTGAATTCTTCCG
GAGTTTCTACCAGGCATCCAATTTGTAATACGCTAACAGTACCTTTTTATGTATAAATGC
TGCCTCAGTTGTCATGATATTTAACTTCATTAGTTGAGATCAGAGGGAACAAATGTGTCA
CCAGATGACTGAATTGTCTTGTTTAAATATGTAAATGCATCATCAGGAGGTCTTCAGGAA
TAAATCCAACTCCACTAACTGCTATGCTAACTATGTCTTTCATTCATGCAGGTTCCCATA
CAGGAGTCCCTCATTCTCTACAATGACCCTGACATCAATGAGTTGTCGGTCCAGTGCTTC
ATGAGTGAGTGCATCCTCGTGAGCCATACGGATACACACTGAGCCCACTGTCACTCCTCC
STTACTCCTTCTCCCTTTTATTTGTCCCTCCAGACCTGATGCAGTTTATGGGTGACCTGC
AGATGAAAAAGAAGAACACCCAGACGGACTGCTTGAGCCACATTTTGCTGGTCGGTGCTC
TTTCAGGCGGTGTAATCTAACGGGCTGCATTTATGTCGCGCCTTTGAGTCTCCGTGTGAG
TTTGACAGACCTTGAATAGACTTCTGTGGGATTGAAAGACGAGTTTGTCTCTTCTGTTCA
GTTGGGGAAGGAAAAGGAGCTGCTGAGAGATGAGATCTACTGCCAGGTCATCAAGCAAAC
CACCAGCAACCCAACTGAGTGTCACATGATGTCGGCTGATACTCAAAGCCCAAGTACCGC
TCTTAGTATCCAGACTGTTAGATCATCTCTAGTTATTACAAACCCGGTCTGAAAAGTAAA
GCCAAGGTCAGAATGAAACCCTGGAGGTCGTCTTTATATAGCATACCATTCGGAGACCAA
GGTGCTCCTACAGAAACTGTCTTTAACATTCATAACAGAAAATGATCACACAGTTGCAAA
ACACTTTTGGGACAAAGTGAACCGAGCCACTGTTTCCAGAGGTATTTTCCATTTTAAGGA
TGACTAAAACGCTAATACTGTATTTTCCCTGCTTGTGTTGTCTTCACAGGTCCATCTGCA
CCCTCGGCTGGCGGCTGCTCCACCTGATGACCGGGTTCTTCCCCTGCTCAGGTACTCTGC
AGCCGCACGTCACCCGTCACCTACGCGACATCTCTCAGGACTACGAGCACCCGTACCAAG
GTAGAAGAAACGTACACTAAACTGCAGACGCAGCACTACGAAACAAATGCTTCTCTCCAC
AAGTCATTGTGGTGTTAAAACACATTCAGATGTACTTAAGGTCTCTCGCGCATACGCGTT
TCCTCAGAGCTGGCCGGCGTGTGTCAGGATAACCTCCAGCAGTCTCTCAGCTTTGGCGGC
CGCCGTAACATCCCCTCCGACATCGAGATGGAGGCCATTCTGGCAAGTTACCCCAACACT
CAGGGTGTACTTCATAAGCAGTACATACATTCACATTCTGCATTCACAGCTGAGCTGTTT
GTTTGAGTGTGTCTCTGCTTTCTGCAGGCTGGCAAAACCTCCCGACGTATTCCCATCCAG
CTACCAGGAGGAGTGGATTTCCCCATCAAGATACGCAGCTTCAGTGTAAGATTCCTGCAT
TCTACACAGTTTCAGGGATGTAAAATTATATCTTTGTMCAATTTTGGAATGGTTAAACTT
TCTGGGTGCATCCCTCGTATCMCAGGCTCCRATCTCTTGCCATACGTCTTCCCTAATCTC
AATGCCAAGATCCTTTTTGCCACATCAGGCTCAGGCCTTTGCAAGTTCTAGTTGGAATAT
CGGACATTTTTCTATAAAATATTGAGGCGGAGTGTAAGGTACGGGAAGCATTTGGAAGCT
CCTCTCTTTGAAGTCCAAATTTAGTTGAGAAGTCCCCCTTCTCAACTAAATTCAATTGTT
CTTTAAGGTCCTCGAATGATCTAAATCAGCTGTATCTTAGAGCTCTTCGACAACATGTAT
TCCTTTTCCTAGCCAAAGAAATTAGATTTCTTTGTTCCGAATGTTTTCTGTTTTTTTTTA
TGATAAATCCATAACCTGAGATGGCTCTGCCAGTACCCTCCTCCATTTTTACCCACGCGG
GGCTAGAGGCATAATTTTCCCAGTAGCTCATTCATTTCAAATGTTATGTTAAATAATTCC
ATAGTGGGAAGAGCCAATCCCCACTAGCTGTGGAGGCAAAGAGTTTTTTTCATACTGATT
CTAGGTTTTTTGTTATTCCATAAGAAATCCTTCATCCGATGATTATATTGTTTTAAAGAT
TTCTTTAGAAATGGTCACTGGTATCATCATAGAGATGTTATTATATTGTGGAGCTACCGT
CATCTTAGTGATGTTAATATTTCCCCATGAGGTTAGATTTATCAATTTCCATTTGCCTAA
GTTTGCCATTTATATTTGACACATCTCTTTTTGTTGTAATTGTCTGGATAATGGTTTCCC
AGATCTTTCCCCACTCTCATAGAAATTCCTTTTTTAGTCTGAATAGCTTCGTCATAAGAT
TAATTTTAAACTATTGTATACAAAAACCTTAGTCTGTTGTTAATGATCAATATCTCTGTG
GTTGTGTTTTGTATCTTCCGTCCAGATGGCAGCAGAGGTGTTAACAGAGTTCTGTAAAGA
GATGGGCATCTCAAATCTCACAGAAATCAAAGAGTTCTCCATCTTTGCCAACCAACATCG
TGGTAAATCCAACTGATCCTGTTTCTAATTGATATCCAGGATACAAAGCACAGTTAGCCT
TAGAAAAAAGATCTGCTTTTTTATTCCTAGCTGTAAAAGATGCTGTTGTCCTGCCTGCGT
CACAGATAGAAGCGATGATATCACTTTCGTTTAGTATCTACTATCTACAATGTAAAGTAT
TTGTAAGTATTTCCAAATTGCTAACATTTGGTTAGCTCCGGCGTTGACTTTTGGACACGT
CAGTTGTCTCTCCCGGAGCCGATGGTGGAAGTAGCTAACGAGGGATTCGTCCCCTCTCTG
TTGAGAGTTGCACATGCTCAGTGCGGATCGGACGTAAATGACCGCGTGTTGCCGCTGTTC
TTGTGTAGCACGAATGAAACCTTTAGCCGATTGTGCGAAGAGAAGTCCCAGATGCAGATT
GTTACAAAATAAAAGGTCAAATGCTCATTTATTCGGCTAGAATTGACCCCACACCCTCCC
TCAGCACTGTAAATACAATGTTCATGCCACGTTAGCTGCGAGTCAAACAAAACAAAAGTG
TCAGATTAACAGATCGACGTCCTGCCCCTCTGTCAGATGGGATGGTGCGTCCCCTCCACG
GCGAGGAGTATCTGTTCGACTTCCTGCTGGACGACGGCTCCATCTTCTTTTCCCTGAGAC
GACTGATGTGGAGGAACCCTCTGTCCTTCAACAGCGACCTCTATCTGGAGTTCCACTACC
AGCAGGTGACAACAATCGCTTTACGACAGTCAGGAGAAGTAGTAGTAGTAGTAGTAGTAG
TAGTAGGAGTCGTGTATTCCTACAGACCTCAGTAGTAGTAGTAGTAGTAGTAGTAGTAGC
AGTAGTAGTAGTAGTAGTAGTAGTAGTA
>RXX-TRIM_Contig_13
TGGTGGTTCAAGCCCACCCAGGGACGACACATTCTATTGCACTCCAGAGACCGAATTCAT
GTGGACCTCGTGCAAAGCCGCCATTGATGAAGGACCTGCTGCTTGGTCAAAAAGCTCCAC
TTGCTATCATGGGTGGTTGCTCAGTGTGATAGGTGCTGTCCTGGATAACCCAAGACTAGA
TACCTCCTTTAATTCTTCCTCTCAGCCTGTTACCAACTCTCTCCCAGCTTGCTTCTCTGT
TATTGAATCATACCTTCAAAAAAACTTTAAAAATATGTCATCAACTATATCAACGCTACA
TTTACATGACGGGAGAAAAAAAAAAAAACGTCTCTTAGTCAGTTGACAGATGTCTCTGTG
GCGCAATTGGTTAGCGCGTTTGGTGGTTCAAGCCCACCCAGGGACGACACATTCTATTGC
ACTCCAGAGACCGAATTCATGTGGACCTCGTGCAAAGCCGCCATTGATGAAGGACCTGCT
GCTTGGTCAAAAAGCTCCACTTGCTATCATGGGTGGTTGCTCAGTGTGaaAWAGGTGCTG
TCCTGGATAACCCAAGACTAGATACCTCCTTTAATTCTTCCTCTCAGCCTGTTACCAACT
CTCTCCCAGCTTGCTTCTCTGTTATTGAATCATACCTTCAAAAAAACTTTAAAAATATGT
CATCAACTATATCAACGCTACATTTACATGACGGGAGAAAAAAAAAAAAACGTCTCTTAG
TCAGTTGACAGATGTCTCTGTGGCTGGTGGTTCAAGCCCACCCAGGGACGACACATTCTA
TTGCACTCCAGAGACCGAATTCATGTGGACCTCGTGCAAAGCCGCCATTGATGAAGGACC
TGCTGCTTGGTCAAAAAGCTCCACTTGCTATCATGGGTGGTTGCTCAGTGTGAAAAAGGT
GCTGTCCTGGATAACCCAAGACTAGATACCTCCTTTAATTCTTCCTCTCAGCCTGTTACC
AACTCTCTCCCAGCTTGCTTCTCTGTTATTGAATCATACCTTCAAAAAAACTTTAAAAAT
ATGTCATCAACTATATCAACGCTACATTTACATGACGGGAGAAAAAAAAAAAAACGTCTC
TTAGTCAGT
>noCat_Contig_14
TTCAATGGCCGCCTGCTGGAAGTTGCTGCTAAACTGTCTGACTATGGAATCAAGAACAAG
TCAACTATTCACTCATTTGTTAAATCCACGAAACCAACGCTCTTCATCAAAGATCTGAAG
GGTAAAACCTTTGTCATCCGTCTGAATGAAGATGAGTTCAAGACCTACCTGGTGCTGGAT
CTGAAGAGAAGGATGCGCCCTTTAGAGGGAATCCCAGGTTGGCKWGMGYCMCYTTGTGGC
ACTGGCACCCAATGGCAAGTGTGTGGCATCCGTCAGCCCGAGCCTGGCACTGAAGAAGTT
GGAGTTATTGTTGATGATGACAATAATTAGTATTAATATTTGCAATGATGACTAATCCAT
CTCTGGCACTGTCGTGTACTCTCATTGTTTTTATTTAGCCTTTCTGCTACTATCGTATTG
TGTTGCACTGTGACGAAAGTGAAAGTATCCTCGGCCCTCCATACCTGTGATGTCTGGGAT
CAACGCCCTGAAATCGCCATTTATTTCTGAGTGGCGGAGCCGAAAGCAGCACAGCGACTC
GCACACAAAAAAAACAGCACGAAAATGGGAAAAAGATACCAGGTCGTTGTGAACGGACCG
AGGGAGGAGAAGATGATGATTGGGATGTGCAACACAGAAGAGCAGTTTAAGAACATGACG
GTGCTGCAGCTGAAGGAAAAGATAGAAGAGAGACTCCCCCACAGCACGTCAGGTAATTTA
ACTTTTAGCCACCAGTGAAGTTAGGAAAACGTTTAGTCGACGAAGGTGCTTTTTAATTTA
AATTGTCTTTACTTCATCCTAAAGCAAAGACTTGATAGTTTGCAGTGTATACAGTAGAAA
GTAAGACTAGTCTTGCATTCAACATTTTACTTAAAGTATTGAGAGCCAAAGGTAGCCTAC
TTAAGATTACTGTCCAATCATGTTACCTGTTGATTTGTTTTGGAGACGTTGTGTCAGCAC
ATGTTTCATACTCCATTTCTGTGTGTGTATGTTTGTCTTGTGCATGTTGTAGGAGAGGAC
ATCAAATTGATCTTTAGAAGCAATGAGCTGGACGATGAYTCTGCTCTACTGTCTGCATAY
GGAATCCAACACATGTCAGGCATTTATTTGGATGTTAAAGTACCTGGAGAATGGGAAGAT
GGTGGACTGGGTGACAAGGATGGCAAAAACAAAAGTATGGAAATTATCTCTTTTTTTTTT
AAA
>noCat_Contig_15
TGTACTCAGCCAAGATCCAAGAAGTCCAGTAGTCTTGAGGAGTCACCAGTAGTTCAATAA
ATTGAAAAAAAATAATGATGAGCAAAGGTTCACAACAACGTCTTAAGCATTATAATATAT
TATCTTTTGGGTCTTCCCTTATTAGCTTTTCCTTTTAAAAAACTAGAAACAAAACCATGT
CTTCTCAAAATTGTGTACCACCAGCCACACCACAAGACTAGTGAGGGCACTAGCTTTGCT
GAACTCAGACAGCTTATATTTTAACCGGCACAGCATTTCTAGCCTTTACGGCACTTGTCC
AGACACCAACCAATTACATGCATGTAAATCACATCCCGTGATGCTACTCGGCCAATCTAA
TGTATATTCAGATAAGCATCGCGGCATGAGTGAGATACACGAGACTGGACGAGGAGAGGG
CGAACAGTCGCGAGTATGCCGTTCTCCAAAAAGAGAAATGTGGACAACGAGACCAGAGTC
TTTAGAGACTCTTCTGTTCATTTTTCCCAAAGGCCGTTCAAAACTAGTGTGTCTCATGTG
TTCAGACCATTATTAAAAGTTCAATGTGAAGCTTTAATACAAGAGAAAGCACAACTCTTT
GAGCAAACGTATCAAATCACATCCGAAATGAAGGAACAGAAAAATAAACCATCCAAGAGG
CCAATATGATCAGAACCCTAACGCATTCATTCACTGTCCCACAATAATGTCAACAGAGAT
AATAGAGCTGAAACCAGTGTTTCAATAACAGATAGTTCCTCACACACATTTTATAAGAGA
ATAATGTAATGGCTATTTTGTTTGACATCACTACACAACTGACTTAACTGAATGTAAAGC
TACAAGCAAAGACAATTAAGTTACTTTTTTTTTTWW
>noCat_Contig_16
TGTACTCAGCCAAGATCCAAGAAGTCCAGTAGTCTTGAGGAGTCACCAGTAGTTCAATAA
ATTGAAAAAAAATAATGATGAGCAAAGGTTCACAACAACGTCTTAAGCATTATAATATAT
TATCTTTTGGGTCTTCCCTTATTAGCTTTTCCTTTTAAAAAACTAGAAACAAAACCATGT
CTTCTCAAAATTGTGTACCACCAGCCACACMACAAGACTAGTGAGGGCACTAGCTTTGCT
GAACTCAGACAGCTTATATTTTAACCGGCACAGCATTTCTAGCCTTTACGGCACTTGTCC
AGACACCAACCAATTACATGCATGTAAATCACATCCCGTGATGCTACTCGGCCAATCTAA
TGTATATTCAGATAAGCATCGCGGCATGAGTGAGATACACGAGACTGGACGAGGAGAGGG
CGAACAGTCGCGAGTGAGAAGTTATTTCATATGCCGTTCTCCAAAAAGAGAAATGTGGAC
AACGAGACCAGAGTCTTTAGAGACTCTTCTGTTCATTTTTCCCAAAGGCCGTTCAAAACT
AGTGTGTCTCATGTGTTCAGACCATTATTAAAAGTTCAATGTGAAGCTTTAATACAAGAG
AAAGCACAACTCTTTGAGCAAACGTATCAAATCACATCCGAAATGAAGGAACAGAAAAAT
AAACCATCCAAGAGGCCAATATGATCAGAACCCTAAYGCATTCATTCACTGTCCCACAAT
AATGTCAACAGAGATAATAGAGCTGAAACCAGTGTTTCAATAACAGATAGTTCCTCACAC
ACATTTTATAAGAGAATAATGTAATGGCTATTTTGTTTGACATCACTACACAACTGAATT
AACTGAATGTAAAGCTACAAGCAAAGACAATTAAGTTACTTTTTTTTTTTAA
>noCat_Contig_17
AACAGCTAACTGTGTCCTGCATGGTGTACGTCAATAAGAGGGACTAGCAGGCCTCAGCCT
TCATTAGACTATGGGAGCCACTGACCCCTTCCATAGCGGTATCATTCATAGAGATTACAA
CGATATAGGGTCACACAACTGAGTTAACACATCTTTCTGCCTTCTGTCCTCTATTTAAAG
CAAGATATGTTTGGCCTTAGAATGGTAGAGACTCTGTTTGTGACATATATTTGAATGAAA
TGACAGATTGTCATGAATTTTCATTGACATTTTCATCAGAAAGTATTGTGATGGTTTTCC
CCTGACTTTTCATCTAGCATGCAAGCCATTACTTAAAGTAATACCTGTTGGCTTCTAGGA
ACAATGCTCAGTGTTCTGCCTGGTGTGGCCTACATGGGACAGGTTAACAGGCCTCAGACA
TCACCAACTGTCTTGTCCCCTGCACAGCGGTATCATGTAATGTGGCTCTGTATAGCTTGG
GGAACTGGACATGTAAACTTTCTCCCAGCCATATTGAGGTTGGAAACTTTTCGGTTTCAT
AATGTAGTCATAATGTAGTGTTCACTAAAGTTAGTCTGAGTCTGTGGGCCCTCTTCCATC
TCCTTATCCTATCTATGGTATCAGCTGGTTCCTGGTGTCATATATGCCTTCACAATACCT
CACCATTAAAAATGCATCCCTATTGCTTTACCATAGCTGACCTTACATTAGCCAATACAC
TAACTCAGTGAGCTCAGGTAAAGGACTGGAGATGCTTACCGTGGACACATTCATGTCTAC
ACAATTTAAAGCTAGATTAACAAACACTATAAAATGATTATCACATATGCTGTTGTCACT
GCATATTCATTGTCAACAACAATTTAAGAAAACCTTCAAAACTGAGGGTCAGTAAAGAAT
GGGGTGGACATTTTTTTTAAAGTTCTCAAAGGTCCAATAATGTGAGTCAAATATCAAAAA
GAGAAGCAAACTTAACATAAATAATCTTTACACTTTAATTTAAAATGTATGATTAATCCT
GTTGGACACAAACAATGTTTTAGTCAAATAAAGCTGCTTATCAATTCTTACATACAGCAT
AATCTAGTGAGCTTGACTGCATTATATTAACATGTTTCTAGTCTTGGGCTCTGCATGTTT
GATATACAAACCTACTACTACTACTTTTGGTACTAAATGTTTATATTTTACTTTTTTAAT
ATTTAATGCAGAACTTTTATTTTAAAAGTGAACTTTTATTATTAACTTTTTACTTGTGAC
AGTGGATTAAACTGTATAAATATAATTGTGTTGATTAATGTTCAACATAAGGCTGTAGAT
CAGGCCTGTAAACCAAGGCAGAAAGTCAGAATACTGTGGTGTCTTTTGCTGCTTGCACTC
TGAGCCTAAACGATGGGCCATCAGGGGGAGGGGGGCCCCCTGCACCTGCAGGCAATCAGC
CCTCCCCCTGATCAGCGCGAGCAGAGTGGAGTCAGGTCTGAAGCGCTGAGACACGTGAGC
CCATCCCCCACCAGCTCTGAGACAGGCCCCGCCCCCCTGGACGCTGAGTTTGAGTCAGTT
CTGAAGTTCTGATGCAGAGTGAGTTCACCCATCCCCCACCGGCTCTGAGACAAGCCCCGC
CCCCCTGGACGCTGAGTTTGTGTGAGTTCTGAAGCTCTGAGCCAGAGTGAGTTCACCCCT
CCCCCACCGACTCTGAGACAAGCCCCGAACACATTGAATCTCAATCTGAGGCCTAGTGCT
GACCTGAAGCCTAACCTGAGGCCTGACCTTCAGAAGAATTGAGCGACTGAGACGTCATCG
TAGTAAAAATGAAGAACAGCCTTCGTTTTCACAGCAGGTAAGAATATATAAAAATATTTT
CAGAATGTAATTATCATGAAAAGTTTACATTTTACATAGTATTGTAAATACGTGTAATGT
AGTGTGCATTTGTGTGATGGTTCCATTGGTTCCAAACGCATCATGTTCGCTTGTTAGAAA
GCATAATACGGCTTTATATCTGTATCTTTATTTCTAGGCCACATTCTGGCAAAGCAGACC
GAGCATGAGGATTTTAGCTTTTGTTATTTTAAAGGTTAATTTTCCGGCTTAGTTAATAAG
TATTACTGGGGTGTGCGTGTGTATTTGTGTATCACAGTCAAAGTGAAAAGTGGTAAAGAG
AAAGTTATTTGGTTTAATGCAGCATAGTGTAACAAAAAGTTAAGACAATTCATATTCCTG
TTTTTTGTTTTGACTCATTTGCATTAGATTAAAGTGTGATTTCATTATATATTAGTTTCT
TGGTGTGTTTATTATTTTCAGAGGTTAAAGGGTTATGTGAATTTAGTAGTTACATTATTA
TAGCAGTCGGTAAGTTATATCTGTGAGGTACCAGGTTTCTTTATTGATCCAAGACTAATA
ACATAGATAGTTGGTTATAAGAACACAATTTAATTAAGTAAAGAACTCAGGGCTCGATCT
ACCATTTTGGATAGAAGACAGGCTTCATAATTATGTCATAATATTCTCCCACTATCCACA
GAGAAATCACACAGCCMAWATgggWCWGAgRAMTGACTTCATACTACAGATCAAGCTTCA
TGGGATGTGTGCAACGAAAGATTAACGAAAAATGAACATTAAAACAGTTGGTTCTCGAAC
ATAACATGTAATATGTATACAAAAGAAACAAAAAATTACTATTTACAGTTTATTTAGTGT
ACAGTTTAGTTTTTCACCTATCACACCCAAGAGGCGCTGACTGCTGACGTCTCATTCAGC
CTATGTTATGTTTTGCACTATTACTGTGATGTTACAAAACAAGGTTTTTGTAAATGCACT
TAACCATCTTCTAATAGATCCCTATTATTTTTGTGTTGCTCTTCATCGTAGGAATCTAAC
CCATGAAGCTCTGAAGCTCCTTTGTCATCCTCATCGCTGCTTTCCCAAATCGCTGAACGT
ACGTCGTTGACTGTAAACCTTCTCTCTGCTATTCTCTCTCTCCTCTCTGTCCCCTGCATC
TGGGATGTGAAAACAAGTTTTTTTTCTAAAACTCTTTAGTGATTTTCTGATTATCCATTT
TTTTCAAACAAAATATAGACGGACACACATTTACAAATGGCGATGAGAGGTAGAGCTCGA
CACGCATGTGATCTGCATCTGTATTTTAAAATGGCTTGATGTGAGTCATGTACGATCTTG
TGAGAATAAAGGCATAGAATCGGAACACTTTCCATGTGTTATTCTCACGAGATCACAACG
TGACTCACAACGAGCTGTTTCCCAATACAGGCGCAGATCACATGCGTGTCGAGCTCTACC
TCTCATCGCCATTTGTAAATGTGTGTCCGTCTATATTTTGTTTGAAAAAAATGGATAATC
AGAAAATCACTAAAGAGTTTTAGAAAAAAAACTTGTTTTCACATCCCAGATGCAGGGGAC
AGAGAGGAGAGAGAGAATAGCAGAGAGAAGGTTTACAGTCAACGACGTACGTTCAGCGAT
TTGGGAAAGCAGCGATGAGGATGACAAAGGAGCTTCAGAGCTTCATGGGTTAGATTCCTA
CGATGAAGAGCAACACAAAAATAATAGGGATCTATTAGAAGATGGTTAAGTGCATTTACA
AAAACCTTGTTTTGTAACATCACAGTAATAGTGCAAAACATAACATAGGCTGAATGAGAC
GTCAGCAGTCAGCGCCTCTTGGGTGTGATAGGTGAAAAACTAAACTGTACACTAAATAAA
CTGTAAATAGTAATTTTTTGTTTCTTTTGTATACATATTACATGTTATGTTCGAGAACCA
ACTGTTTTAATGTTCATTTTTCGTTAATCTTTCGTTGCACACATCCCATGAAGCTTGATC
TGTAGTATGAAGTCAGTTTCTGAATATGGGCTGTGTGATTTCTCTGTGGATAGTGGGAGA
ATATTATGACATAATTATGAAGCCTGTCTTCTATCCAAAATGGTAGATCGAGCCCTGAGT
TCTTTACTTAATTAAATTGTGTTCTTATAACCAACTATCTATGTTATTAGTCTTGGATCA
ATAAAGAAACCTGGTACCTCACAGATATAACTTACCGACTGCTATAATAATGTAACTACT
AAATTCACATAACCCTTTAACCTCTGAAAATAATAAACACACCAAGAAACTAATATATAA
TGAAATCACACTTTAATCTAATGCAAATGAGTCAAAACAAAAAACAGGAATATGAATTGT
CTTAACTTTTTGTTACACTATGCTGCATTAAACCAAATAACTTTCTCTTTACCACTTTTC
ACTTTGACTGTGATACACAAATACACACGCACACCCCAGTAATACTTATTAACTAAGCCG
GAAAATTAACCTTTAAAATAACAAAAGCTAAAATCCTCATGCTCGGTCTGCTTTGCCAGA
ATGTGGCCTAGAAATAAAGATACAGATATAAAGCCGTATTATGCTTTCTAACAAGCGAAC
ATGATGCGTTTGGAACCAATGGAACCATCACACAAATGCACACTACATTACACGTATTTA
CAATACTATGTAAAATGTAAACTTTTCATGATAATTACATTCTGAAAATATTTTTATATA
TTCTTACCTGCTGTGAAAACGAAGGCTGTTCTTCATTTTTACTACGATGACGTCTCAGTC
GCTCAATTCTTCTGAAGGTCAGGCCTCAGGTTAGGCTTCAGGTCAGCACTAGGCCTCAGA
TTGAGATTCAATGTGTTCGGGGCTTGTCTCAGAGTCGGTGGGGGAGGGGTGAACTCACTC
TGGCTCAGAGCTTCAGAACTCACACAAACTCAGCGTCCAGGGGGGCGGGGCTTGTCTCAG
AGCCGGTGGGGGATGGGTGAACTCACTCTGCATCAGAACTTCAGAACTGACTCAAACTCA
GCGTCCAGGGGGGCGGGGCCTGTCTCAGAGCTGGTGGGGGATGGGCTCACGTGTCTCAGC
GCTTCAGACCTGACTCCACTCTGCTCGCGCTGATCAGGGGGAGGGCTGATTGCCTGCAGG
TGCAGGGGGCCCCCCTCCCCCTGATGGCCCATCGTTTAGGCTCAGAGTGCAAGCAGCAAA
AGACACCACAGTATTCTGACTTTCTGCCTTGGTTTACAGGCCTGATCTACAGCCTTATGT
TGAACATTAATCAACACAATTATATTTATACAGTTTAATCCACTGTCACAAGTAAAAAGT
TAATAATAAAAGTTCACTTTTAAAATAAAAGTTCTGCATTAAATATTAAAAAAGTAAAAT
ATAAACATTTAGTACCAAAAGTAGTAGTAGTAGGTTTGTATATCAAACATGCAGAGCCCA
AGACTAGAAACATGTTAATATAATGCAGTCAAGCTCACTAGATTATGCTGTATGTAAGAA
TTGATAAGCAGCTTTATTTGACTAAAACATTGTTTGTGTCCAACAGGATTAATCATACAT
TTTAAATTAAAGTGTAAAGATTATTTATGTTAAGTTTGCTTCTCTTTTTGATATTTGACT
CACATTATTGGACCTTTGAGAACTTTAAAAAAAATGTCCACCCCATTCTTTACTGACCCT
CAGTTTTGAAGGTTTTCTTAAATTGTTGTTGACAATGAATATGCAGTGACAACAGCATAT
GTGATAATCATTTTATAGTGTTTGTTAATCTAGCTTTAAATTGTGTAGACATGAATGTGT
CCACGGTAAGCATCTCCAGTCCTTTACCTGAGCTCACTGAGTTAGTGTATTGGCTAATGT
AAGGTCAGCTATGGTAAAGCAATAGGGATGCATTTTTAATGGTGAGGTATTGTGAAGGCA
TATATGACACCAGGAACCAGCTGATACCATAGATAGGATAAGGAGATGGAAGAGGGCCCA
CAGACTCAGACTAACTTTAGTGAACACTACATTATGACTACATTATGAAACCGAAAAGTT
TCCAACCTCAATATGGCTGGGAGAAAGTTTACATGTCCAGTTCCCCAAGCTATACAGAGC
CACATTACATGATACCGCTGTGCAGGGGACAAGACAGTTGGTGATGTCTGAGGCCTGTTA
ACCTGTCCCATGTAGGCCACACCAGGCAGAACACTGAGCATTGTTCCTAGAAGCCAACAG
GTATTACTTTAAGTAATGGCTTGCATGCTAGATGAAAAGTCAGGGGAAAACCATCACAAT
ACTTTCTGATGAAAATGTCAATGAAAATTCATGACAATCTGTCATTTCATTCAAATATAT
GTCACAAACAGAGTCTCTACCATTCTAAGGCCAAACATATCTTGCTTTAAATAGAGGACA
GAAGGCAGAAAGATGTGTTAACTCAGTTGTGTGACCCTATATCGTTGTAATCTCTATGAA
TGATACCGCTATGGAAGGGGTCAGTGGCTCCCATAGTCTAATGAAGGCTGAGGCCTGCTA
GTCCCTCTTATTGACGTACACCATGCAGGACACAGTTAGCTGTTCAGATAATGTGAGGTT
TCCACTCATAGAAAGGCCTCTCTGAGCTGCAGACCCATCAAGATGTTAAACTGTACCAAT
GTACTTTACATCTGCACTGTAGCTACTGAGAGAAGTAGCATAAAGCATTTTATGTAGCAA
CTGAGAGAAGTAGCATAAAGCATTTTATGTRCtSAGTTSTGtRAGaKCAKMWAGcACYKG
tTTTAATGTAGCTACACTACTCTACATATAATCTCTAAACCACTGACTCTCACAGCAAGT
CATCAAACTATGTTGCATCATCAAAACATATTTTATTGTGTTCTGTGATGAGCAAAGCCA
TACACATCTACACTGAATGATACCAGGGTGGAGGGGGTTCAGTGGCTAACATAGTCTGGC
TGAGGCCTAGTAACCTCTCTTATTGATGAACACCATGCTGGTTACAGTTAGCTGTACAAA
TAATGTGAGGTTGCCACTGTTAAACTGTACCAATGTACTATAAACCTGCACCTGTGAGCT
CAGTTGTGTGAGAGCAGCTAGCACTGGTTTTAATGTAGCTACACTACTCTACATATAATC
TCTAAACCACTGACTCTCACAGCAAGTCATCAAACTATGTTGCATCATCAAAACATATTT
TATTGTGTTCTGTGATGAGCAAAGCCATACACATCTACACTGAATGATACCAGGGTGGAG
GGGGTTCAGTGGCTAACATAGTCTGGCTGAGGCCTAGTAACCTCTCTTATTGATGAACAC
CATGCTGGTTACAGTTAGCTGTACAAATAATGTGAGGTTGCCACTGTTAAACTGTACCAA
TGTACTATAAACCTGCAC
>RIX-comp_Contig_18
GTTAGCCCCCCAGATCTCAACCCTCAAACCTTCCTCTGACTTTCAATTTTCTTCTTGTCA
TCCTTTCTCTGACTTTTCCCTCCCCTCAGCTGCTGAAATAACCAACCTTGTCTGCAAATC
TAAACCATCAACCTGCCAACTGGATCCTCTTCCGACTGCACTGGTTAAAGCTTGCATTAG
CTCTCTGACCCCTCTTATAACTGCAATTATTCATTCCTCTCTTATCACTGGTATTGTTCC
GTCATCCCTCAAATCAGCTGCAATAACCCCCATTCTTAAGAAACCTGGAGCTGACCCCAG
CAACTTCAACAATCTCCGCCCAATTTCCAACCTCCCCTTCCTCTCAAAAATCCTTGAAAA
AACAGTTGCATCTCAGATTCATGACCACCTTTCCCACAATAGTCTCTATGAACAGTTCCA
ATCAGGCTTCCGTCCCCTTCATAGCACCGAAACAGCTCTTGTTAAAATAACCAATGACCT
CCTAACGGCTGCGGACTCTGGATTCTTAACGATCCTCATTCTCCTCGACCTGACCGCGGC
TTTTGACACCATCTCCCACACCATCCTCATCGACCGACTAGCCTCCCTTGGATTATCTGA
TACACCCCTGCACTGGTTTAAATCATATCTTTCTGGCCGTACTCAGTTTGTCCAACTCAA
AACTTTCAGATCCCACTCTTCCCACCTCTCCTCTGGTGTTCCCCAAGGTTCTGTCCTTGG
ACCCCTTCTGTTCATTATCTACCTTCTCCCTCTTGGCCATATTTTCCGTAAACATAACAT
TCAGTTCCATTGCTATGCAGATGACACCCAGCTCTACCTATCCACTAAACCCACCACATC
CCTACCTCCCACCTCTCTATCAAATTGTCTTCAGGAAATCAGATCCTGGTTCTCCCTAAA
CTTTCTTAAGCTCAACAGTGACAAAACTGAACTCCTTCTTATTGGCACCAAATCCATCCT
CTCAAAAATAAATGACTTCTCTATCTCTATTGACAATTCATCTGTGTCTCCCTCCCCCCA
GGTTAAGAGTCTGGGTGTCATCCTAGATAGCACTCTGTCATTCCAGTCCCACATCAAAAA
CGTCACTCGGTCAGCATATTTCCATTTACGTAATATCTCTCGCCTCCGCCCATCTCTCTC
CCCCAACAGTGCTGAAATTCTGGTTCACACCTTGGTCACTTCCCGCCTAGACTATTGCAA
TTCTCTCCTCTATGGTTTACCTGACAAATCCATCCATAAACTACAACTAGTCCAAAACTC
TGCTGCCCGCATCATTACCAGAACCCCCTCCATCAGTCACATAACACCTGTCCTGCGGCA
ACTTCATTGGCTCCCTTTCAAACACCGCATCATTTACAAAATCCTACTCCTTACATTTAA
AGCCATCAACCATCTTGCCCCTCAGTATCTCACTGAACTCCTCCAAATCAAGACACCCAC
CCGTTCTCTCAGGTCCTCTTCCTCCATCCAGCTCATCCTCCCACCAGCTCGTCTGGTTAC
AATGGGGTCTAGAGCCTTCGGTCACTCTGCCCCACACCTCTGGAACTCCCTGCCCCACTA
CATTCAACACTCTACGTCCATAACCACTTTCAAATCTCATCTAAAAACTTATCTTTTCAG
AGAGGCTTACTCGCTTTAACTCtTTTTTTTCTCTCTTGTGCAATGACCCTTCTTTTTTGC
TTTGCCTGTTCATTTTATTAATAGTATTATGATGTTTTTACTGTTTGCTGCTCTGTTTGG
TTGTTTTAATGGATTGAGTGTTTCCTTGTTGATTTTGTAAGGTGTCCTTGAGTGTTTTGA
AAGGCGCCTATAAATAAAATGCATTATTATTATTATTATTATTATTATTACTGTACTCTT
GTCCACACCCTGTTCACGCTTGTGATGTGACGGTTGACATGAACAATAAAACGACACTCC
AGCTCTTGTACTTGTGTTTTTTTTTATTCAACAACTGGGCATATATGGCGATCAGGGTAC
AAAACATTTCGGTATAGTTTGTCTCATAAATATCAAAGCGCCCAGCCTGGACTTGGAGTG
CACTCTATTGTGTATGGGACAAGGGTAAATTGTAGACTTTTCTTTCGCCTGGACGCAGAG
GAGTCCCGATCCGGTCTTCCTCACAGTCACAGGGACACCCCAGAGCAACGCTAGTCTGCG
AGCTTCGCTTTCCACCCGAGCTCGATCCGGCACCTCCTCGAGTTTGGAGAGCACCGAGGG
TTGAGAGTACCCCGGGGCTTTCAAGGCGTCTCGGAAACGGCTCCCCAGCGATGTCACATC
GTCCAGTATGGGGTTCGAGGAAAGACCCACGGAAAGGGACAGCGGGTCATCAAAGCCCGG
GTCTTCTATGTCTTGAGAGTTGAACGTGTCCACGTACTCGAAGCCGGAGTCCTCTTTGTA
GCAGTTGGGCAGCCGCACGCACTTCCTAAACGAGTACGGGCCCTTGTCTATAGACGAGCG
CCTGCTCTCCACGTGACCCGAGTTGAGCCTCAGATACCTGGCTCCCGAGGAGTCACAACC
TCCCCTTCCCATCGCATCTCCCAGTTTGCAGAGTCCGCACAATTCAAGATCGGCCGGGTA
GGACAGTAGGACGTAGTTGAGAGACACATTCTCCATCTCGTCCAGTAAATGTTTGTAGCC
TTCTATTCCATTGAAACTGCACAGTTCTACCGGTAGATACCAGAGCATCCTCAGGCTTAG
CTTTGACTTGGCCGATGACGCCCTGATGTACACGGCGATCTTACCCACTGCCTTGGCCAG
CTCTCTGAGAGAGGGGTCGCTCTCAAATTCGGTTTTTGTCACTCTTGCAACTCTAATCAG
AGACTCCACTATCACCAATATCAGACTCGTAGCCAATGCCTCCGCGACTTTACGCTTGGT
GGAGAGCGCTGCGTGGGTAGCGAATTTATTGTTGCAATTTCGACAACACTTGAGATCCAC
ATCCAGGTTCAGTCTGCTGACAGGCCTGCCGGGGAGAAACACCTCATTGTAGCACGGACA
GGGCTCTCCGTCTCGGTTTGCTCGGATGGTACTCAAGTATCCTCTGGACGTGACAGTGTA
CCGACGCGATATCTTACCGGTCGGGTCGACGGGGTCTTCCATGAGCAACACGGGGTTGAT
AGAGCCCCACTTGTCCAGCTCTGGTAGAGCCCCCACGGGTCCACACGCACGCTTCTGACA
GTAATTCAGAAGGTCTTCAAATGTAAGGTTATCCTTCATGTGCACTGTGAATGCGTAAGG
AAAAGCAAGCGGCCCGTCCGTCAGAGTCCCCGCGAGGTTGTTGAAGGCTTCCAAGGTGTC
CACGGTAAACGTTTCAGTCGTTTCTGTCCCCGGGCACGGCCCAACAGGGGACGTGAGCTG
ACCGTGGCTCGGTTCGCCCGTGTGCCTTTCAGCACACGTGTCGTCCACACGATCGCGAGT
GTCTCGCTTGTCATCGCGATGACTCGAGGAAGGTTCCTCTCCTCCAACTCGCTCTCGGCG
TTCCTGCTCGTCTCTGTTGTCAGGGTAGGTCCACTGTGAAAACAAGATGTGGTCCGCTCC
CACCAACGGAATCCCATGTAGAGACTGATGATCCTCCACGCTCCGGTCCAGTAGTCCCTC
TGTAACTATGTCTTTCGGTGCGGGGGGTTCCAAGCTAACCTTATCAGCGTAATACAGACC
AAGAGCTCGATTGAATAGAGGGTAGTGGTGCATGATGTCATACTTTCTGCTGAGCATCTC
ACCCACGGTGTGGACAAAGCCGGCGCACACTCGGGAACCGAGCTGTAGTTCTTCATCCCG
AGGGTCCTGCATGTAATGCTCTAAGAAGATAGCGCACTTGACACCCTTCGACCTGCACAT
GTCCACAAGATCAACCTGGGTAGCCACCGATTGCAGATCACCGATCGGCTCCTGAAAACG
AATCTCCCGCTCCAGTACGCAGGTCGAGCTCCCCATTCCGCTGACGGAGAACCCGTCGAG
TACCCGTGCAGGGCAAAGGGTTGCGTCTTCGAAGTTGGAGGCAACTAGGCACGTGTGCAA
AGAGTCACCTCTTTGCAAAACGAGAGCTGTGGTCAAAGTGTTCCAGACGTACCACTCGTT
GTCAAAACTCCCTCGGGTAAGGTAGCAGGTAACAGGATGCTTTGGTGAGAGGCTGTTCTT
CCTTGCCGCAGATTGTGTTTGCTTCAGCCCGTGTGCTTCGATGCTGTGCGCCATGGTTCT
TACTCGGACACTCGATTGAAAGGGGTATGAAGGAAAGGTACACAGGACAGACCCTCTTAA
GCTGTTGGACACTCATTGATTGGTGGTCTACGGTTGGATGTTTGGTCTAAGGTGGGACCT
GTGTGTTACATGTAATGCTGATCCAGCGTATGATGATGATGATGATGATGATGATGATAA
TAATAACGACGACGACGATAGTAATAATGCTCACGGACTCTCTTCTCCTCCTCTTCTTCT
CCTGCTCTTCTCTCCAATCCTCCCCTGCTCCCCTGCTCTCCTCTCTCCTCTCCTCAAAAA
AAAAAAA
>DYX-comp_Contig_19
TGAAATCTTTACGTAGTTATGATTAACTGCATCCTTTTTATATGATATCACAGACCATGT
ATCACGATACACATTGAATCATTGGTTGGAAAGATACACAGCCCTACTTTGTATGCTTCA
CAGTGCAACACATTAGTCACATTAGATTGCCTCTCATGGAACAATAAACAATATTAAATT
GTTTAAACATTTCGACTACCTAAACTTTCTAGTTAACCTCTAAAACGTTAAGTTCAAATT
TATTTCAGTTTAGGATAACAATGGAAAGGTTCTCATGCACTTGTTACTCTTCTACAAACA
ATAGCAAAATATATACATTTGTCTTTGTCTCTGATTTTTAAATATACCTGTAATGTTTTT
GACAGTAAAGACAATTTTTTGAATTGCAACTTTAATGTAGTGTTTTTATTGTAATCTCAT
AAATTTTTTGTCAACAGAACTGTAAACATGACTTGGTCTCCTCAGTCGTACCAAGCTTAG
AAAAGTGTGCCGTGTGTAGTGGACCCTTCTCCCCATTGAAGTGGATTGGTGTGAGATGTA
AAGGTGAGTATTTTGTTTTGATAAGTTGATTATCTGTCCATAAGTGAATGTTTCAGTTTA
GTGTTTCAATTTGACTCACCTTTTCAAATTTGGAATAGATTTGTTTTATTTTACAAGTCT
CATACAGACTGTAGAAAAATAGGGTAAACTTCATACATGCAAAAAAGTTTTCTACAAATA
ATTGTAGAGAGGGCAACAACTTCCTTGTGGTGTCAATTTTATTTTTAAGTTATCAATGTC
CTCTGTCTAGTTTGCTTCTGCTTCTGGCACAAATCCTGTTATGTGAAGACCAACCTTGAA
CCCCTGCCATTGGTAAGTGTATTTGTGGAATTATATTTCAAAGTTATGTACCTGAAAGGC
TCAATGTAGTAATTCTTTTTTTACATCAGGTTTCTGAAGAACCAAGTTCAAGTGAAAGTG
CATCCTCGGAGGAGGAATATGTACCTGGTACTCATTCAGACAGTTCTGACAGTCATTCAA
ATCTTTCATTGGTTGTCCAAAGAGAGCCTTCAAAATATCTGAACGTTAAATTACACTCAG
AAGTAAAGAATGTGGAAGTGTCCTGCAGTGAGTCTGCTTCAGAAATTAAAAAAAGGAGAT
ACCGCCCAGATAGCCTGTTAGAAGAGGAAGAATCATTGCCTAAGGATGCTGTCAGCTCAC
CACAGCTTGGAATGAGTTGTTGGGAAGGCCAACAGGTGGATGTATCAGGAGTTCAGGCTA
AAGTTCAAACTTCAAAAACATCCTCTTCTATTAATCATAAAACCTTTTGCTACATTTGTG
GAAAATCACAGTCAAAGTTTACACGTCACTTAAAAACCCATGAAAAGACGAGTGTGGATG
TCGCTCAAGTTTTGTCACTCCCAAAGAACTCCAAAGAACGCAAGAAATTACTGAACAAAC
TACGGAACAAAGGGAACTACAAACACAATATGGAGGTGACAACAAGTGGGACTGGATTGC
TTAAGCTTAAACGGAAATCAAAGAAAAAACATGAACCAAAAGATTATGTGCACTGCATGT
ATTGCCAGGCTTTATATCTTCGGAAAGTTCTGTGGCGCCACGTTAGAAAATGTTCTTCAA
AACCAGGGGAAGCCAATGCAGAGTCAGGAAGAACTAGGGTCTTGTCTTTAGCCACAATGT
CGGAATCAGCGCTGTGCCAACAGATATCCCAAGGTGTTTGGAAGCTGTTAACTACGATGA
ATGATGATGACATTTCTGGAGTTGTGCGCAGTGACTTCTGCATTCTTCAACTTGCCCAGT
CATTTTTCAATAAACACGGACAGGATCCAACCAAATTTGACTATATTCGACAAAAACTCA
GAGAAGTTGGAAGACTTCTGCTCACACTGCGCAGAGATTTTTCAATACAAACCCTTGAGG
ATGCTGTAAGACCTGCACATTTTCATGTTGTTATCCAAGCGGTCAAAAAAGTCTCCGGGT
TTGATGAAACAAAACACTCCTACCAAACTCCAAGCCTCGCGCTTAAGTTGGGTCACTCAT
TGCAAAAGATAAGTGACATCCTTCACTGCAGAGCTCTAATGGCAGAAGACCATGAGCTGA
TAAAGTCAACCCAGACTTTCAAAACATTGTATACCACAAAGTGGTCTGAACTTGTGTCAC
ACACAGCTTTGACCACCTTGCATGAGGGACACTTTAACAAGCCATGCACTCTGCCTTTCA
CAGAGGACGTGCAGCTTCTTCACCAACATCTTGAAAAAACTGCAGGTTTAGCATCTGAGA
ATCTGGGAAAGACACCATCACCACAAGTCTATGCTGACCTTTGCAAAGCAACTCTGGCAA
AAATAATCCTATTTAACCGAAGACGTGGAGGAGAAGTTGCAAAAATGCAACTAAAGGGCT
TCCTGGAGAGGGACACAACTGCCTTACACAAAGATGTTGCTGTTGGCCTTTCAAAGTTTG
AGCAAAAACTCTGTAAACATTTCAGCCGTGTAGAAATTAGGGGTAAAAGAGGACGGAAAG
TTGCCGTTCTGCTATCACCAGACATTGTTAATGCCTTAACACACCTCATAAGCCAAAGAA
AAGAATGTGGAGTTCCAGAAGATAACCCTTTCCTGTTCGCAAGGCCTTATTGTTGGACTC
CTTACAGAGGACAGGACTGTCTAAGGATTTATGCAAATGAGTGTGGTGCTAAGAACCCGG
AACTCCTCAGATCGACGCAGTTACGCAAGCATGTGGCAACCTTGTCACAGGTTCTGAACC
TCAAAAACCACGAGTTGGACCAAGTTGCTGACTTCCTTGGACACGATATCCGGGTCCATA
GAGAATATTACAGACTTCCAGAGGCTACAACCCAGCTGGCCAAAATATCCAAGCTGCTTC
TTTCCATGGAGAAAGGGTCCCTTGCAAATCTTCAAGGCAAAACACTTGAAGAAATTGAAA
TTGAAGGTATTTCTATTTAAAGTTCTGTTTTTGTGTAGGTTAGGATAACGAGTCTTGATA
AAATTTACTGTAGAAAATACGACTTAACTATAGACGAGCTCTACCACAATGACTTTATAG
GTAAACTTGAACAGCTCCAGATTTCATATCAATATGTATTAAATTGTAACTCATTTAACA
TTTGCAGTTCTGAACTTCTGTGATGCTCGGATGCTTTTTGTTAGATAATATCGACTTGAC
TGATTCCGGGCAAAGTGAAGACAGTGAGGCTGAGGAAGAGGACCCTGACACACATCCACA
GACAACAATGGGTAAGTGCACCTAAACATACAAACGTCAAAATATCTGTTCCACATAAGT
AGCGTAGATTATGATGCACTCTAAATTTAAAGTATAGTTCAGATATAGATGTTTACTGAT
ACAGTATGGTCATTTTGTGAGAAAGTCAAACATTTGGAGCTCAATTTGAATTGCGCAAAC
ATTCAAATGAGGGCCTGGGCACACAGACTGTGTGGACATCTCAAGGCAAATATGTTTATT
CATAACATACGTATATGAATTAGCACTAACCTGTATATATCACATGACCAACTATATTGA
GCTTTACTTTACATTCTGCAGAGATGGAGAGAAGCAGGCTACCTGTTGAGGAACCTCCAG
GCACCTCTGATGGTAAGACCCCTTCTTCTGTCCACCAGCATGCTCATGCTCAGTTGGCGT
GTGTAGTTGGTTTGATTCATTTCATTTAGACTGAGCAACGTTACTGTTTCTTGTGCTGTA
TTCCTAATTACCGTTTTATTTTCCCAGACATTGCTTCCGCCGTAGAAGGCACATCTAAAG
GTATGACGGGAATATCATTTTTTAACTAGCATGTCTCTTGAGAAACTATCTTAAACGGCA
TCTTTGTTTGGTCAATAGATTCATATGCATACCCTGATACCAAATTATTAAGGATCTGCT
TGAAGCTTAAACCTTAAAATAAATTGCCATCTATGTTTTGGAGTTGTACATTTAGAATTT
CCTGTGAATGACATGACTGGTGAAATGAAAAATAAATATTCACACATTTTGGTTGACATT
GACAGTTTAAAAAAAATCTTTTGCAGCATTTAACGAAAATGTGGACAAACAGCCCGGCAG
AAACAGGGAAGTGGATGAGCAACCTGGTAAGTGCACACAACAAATACACAAGAGTCTACC
ACGGAGTCACTTTATGAGAGTGGAGGCTGAACTAGAAGTTTTGTTTTGTCTGTTCGGAAG
TCAAAATAAATTTGTACATGTCAAACAAAGTTTGACAGCAGGAAAGCAGCTCAGAAAGTT
TAACAGCTTTAATAAAAAAAAACGCACCGTTACCTCA
>noCat_Contig_20
GATCACATGCGTGTCGAGCTCTACCTCTCTCGATCATTTGTAGATTTGTGTGTCCGTACA
TTTTGTTTGAAAAAAATAACCAATGGACACCCAGGAATCACTAAGGACCTACCCATAGCT
TCCGCTTTAGAAAAAAACTTTAGTTTACACATCTGAGAGGAGAGAGAAAATACCAGAGGT
TTACAGTTAGCGGTGTACTTTCAGGGATATGGGAAAGCAGCTACGAGGATGACGAAGGAG
CTTCAGAGCTTCATGGGTTTGAGTCCCATGATGAGGAGGAATAATAAAAATAAAAGGGAT
CATTTGAATATTGTTAAGTGTATATAGAAAAATGTTTTGTAATATCCCATCAGCTGTCGG
CAGTCAGCCTTATTTATTTATATATTCATTTGCACACATCCCATAAAGCTCAATTTTTAT
TTGTTGGTTTATTTGATGAGTGACAGTGCACATTAATAAAAACATTTCTGTAAATGTGCC
AGAGTTAGCCAAGAGGCTATTTTTTATTGGATCTGTTACATGGGATCTGTAGTATGAAGT
CCTTACTCCCATTCTATCTAACATTTGTTTAAAGTAGAGCTATCTGAATTATGATATTTT
TAGAAAACCTAGGTGAAAATAGTGTACGGTTAACAACTGATCCATATTGTCCATGAGCTG
ATCAAGACTGGTATTTGTACAGCATGTTTATTGAGTTCTTTTAATAACTACTAGTTTGTG
TACTCTTATTTATTCATAAATATCTATTTCATATGATTTCTGATCACTGAGCACTTATAT
TTGATCTTTTTTTATCTTGACAGCTGGACCATGAACATCACAGAGGGAACCCCAGAGAAG
GAAAGGAGACAGCAAGGTGGATGGGGTATGTTTTTAGGAATAAGGACACTATCCGTTTCT
CAACTGTCTGTAATAGAGTTGCAATTATTAATTATTATTATTTATTGACAATTTAATTGT
CAACCATGTATATGTAGTTGATTAACCGTTGGGTAATTTAAAAGCAAAATGCCAAACACG
TCCGCTATTTCCAGATTTTAAAATGTGAATCTTCTTTTTAAGATATTTTAGCTGAAATAC
ACTAATCGAGCCAATAATTGGAAAATAAATCAATAAGGAAAACTATTGTTATTTGCAGCC
CTCATCAACACTTTGTGGCTAACTTTCTTTGGTACAACTGTACAGTCTTTTGCAATTCAA
TTCATTATTATGTAAATTATATATGTGTTATACTAAAATCATTGTTAATGTTGTTTTTTG
AGCTTGACTACAGAATATGGCAAGGTTTTTGTGATTGTTTATCCTCCCTTATTGTTCACA
TGAGGGGTCAGAATATTAGAAACACTTCTGGATTTAAAGCATGATTTTATGTCTTCCTTT
CCAATGCTGTATAGAAATAGTGCCAATTTCACTCTACTCTTGTTTTTCAGATGGAGGTTT
TGACCTCACCCTCCACCAGGACACACCTGACCCAGAGGGATGAGGATGGGGGCTCGGATA
TGGAGAGTGAGTTAGGAACTGTACAAAAAAGTACTTGGTTAGGGATTATATTTACTGTTT
TTGAAAAATGTTATCTTTGAAACCTTTTTGTGACTTAAAAAATAATTAATATCCATCCAC
AGTAGCTTTAAATTAAAAGGCTCCATTCACACCTAATTTACCAGAGTTGAAAATTATCAC
TCCACTCTCAATTTTGAAAAAAAAGCCCTTATATTTGTCATTTGTTAACTTTACAGCTGA
AAGTCCCACATCGTCTTCAGTGGGTGTCCCACAGAGGGGAAGGAAACGAGGCAGGGAGGT
GGATGATGGTACATTTTCTTCTTTTTRATGATTAGCAGCTAGCTGTCAGCTGTTGTTAGT
CCGATATTAATGTCATCCATTGACACATATTAACCACTCATGGACAATCAAAAACTAAAC
ATAAACCTTTATATTCAATATACCTGAGGTGTTATTAACTCACGCCAACTAAAGTTTGTC
TTTACTGTTGTAGATCAGAGCCCAGGAACAAGCCTGGCTAGAAGAAGGAAGATAAGAGGA
AAAATAAAGGTGAAAGAAACTGGTAAGTTCTTCAAAATGTGACAGACTTCAAAGCTCCTA
TGACCGGGGTTTCTGTGACTGCGTGCCAGCTGTGCAATATGTGGACTACATTACCTTATC
ACTTCCCCTGATATTTTGATGGCAGTAAATGGGATTAATAACTTGTTAGTCAGTCTGCCA
TCCAGACTAACTGTGTACTCACACAGACACAAAACAGATGAGATCTGTGTTCCCGAATCA
TTTTAACGCTTGCTGTTACCATGCTGACAGACACATCATATGCTCTCAATCGTGTATCCT
GCACCTTTAGCATAAATAATCACTTCCCCCATATATTAATGCATACATTAACCAAAATGC
ATGAACGACATGAACGTTTGACGTTCAAAACGTCCTGGACGGTATTCCTTGAGAAAGCCA
TCACATTATCCCTGCATCGTAGATTGAATATATTGTAAACAGCCTCTCAGAGCGGAGGCG
GGAAATTATCAATGTTATTGGGTTTAAATAAAACAATATATCACCTGTAATTAATCGATG
AGTCCCACTCTGTGGGAGTAGTTGACGATTATGAAAATGCAGCACTTGTGAATGCTTTAA
TCATTTTTATATGATTCTTTTCTAACACTGCATTTCATGATGTTTGATTTTCAGATGGAG
TACCTGACCTGCTCTACCCAAAACAATACCGACTTCCGCAGTGGGGCTATGGAAGGTGAG
TCAAATAGCCTTTTTTTATGCCCTCTAATGCTGCGTTCACACCGAATTAGTTGCACAAGT
AGATTACATCTAAGTCAATGCACAGACGCAAATGGTTGCAAATGACGCAAATAACGCGGC
ACAAATGTATGAGGTCAGATCGGTCTCATGATTACAAATGCACACAGAAAGACTCACAAA
TGCAAATCGAAAGATGCACAGAACGATTCACAAATACATTCCAATGCACGAATGTGGATT
TGTATGTATTTTTTTGTGGATTGCACTGCATTCATTTGTGAATCGCTACACATTCGTGTG
TGGGT
>RIX-incomp_Contig_21
CTGAGTAGTGTGATACCCCAATAGTTCGACCACACTCTCCGGTCCCCATTTTTGCAAAAG
AGAACCACCTTCCCGGTCTGCCTGTCCATGGGCACTGTTCCCGACCCCATGCAACATTGA
AAAGGCCATCCAAGACAGCCCAACAACATCCAGCGCTTTCAGAATCTCAGAGCGAATATC
ATCCACCCCCGGCGCCATGCCACCAAGGAGCTTTTGGACTACCTTAGCGGCCTCTGCCAG
GGATATGTGGGTGCAACCCGCCCCAAGTCTTCAGGGGACATGATGGCCGGAATAGGAGTT
CCTCAAAGTGCTCTTTGAGGCCAACCGAAAGCCCTTCTCCGTGGCCTCCCCGAACTCCTC
CCCTAACATTGACCCTAAACTAAATTACATAAATCCGGCTATGTCATTAGCTTAGAAGAA
TTGTTCCATCCGTTCTATGTACGCTGACCATTGCACTCACTAGCACTGACCCGTGGGTCT
CTCCTTCCCTGCGAGAACGTAGAGTTTTTACCCTCATTGCCAGTTGCTGTGGTGTATTCA
CGAAGCAGATGCACATGTTCGTTACTTTTTTTTGGCTATTGAAGAACTCTCAAGTCAGTA
GTGCGCATGCACGCTACAGAAGGACCGAAAGTATTTCTACTTATTTCTACCATATAACTA
AATGTGATCAATATACCGCACTAACCCCTAAACTGAACC
>DHX-incomp_Contig_22
TGGGTGGTTTGATCGGCTGATTGCATGTGTTGCAATAGCGGTCGTGAACTTTCAAAAGAG
GCTCGTCTCATATTTTGCAGTGCAGCTGTGATGTCAGGATCAGCATAGATTTTATTTTCA
GCAAAGTCTCTGATGTACAGTCCTTGAAGAGAGGTTGTCCTGCTGAGAGCAACATAGGAC
ATTCCAGGCTCAAACACACGCTTCAAGCACACCACTGCCGACTCCATTGTCATGCCTTGC
ACTTTGTGAGCTGTACATGCGAAGGCCAACTTCATTGGGAACTGCCTTCGTACTACTCCT
TTTTTCTTCATGCTTTCTTCATGTCGCTCTATGTAGACCAAGTTGTCTGTGGGCCCTTGT
ATTTTTTTGCGGAATGTCTGTCCTGAAGCTGGATTGTCCAATTGAAGACCAATCAGCGTC
ACTGTTGTTCGTCCATTTAGCTTGGCAGTCACTGTGTTGGCAATCGTTCCAAATGTCCCG
TTAACAACTCCATCCTCAACATCCAGGTTTCTGATAATCATAACACGTACTCCCTGTGCT
GCTTTTATACAATCCGGTAAATCTCTGTTGGTTCCGTTGATGCATCCTCGATGCTTCATT
TCCCCTGTGGTGGGGTCTTTTGCGTAGTCTTCTGCATCAATTTTTACAAAGTCAGAGTGG
AGGTCAGCTACAGTTGCAGAATTGTGAGCGTCAACCTCTTTGTTCGTTGCAAATATGTGT
AGTACATTGAGTGGCGAGTCTTTGACATCAATGACAGCCTGAGTGAGCAAAGCTCTGTCA
TTGTCGCTGAGTGCATCTGCCTTTCGCTTTACCCTCATCCTGTTCAGGAGCTCTGCGAAA
GCAAGATCATCTTTTTGCCGCATAATTTCTGTCAGGTTGACCATTTGAAAGTTGTCTTTC
CACAGGTCTAGCACATCCTCCTCATACACGCAGAGTGGTTTGGCTCTACCAAGGGGGGGC
AGTTGGTAGAAATCTCCTACTGCGAGGACAGACATCCCGCCAAAAGGTTTCTTGTTGCCT
TTGATCTGCTGAAATCTCCAGTGGACATAGGAAAATAACTGTTTGGAAACCATTGATATT
TCATCTATTATAAGAATTTCAGCATTGGATAGAGCTGCTCTCACTTCATCTAGTGCATTT
CCAAGACCTTGATATGGTGCTTTCAGACTTCTTGGCAGTTTAAGGATGGAGTGCAATGTT
TTCCCAGAGATGTTGAAAGCTGCAGTGCCAGTAAA
>noCat_Contig_23
AGCTCGCAGTGACGGAGCTACAAGCCGATATTGTTGTAACAATTGACTGTATGGTGGATA
CAGGAACATATGAAAGAAGGAGCAGGCTTTGCTCTTTGCTTATCCACTTGGGCTTCATAT
CGAGATTTGGAGACTTGTAGTGCACCCACTGACCAATCATGTCGTTGGCACAATCATTTT
GACTATGTCTATAAGGATGGTGCCAGTGCAGCTCATCTTCTGGCAGAGTGCAACAAATCC
TGAGTCACCAGATTACTCAAAGAATTGGAATTACATCCAGTTAACTACGGTTTCTATGTT
TTGTGTACCACAACAACTATATCTACTATCTGTAGATCCGTCTTCAGGAAATTACATGAA
ATTATAAGCAAGATCATATGTATAATACATTATATTTTCAAGTTCCCTACACTTATTTAT
AAAATACATTCATAAATACTTGTTCTGTTGAATACAAGGGCTTATAAATGGTTGTAGTTT
GTTTTTATGAATATCAATGTTTGTATAATTTTTTAATAATGCTTCTATTGATTAACTTCA
TTAGAAATGCTTGTGTCAATTCAATCTCCTTTTTTAGATTTTATTTAAATTTGTACATAT
TTTATACTAAATTCTAGTAATACCGCCTCACATAAGCAGGTAATTGATATAAACCGTATA
TTTTAGCAATTACTATTACCTGTCTAAGTTATTAACATGGATCCTGAGCTTCCTCTTGCT
CAGTGACCAAAGGGTTGGGGGATGGGCGTGGACACGTGGGGACGGTGAAAGTCATGTTCT
GTGTAAAGTATCATACGTTTCTGTTCTGATACATCACACACACATCCTGACTTGTACTGT
CCCCACTGTGACCACGGCCCATGAGGACGGTGAAAGTCATGTTCTGTGTAAATGATCAAA
CGTTTCTGTTCTGAGCCATCACACACATCATGACTTGTACTGTCCCCATTGTGACCACGG
CCCGTGAGGAYGGTAAAAGTCCGGTTCTGTGTGACATTTCAAGTTTCACTTCTGGCTTAG
TCCCGCCCCTCCTCAGCACATGCGCTCGGGCCTGCATCAGATTGCAGGCAGCTCTACACG
TGACCTGACGGCACAAATCTTGATGGAAATGGTGAGTTTTTAATGCTTATACTCCTTCCT
AATGTCACATTACACTGTTACTGTTCGTACTGCTTGTATATGTACTGCATATATACACAG
AGCTATGTTGTAATGTGATAGGACTAGCTAATGTTAGCTAACACTAAGCGAGCAGCTAAC
GGCACATGCGCCAAAGTCAAGTGAAACTGACCTGAGACCAGCCTTCAATTATCTAATTAC
GGTTAACTATAAATATATAATTTACACATCGTGGGAGTTTTACAGTTGCAATATAATGGG
ATTTAGATATTTATTAGAACTGATGTTTTATCATTATTATCTTTTCACACTGAATGTTAG
TATTATGCTCAACAAAGTGATGTATTTATGTAGTTTTTGGAACAAGGGGGATTTTCTCAT
CTCCCAAGCTGCGAATATACATAATATAAAGAATATAGAGAGCATGATGAACACAGAGAG
AGAGATAGAACTATGATAGAACTAGTGTAGCCTCATGCACATAGTCAGTCCTTCCGTTGT
TCGAAAGTATAATTGACTTACCAAATATATATTAACATTGGAAAAATGTTATAATCTTCC
CTAAATTCACATAAATGTCATGTCAGATCTACCTTTAAACGGCAAATACCTCCGAGGCCT
CAATTTTGATTATTCAATTACAAAAATTGTTCAAGTTTCACACCAGACCTTTGCTATTAC
CACAGATTATCTTGAAATAACAAAGTTGCACTCAGGTTAAAACATTATATTGTTACAGCT
GTATTACAATGAGATCAAATTAGTCACAGTCAACTTTTAAAATGTAGTATTTTTTTCACA
TGTATGCGGATATAGTAATTCAAATGGCCATGGGTTTTGAGTTAGAATATTTAGCCTCAT
AACAGAAATAGATCTCGTTACTATAATTTGACCGAGAATAAAGTCTTATAAGACCAGACT
TTAGTCTCGGTCAAATTGGGATAATAGCAGCTCAGGTGATATCTAAATGATTCATGTCAT
MATTTTAATTACAAATTCTACCACGACAGCTTGAAATACTGAGTATTGTGACATGTTTAA
TTTGGACTGAATGTGTCCTTTTTTGCTTACAGGAGGATGGAGCATGTTTTTCATCCGCTG
GTGGCAGCTCTGAATGCACAGGTGAGGAGGGGAGGGGGTTGTATATTGAGGTTTGTAGGA
AGTTGTTTGTAAAAGTGTAGAATATTATACTAAATACTTAAAGGAGTCTATACGTTTGCT
ATCCCTAACTGATCATACTCTCTGGGTTTAGGTCATACAACTATTTAAATAGGAATGCAA
ATGAAACACATTTTTTCCATCAAGGTTTGAACAGCCTCATGTTGCCGTTATTAGTTCATC
GTACACCATATTAATATTTTAATCCTCTGTAATATATTTGCAGGCGCTGATGACTTTGAC
CCTGACCAGAAGGAAGAGGTAGGATGTCTTTGGGTTCTTGTTTGACAGTTAACCTGCTCG
ACTGTGTAACTATAATAGACATCAAAACAATGATACAGTATTTAATTTCTTACAGACTAC
AGCTAGTTAATCACACATATTCAACGTGTTACTACAATGTTTTCCACTGAATTCTATTCT
AAATATTCACTAGACTMTTGTCTAATAGCAGACCACTACTTAAATGAAAACGGATGTAGT
CGTTGTCTTGGATGGACGAATAATTAAACAGATAAAATGCTGAAATATACTTGGGTGGTG
GCCTATATACCTGGTACGTATCTGTTTCAAGTGTGTAGGTCAAGTGATTGAGTCAGGTTC
TCCAGCTGCATAAAGTAAGAGAATGTTGTGTCTGGCTGGTAATATATGGTCCACCCCTCT
GAAATCTTATTTGAATAATATCAGCTTTTACCATCACACAGAAGATTTAGTTTGATGTTT
GACTGCAGAACTCAGTTCCTCAGTCTGTTAAACTGCCATCAGTTTAAGTTCAAAGTAAAA
TGTTCCTGTGTACCAAAAGTATTGAATATTAAAGGGAGCAAGATTTTTAGATTATGTCAA
TGTGCAGCCATAATGATAGCTAAGAGATCTTAGAATGAGGCGGTGCCTTTTAATTAATTC
AATTGTTTGCATTGGAGCCACTTATTCCTAATGTTGGATGTAATATAAGTTGTAGGGTTT
ATTCTTTGATTATTTATGTAAAACAGCATACATACACAAGAATAAGCAATGTTTTCCACA
TAATTTGATTATTTGTGGCCTAGTGGCTGTTAATAAACCTGAGCAGCCTGCCTGAGTAAA
GTCTGTTAAATAAAATCTGATTGAGGCCTCCATGCAACAGCTTATTTTTAATTTTGTAGG
TAGGTAGCCTGTCTAAACATTTTCTGATGTTTCTTTTTAAGGAAGAAAACCAGTGGTCCA
GTGACAGTACCATTATTCTTGACCCCACTCCAGATGATGTTGATGAGGACATCAGTGTTC
CAGAGCTCAGGAGAACCGACAGTGTAATTGTAAGTTTATTTGCAAAACTTTACATTCTAA
CATGAGAAGGGCCAGATTTACTGCAATCAGGGTATTTTCCTGCATCGAAGACACAGTGAA
TACAAAGTAACAGCCACATTTTTTATAGAAAAGTCAAACTGGTGTTGCAAAATGCCTTCA
CAGCAGTTTGCTGCCCCTGTGTCTACTTGCGTCCATTTGCGTCTTTGCATTGACTTTGGC
AATAAGAATAACACATATTCAGTGTAAGAAAGTAATGCTGTGAATCTCACATCAATAGAT
GACCGTCGTGACTCTCTTTAACAGATGTCATGGTACTTCTATTATATATCAGGCCAATAC
CTGGCTAAAACGTAATATAAGATCTATGAAGGCCAATCCCTGTCATAATTGGAGAGCGCA
AATGAGCTCCACGCGCGCGTGCAAATCCCAAACTGCGCGCGTAATTTACTTTGACGAGCG
CTTTTACGTCACTCCGCGAGCAAATGTCTCTCTCTCGCGAATGTTTAACCTGCTCGCTCG
CGAAGCTTCAATCTGCGCTCGTGTCTGTAACCTGCTCGCTCTTGAGTAGATTTAGATGGG
CGGAGCCAGTCACCATCGTATTGGTTACAATCCTCGTCTTTGGATTGG
>RIX-comp-chim_Contig_24
TCCCCTCCACACCTCTACGACTCAGCACTCCATGACCAGCAACCCACCCCCACTCCAACA
CCTCACAGCTCCACTCCCCCCAGTGTGACCCTTAACCAGGTGAGGAAGGAACTGAGGAGG
ATCAAGGTGAGGAAGGCCACAGGTCCAGACGGCATCAGCTCAAGGCTCCTAAAATCCTGC
GCAGACCAGCTGTGCGGGATAGCGGAGCACATCTTCAACCTGAGCTTGAGGCTGGGGAAA
GTACCACAGCTATGGAAGACATCCTGCGTGGTGCCAGTACCAAAGACCCCGCGGCCCAAG
GACCTCAACGGCTACAGGCCGGTGGCATTAACATCCCACCTGATGAAGACCCTGGAGAGG
CTGGTCCTTGCCCATCTCCGCCCCCTGGTGAGCTCATCCCTGGACCCACTTCAGTTTGCC
TACCAGTCTGGCATCGGGGTGGATGACGCCGTCATCTACCTGCTACAGAGATGCCTCTCT
CACCTGGAAAAGGCTGGAAGCACTGTGAGGGTCATGTTTTTCGACTTCTCCAGTGCCTTC
AACACCATTCAGCCTTTGCTTCTGAGGGACAAGCTGGAGCAGACCGGGGTGGACCACCAC
CTCACTGCATGGATCCTGGACTACCTCACCAACCGTCCACAGTATGTGCGGATACGGGAG
TGTGAGTCAGATCGGGTGTCCTGCAGCACGGGGGCTCCACAGGGAACCGTTCTGGCTCCA
TTCCTGTTCTCCATTTACACCTCGGACTTTAAACACAACTCTGCCAACTGCCACCTGCAA
AAGTTCTCTGACGACTCTGCAATCGTCGGCCTCATCTCTGCCGATGATGACAGGGAGTAC
AGGGAACTGAACCAGGACTTTTTAGGATGGTGCCAGCGGAACCGCCTCCAGATAAACTCC
AGTAAGACCAAGGAGCTGGTGGTGGACTTCCGCCGGGGCAAACGCTCTCCTCCGCTACCA
TTGAGCATCCAGGGACTGGACATTGAGATGGTGACATCTTACAAGTACCTGGGTGTTCAC
TTGAACAATAAACTGGACTGGTCCGACCACGCACATGCACTTTATAAAAAGGGACAGAGC
AGACTCTTTCTGCTGAGGAGACTGAGGTCTTTTGGGGTGCAGGGAGCACTCCTGAAGACC
TTCTTTGACTCTGTGGTGGCATCAGCCATCTTCTATGGAGTGGTCTTCTGGTGCAGCAGC
ATCACGGCAGCTGACAGGAGGAGACTGGACAAACTGATAAAGAAGGCCAGCAGCGTGCTG
GGGTGTCCTCTGGATACTGTGGAGGTGGTGGGAGACAGGAGGATGATGGCCAAGCTCTCA
TCCCTGATGAACCACGCCTCCCACCCCATGCAGGACACCCTGGCAGCTCTGCACAGCTCC
TTCAGCCACCGGCTGATTCACCCCCGGTGTGTGAAGGAGAGGTACCGCAAGTCCTTCCTC
CCTGCTGCTGTCAGGCTGCACAACAAGCTGACCTCCCAGTAGCCCACAAACATTCTGGAC
TCTCAATACTTGAACACTTTTTTATCACTCTGGTCACTTTAATCCATTCTGGTGCAATAT
TTTGTAATATTTTGTAATTTGTATATTCAATATTCTACTGTACATTCAATTTCTTCTTTA
CTGTTTATTTTATTATGTTTATTACTGTTTATTTATATTACTTGATTTcTTtTATCTTTA
CGTACTGAGCAATGCTGCTGTAATCCTGTAATTTCCCCACTGCGGGACTAATAAAGGATT
ATCTTATCTTATCTTATCTTATCTTATCTTATACCTGGCTCAGGATCAAAGAGATCATCT
CTCACTGTGAGTCACACGATAATACGATACTGATCACTTTAGGAACGGGATATTTTGGGC
AGCTCGACCAAAGAAGAATAAAATAAGGAATCCAACACAAATACATCACTGAGATGCAAC
TAACATAAACAAGGTCCTTTATGGCTGCCTCCAACTCTTCAAACAACCATGTTGTCTTTG
ATTTATTCCCTAAAATATAATGACATTACTCACAATCAAAGCTTTCTTCCATCCAGGCGG
CTACCTCCAGTTCTGCCGAGTGAAGCCAATGTGGAAATGTTTAAAAACTTGCATTCTCTC
TCCTGACCACCAGAGGGCGACTCCTCTGGTTGTATAGAAGTCTGTGCTTCATGTGTTAAA
GCTGCATTCTCTCCTGACCACCAGGGGGCGACTCCTGTGGTTGTATAGAAGTCTATGCTT
CATGTGGTAAAGCTGCATTCTCTCTCCTGACCACCAAGGGGCGACTCCTCTGGTTGTATA
GAAGTMTWTGCTTCATGTGTTAAAGCTGCATTCTCTCKCCTGACCACCAGGGGGCGACTC
CTCTGGTYGTATAGAAGTCTATGCTTCATGTGTTAAAGCTGCATTCTCTCTCCTGACCAC
CAGGGGGGGACTCCTCTGGTTGTATAGAAGTCTATGCATCATGTGTTAAAGCTGCATTCT
CTCTCCTVACCACCAGGGGGCGACTCCTCTGGTTGTAGAGAAGTCTATGCTTCATGTGTT
AAAGCTGAATTCTCTCTCCTGACCACCAGGGGGCGACGCCTCTGGTTGTATAGAAGTCTA
TGCTTCAAGTGTTAAAGCTGCATTCTCTCTCCTGACCGCCAGGGGGCGACTCCTCTGGTT
GTATAGAGGTCTATGCTTCATGTGTTAAAGCTGCATTGTCTCTCCTGACCACCAGGGGGC
GACTCCTTTGGTTGTATAGAAGTCTATGCTTCATGTGCTAAAGCTGCATTCTCTCTCCTG
ACCACCATGGGGCGACTCCTCTGGTTGTATAGAAGTCCATGCTTCATGTGTTAAAGCTGC
ATTCTCTTTCCTGACCACCAGGGGGCGACTCCTCTGGGTGTATAGAAGTCTATGCTTCAT
GTGTTAAYGCTGCATTCTCTCTCCTGACCACCAGGGGACGACTCCTCTGGTTGTATAGAA
GTCTATGTTTCATGTGTTAAAGCTGCATTCTCTCTCCGGACCACCAGGGGGCGACTCCTC
TGGTTGTGTAGAAGTCTATGCTTCATGTGTTAAAGCTTCATTCTCTCTCCTGACCACCAG
GGGGCGATTCCTCTGGTTGTATAGAAGTCTATGCTTCGTGTGTTAAAGCTGCATTCTCTC
TCCTGACTACCAGGGGGCGACTCCTCTGGTTGTATAGGAGTCTATGCTTCATGTGTTAAA
GCTGCATCCTCTCTCCTGACCACCAGGGGGCGACTCCCCTGGTTGTATAGAAGTCTATGC
TTCATGTCTTAAAGCTGCATTCTCTCTCCTGACCACCCGGGGGCGACTCCTCTGGTTGTA
TAGAAGTTTATGCTTCATGTGTTAAAGCTGCATTCTCCCTCCTGACCACCAGGGGGCGAC
TCCTCTGWTTGTATAGAAGTCTATGCTTCATGTGTTACAGCTGCATTCTCTCTCCTGACC
ACCAGGGAGCGACTCCTCTGGTTGTATAGAAGTCTATTCTTCATGTGTTAAAGCTGCATT
CTCTCTCATGACCACCAGGGGGCGACTCCTCTGGTTGRATAGAAGTCTATGCTTCATGTG
TTAAAGCWGCATTCTCTCTCCTGACCACCAGGGGGCGRCTCCTCTGGTTGTATAGAAGTC
TATGCTTMATGTGTTAAAGCTGCATTCTCTCTCCTGAMCACCAGGGGGCGACTCCTCTGG
TTGTATARAAGTCTATGCTTCATGTGTTAAAGCTGCAKTCTCTCTCCTGACCACCAGGGG
GCGACTCYTCTGGTTGTATAGAAGTCTATGCTTCATGYGTTAAAGCTGCATTCTCTCTCC
TGACCACMAGGGGGCGACTCCTCTGGTTGTATAGAAGKCTATGCTTCATGTGTTAAAGCT
GCATTCTSTCTCCTGACCACCAGGGGGCGACTCCTCTRGTTGTATAGAAGTCTATGCTTC
ATGTGTTWAAGCTGCATTCTCTCTCCTGACCACCAGGKGGCGACTCCTCTGGTTGTATAG
AAGTCTAHGCTTCATGTGTTAAAGCTGCATTCTCTCTSCTGACCACCAGGGGGCGACTCC
TCTGGTTGTAKAGAAGTCTATGCTTCATGTGTTAAAKCTGMATTCTCTCTCCTGACCACC
AGGGGGSGACKCCTCTGGTTGTATAGAAGTCTATGCWTCAWGTGTTAAAGCTGCATTCTC
TCTCCTSACCRCCAGGGGGCGACTCCTCTGGTTGTAKAGARGTCTATGCTTCATGTGTTA
AAGCTGMATTSTCTCTCCTGACCACCAGGGGGCGACKCCTYTGGTTGTATAGAAGTCTAT
GCTTCAWGTGWTAAAGCTGCATTCTCTCTCCTGACCRCCAKGGGGCGACTCCTCTGGTTG
TATAGARGTCYATGCTTCATGTGTTAAAGCTGCATTSTCTYTCCTGACCACCAGGGGGCG
ACTCCTYTGGKTGTATAGAAGTCTATGCTTCATGTGYTAAMGCTGCATTCTCTCTCCTGA
CCACCAKGGGRCGACTCCTCTGGTTGTATAGAAGTCYATGYTTCATGTGTTAAAGCTGCA
TTCTCTYTCCKGACCACCAGGGGGCGACTCCTCTGGKTGTRTAGAAGTCTATGCTTCATG
TGTTAAMGCTKCATTCTCTCTCCTGACCACCAGGGGRCGAYTCCTCTGGTTGTATAGAAG
TCTATGYTTCRTGTGTTAAAGCTGCATTCTCTCTCCKGACYACCAGGGGGCGACTCCTCT
GGTTGTRTAGRAGTCTATGCTTCATGTGTTAAAGCTKCATYCTCTCTCCTGACCACCAGG
GGGCGAYTCCYCTGGTTGTATAGAAGTCTATGCTTCRTGTSTTAAAGCTGCATTCTCTCT
CCTGACYACCRGGGGGCGACTCCTCTGGTTGTATAGRAGTYTATGCTTCATGTGTTAAAG
CTGCATYCTCYCTCCTGACCACCAGGGGGCGACTCCYCTGKTTGTATAGAAGTCTATGCT
TCATGTSTTARAGCTGCATTCTCTCTCCTGACCACCMGGGRGCGACTCCTCTGGTTGTAT
AGAAGTYTATKCTTCATGTGTTAAAGCTGCATTCTCYCTCYTGACCACCAGGGGGCGACT
CCTCTGKTTGYATAGAAGTCTATGCTTCATGTGTTAMAGCKGCATTCTCTCTCCTGACCA
CCAGGGRGCGWCTCCTCTGGTTGTATAGAAGTCTATKCTTYATGTGTTAAAGCTGCATTC
TCTCTCYTGAYCACCAGGGGGCGACTCCTCTGGTTGYATAKAAGTCTATGCTTCATGTGT
TAAAGCKGCAYTCTCTCTCCTGACCACCAGGGGGCGRCTCYTCTGGTTGTATAGAAGTCT
ATGCTTYATGWGTTAAAGCTGCATTCTCTCTCCTGAYCACYAGGGGGCGACTCCTCTGGT
TGTATAKAAGKCTATGCTTCATGTGTTAAAGCTGCAYTCTYTCTCCTGACCACCAGGGGG
CGACTCYTCTKGTTGTATAGAAGTCTATGCTTCATGYGTTRAAGCTGCATTCTCTCTCCT
GACCACYAGGRGGCGACTCCTCTGGTTGTATAGAAGYCTAYGCTTCATGTGTTAAAGCTG
CATTCTYTCTYCTGACCACCAGGGGGCGACTCCTCTRGTTGTATAGAAGTCTATGCTTCA
TGTGTTGAAGCTGCATTCTCTCTCCTGACCACCAGGAGGCGACTCCTCTGGTTGTATAGA
AGTCTACGCTTCATGTGTTAAAGCTGCATTCTCTCTTCTGACCACCAGGGGGCGACTCCT
CTGGTT
>noCat_Contig_25
TAAAAATAATAATAATAAATAAATAAATTCTCCCTCATTTGTTTTACTAGTTGATGGCCT
GATCCAAGATAAAAGAGAGCTGCTACCCTGAGCTGCTTGCTGCAGTTCCCTGTCCTTCTG
CTTTTGGAGTCTGTCTTTTCTTGGCATTATGCTGCAAATTTTGTAAATGAGATAAATCAA
TGTTGTGCATAATAATCAAGAGTGACTTACATAATCTCTATAAAGCTGACAACACAGTAC
ACACACATTTTTTACTGTTTTCTGACTAGACAGCTAGCTAGATTAGACAGCTAGCTTACA
TTTTCCTTATGAATAAAGATGATTGGCTACATACTACATACTGATCAACATACTTTCGAA
ATTGTCTAAACGGCATTTATACAACAACACAAAGAAGATGCCTGCCTGTATATCTCTCCC
TCTCTCTCTTCATTAAACATGACTAACGTCAGTAAACAGCTGGACAAGGCTTTGAAATCA
CGGATTTCGTGAGTTTTTTGTTTGTTTATTTTTTTAGGAAACGTCGGACCAGTTGTGACG
TAATGTTTTCAGCGGCGCTAATGTTGTGGTTAATTTATCACCAAACAACGTGGGGATTGC
ACAAACACCGTCATTACCTGTTTGTCTGATGCTGCGGGTCAGAGGAGAAGTGCTGCACCC
GTTTGGCCTGGCGCTCACTGCATGAGCACTAAGTGGAGGAGGGGGGGG
>RIX-incomp_Contig_26
CTAGCCGCTAGCTAGCTAGCTGGCCTCGCCCGCTACATCAACGCGTGGCCGCTACTCCGA
CTGCCTCCCCTCCGTCTCACAGGCACCGAGACTGGACTTCATCTCCTCCTGTCATGCTGT
GGATCATTTTTGGCACTTACATCAGCTATCCACCTCTACACCCCTAGCCCACGGCTAAAC
CGCTCCCTCCACTCGGCCTCATGATCAAATATTCAACTCTGCAACTGGTCGAACTCTTCA
ACCACTCCATTCCACCCTGCATCCCAGTCATCAAACAGCTTGGACTACTACGTCGACCCC
GTTACATCCACAGAAGCTCTTGCCGCAAGTTTGTTTACTTCCACCACGGACAATCTATTC
CATCCATCTGGTCACCTGCACGTTCTGTCGCACCTCTGCCACGTCATCAGAATGCTTCCC
CCACTGGATCACATAGCGCTGAGCACACCGTCAGGCTGCACAGAAAACCCGGACTGGACT
ACGGTGCTATCCACCCTCCACATACACCTACTGTCCACTCATTTGCAAATTCACTCACTG
TCCCCCGTCAACCGCAATACCCCCCCTCACTGACCACACGCACTGCTAACCGGGTCAACC
TCAGATCTCTCCAACCTGCCCCCATCCCACCACCCTCTCACCATGCCAACTTCGGCCTCC
TCAATACCCGATCGCTTAACAATAAAGCCCCTGTCCTCCATGAACTCATCCTCGACAACA
CTCTGGACTTCCTCCTGCTCACTGAAACCTGGCAACAACCCAATGACTTCTTCTCCCTCA
ACCAAGCATCCCCCCCTGGCTACAACTACATCTGCAAACCCCGCCCCTCCCGCCGTGGAG
GGGGCCTCGCCGTTATTTTCAACCAGAACTTCCAGATCGCAGAACTTACCCTCCCCTCAG
TATCATCGTTTGAATTTCTCGCCTTCAAAGCTCTTTCCTCCTTGACAGTCATCCTCATCT
ACCGGCCACCTAAACCAAATCCCTCCTTCCTCTCTGATTTTACTGAACTCCTCACACTGG
CCTCATCTCTCTCTCCACGTCTGCTGCTACTCGGTGACTTAAACATCCACATGGACTCCC
CCACCTGCAAGCTCTCATCAGAGTTCACCATTTTACTGGACAACTTCACTCTCATCCAAC
ATGTCACATTCCCCACCCACGAAAAAGGACACATCCTTGATCTGGTCTGCTCCACAAACC
AGCCAGTGCTCGACCTCCATCCATGCCTCTTCCCCCTGTCTGATCATAAACTGGTACGGT
TCACCATCCCTTCTCCAACCCCACGCCCTCGCCTCATCAGAGAAATCACCTTCCGCAACC
TCAAATCAATTGATCCTCACCATCTCTCTGACCTGCTCTCCACCACTCTCCAGCTGGACT
CAACCACCACCTCCCCTGATGATCTCACAAACCACCTCAACTCCATCTTGTGTACCTCCC
TCGACACTCTGGCCCCCCTCAAAACAAAAAACGTCACCTTTAACACCTCTTCACCCTGGT
ACACACCCACACTCCGGAAACTGAAACAAACTGGCCGCCAACTTGAACGTCTGACAAAAA
AATCATCACTCACAGTCCATCATGAAGCCTACAAACTCCACCTCAATACCTACAAAGATG
CCCTCACTGCTGCCAAATCTGACTACCTCTCCACCATCCTCACCGACCCCTGCCAAAATC
CTAGAACCCTCTTCTCCACAGTGAACAACCTCCTCAATCCTCGGACCAACACCCTCCCTA
CCTCTACTCCGGATCTCTGCAACTCATTTCTCCACTTCTTCACTGACAAAATCAACATAA
TTTACAAATCTCTATCCCCTGCATCTGACCTCCCACTATTTACTCCATCGCCCACCACGG
CCCCCCCTATCCCCATCTCTCCTGACCTCCTGACCCCTCCTCCACACTGCCTCCTCTCCG
AGTTTGACCTGGTCACTGTTCCTGAAATCTCTAAACTCATCAGCTCTTCCAAACCCACTA
CCTGCTCCCTGGACCCCCTCCCTACTCCCCTCCTGAAGTCCTGCCTCCCCGTACTATGCC
CCTACCTTACAAACCTCTTCAACTCCTCACTGTCCCTTGGAACTGTCCCCTCTGCCTTCA
AAACCGCTGCTGTCACCCCAATCCTCAAAAAACCTGGTCTGGATCCCTCCTCCCTCAACA
ACTACCGCCCAATATCCAACCTCCCTTTTCTGTCTAAAACCCTGGAACGTATAGTCGCCT
CACAGCTACAATCCCATCTTCATACCAATAACCTATTTGAACCCCTCCAATCTGGTTTTC
GCCCTCTCCATAGCACAGAAACCGCTCTTCTGAAAGTCCTCAACGACCTCCTCACCTCTG
CTGACACCGGTTCCCTCAACATCCTCATCCTCCTTGACCTGAGTGCAGCCTTCGATACCG
TGAGCCATAACATTCTGCTCACCAGACTCAAAGACCTTGGTATCGAAGGTACTGCACTCA
GCTGGCTCCACTCCTACCTCTCCAACAGATCACACTTCATCTCTCTTCATAACCACACCT
CTGCCACAGCCACAGTCACTCAAGGCGTTCCCCAAGGCTCCGTACTCGGCCCCCTCCTCT
TCATCATCTACATTCTCCCCCTTGGTCAGATACTCCGCCACTTCAACCTGGACTTCCACT
GTTACGCCGATGACACCCAGATCTACCTTAGCACCAAATCCCCCCTCGACCCTCCCCTCT
CCCACATCAACTCCTGCCTGTCAGCTATTAAAATCTGGATGCAACACAACTTCCTCAAAC
TCAACAGTGATAAAACAGAATTCCTTCTCATTGGCTCCAAATCCACACTCAGCAAAACCA
ATAACCCCACTCTCACCATTGACGGCACCATTGTCTCCCCATCTCCCCAGGCCCGAAACC
TTGGCGTGATCTTTGATTCCACCCTCTCCCTTGAGCCCCACATCCGCCATGTCATCAAAA
CCTCCTTCTTCCACCTCCGCAACATCGCTAAAATCAGACCCTCTCTCACACCCCCCGCGG
CTGAAAGACTCATTCACGCCTTCATCTCTTCCCGACTGGACTACTGTAACTCACTTCTCC
TCGGCATCAGCTCTACCAATATCAACCGCCTCCAACTGGTCCAGAACGCAGCTGCCCGAC
TCATCACCCGCTCCAAATCTTGGCACCACATCACTCCAGTCCTAAAACAACTTCACTGGC
TTCCTATCCCCCACCGGATCACCTACAAAATCCTGGTCCTCACCTACAAAGCCCTCCACC
ATCTGGCCCCCTCATACCTCACTGACCTCCTGTCCCCCTACCAACCCTCACGGTCCCTCA
GATCCACCTCAGCCGGTCTCCTCTGCATCCACAAATCCAAACTCCGCAGTTTTGGGGACA
GAGCCTTCTCCAGGGCAGCTCCCAGGCTCTGGAACTCCCTCCCCCAAGAGATCCGCACCT
CTGAGTCCCTCACCGTCTTCCAGTCCCGCCTCAAGACCCATCTCTTCACCTCTGCCTATC
AGTAGCCCCCTATTGACTGTATCATGTTCTGCTTTGTCCTGTTTTCTTTTGCTTTGTTTT
GTTTTGTCTTGTATCGTCCAGTTTTGCTTTACCTTCTAATCTTGCTCCCTGTAAAGCGAC
TTTGAGTCCATGAAAAGCGCTATATAAATTCAATTTATTATTATTATTATTATTATTAT
>noCat_Contig_27
ACCTATCTAATCCTAAACACTCTGATTCTWWCTCTAACCTCAACCTCTCTAATCCTAAAC
ATTTTAATTCTAACTCTAACTAAAATTAACCCTTTTAATCCTAACTTTAACCCCTCCAAC
CTTAACCCTTCCCACCCAGGATCAACATCCAGTAGTGTTATTGACACACTTAAGAGGCAC
GGCAACACCAGTGGCCAAACTGKGMRCTGGGGAGCCTGGGGGTTCCCTGGGGTTGACTGT
GGGGATCCCGGACTGGATGAGGAAATGGACAGTGCACCGGCTAGCCCACTGCGTTTTTTA
GCGGGGGGCTAGCCAAACCCCAACCCTAACCTACCCAGCCAGTGCCTTTCCTGTCCGGTC
TGGGTCCTCCGCGGTCCCCTAGGGGGACCCCCAACTGGTTCTCCRRCTCACACCACAACC
CAAATAAGGGCGACACCTGAACCTAATCCCACCATTCTGGGGRCCGTACCTCAACTACTG
TGATTTCCCACCCCTAAACACAACCTAGTGGGGGCTTTATTCTACATCCTATTTGATTCT
ATATACGCACCTTAACCATTAGAACACAATGTGAACACACAACCTACAAACACACATGTA
AATCCGACTGCTGTCACTCAATAAGTACTTACCTGTTCATTATGTGATGTAGGYTCTGTC
ATCATTTCATGGTTAACCTGCATGTACAGTGTGATGATTCACTGCCCCTGAATATAACTC
CAGGGGGTCTCTCTTCTATGTCCTAACATGTTTTTGTATACTCACCTTAATCACTGTGAA
TACAAACTAAACATACAATCTGTTACTACACATGTAAACTTTATTTTGGTTATTTAAAAG
GCACTTGCCTGCTCATTATGTCATGTATTTCCGGTTATCATTCCAGCACCTTGTACTTAC
CTACATGTACAATGTTATGATGAAACCCCACCTTTCCTTCTTTTTTCCCCCCCACCTCCA
GGGGGAGCTCCCTTCTAACTCTTAATGTTTGTTCGTGTACTCACCTGAACCAAGGGAAAC
ACAAACTGAACGCAAAATCTGTAAATACACATGTAAATACCTTTGTTATTCTAAAAAAAT
ACTTACCTGTTCATCATATATATTTTGTCACAATTTCATCACTTCAATACTCACCTGCAT
GTACAGTGTTCAACCTGTAAAAACAATCATTACGAATGTACAAGTAATATCAATGCAAAT
GTTGTTTTCTGTAGTTGCACAGAAGCTTTTATTGTAATTTACAGACAACCTGCTGTGATT
ACCCTGTGATACACAAGATTGTATGTATTTTATTACACTGTTACTGCCAGACACACCTTG
GAGCCGGACAGAAGGAGGCCTGGTGTCACAGCGTCAAGGGGCCACCCACATACCCATTTC
CGGTTGACATGTGACCTGTCGAGACGCCAGCCTCGCCTCTTCCTTTCGTCCCGGACGTGC
ACCTGTACGGACGTACGGAGCACGGCCCAAACGATTTTGTAATAATACTTGTTTTACAAA
GTTATTTCCAGCCTGATGAAGGTTAAACAATAACCGAAACGTTGCTGTATTTGTTTATTT
GTTTTATGTTTATATAAAAAAACTACCAAGAATAAAAGGTAAACAGTTAGCTTCTGGCAC
TTTTATTCTTGACCGCGTTCCCGCTCAAAGCCACAATGGCCGAAAGGGGCCGTTATGAAC
GTGAACGGAACGGATACCGGACCGGATATGAGCGCAGCGGAGACCGCAGAACACGCCGCT
GGAGCCCCGAACCCCACAACAGACCCGCCTCCCCCCATAGAGGTAGGTTCCAGACGGACA
ACCGACAGTACAGTTACGCCGATGGAAATAATACCGGCTACCAACGTAATGGGGACGGAG
CCCGGAACGGAGCACTGCGCTCTAACTCATTCCACAGACACCGCTCTCAATCACCACGAT
ACCGCCGTTCGTACGCCTCGGTCACTAGAATCGGACTCAGACCCGACGGAGACGACTCTG
ACCGACATCAACGGGCTCCTCCACGGACGCGTAGGAACCCGTCCCACGACCGGCGCCCGA
CGCACGACCGGCGCCCATCGCGCGACCGGCGCCCATCGCGCGACCGGCGCAACGCGGAAA
CTAGAACCCAGCGCGTTACGGAGAGACATTACGCACCTCCACGGCGCACTGAACCCTATC
GACACCGGGACTACTCGGCTCATCGCCCGACCAACCCGGTAAGAACAACGGACAGACAGT
TCAACGACCAGAGGAGCCACTTTTCTGGCTCACACCGCTACCAGTCTGAGCGAACACACG
AGACGCGCGCTCCGGCCGCGAGCTTCGCCCACC
>noCat_Contig_28
ACACACACACACACACACACGCAGTTTTTGTACATCATCACAGACGTAAAGTGCGACTCC
AACACATCACATCGCTGAGAGGGCACGGCACGAAGCACGACAGTCAAATCAAGTAACATC
CAGGATCATTCCGGGTGCAGAAAAGGAAACCACACCGTTTGATTTTCAAGTCGTTACACA
AAAATCACAAAGAACAATGTACAAACAGGACACACTCATCCACACAGTGATACACACGGG
GGCACGGGAACGGTTCAGCTTCGGGTGGCCACGGCCGGAGCTTGCTGCTGGTCGCTGGAC
TGCAGTTGTCTTCCCAGGTACTCCCTGTGAAAGAAAGGGCAATCAATTACACCTCAGCAC
TCCAAACCCACTTATTGCTGATTTATAGGTATTTCCGTCCACCTGATGGCATTCAGAACA
CCTTGAAAAGGAAAAGTTTGACATTTTGGAAAACCTATTGGCGTTGTTGGGAAGAGTAAC
TTACTATAGCTTGTTTAAGACAAAAACAAGTTGTTTTTTTCTGGGGGTTTTGTGCAAAAC
AATGGAGTATTTTCATCATCCATTAATCTTTTCTTGACTAATCGGTCTATATAAGGATGT
CATGCCTGTCACAATTAACCCGAGGCCAAGGTGACTTCTCCAGATTGTTTTGTTGCGTCT
GACCGACAGCCCAGAATGATGTTCAGTCTACAATTACAAGTTTTGGCTCATCAAAATAGT
TGCCGCTTAGTTTTCTGCCAATTGACCAATGGATTAAGTGATTGGAGACATTTTGATTTC
AACAGCATTTAAAACACTATTTGGTGATTACAAAATGTGATTAACGATTTGAAATGGCTG
ATATAATATAAACAATATCTTTTGGGGCGGATGTTTAACCTTATAGATTAAACTGCGCTC
AATTTGGACCATATTCTGACTAGTTTTCTTACTTTTAGTCAACTAGTCTAAGGTTAAACA
TCAGAGAAATGAGTCATCCCTCGTCAGACTATTTCCTGGCTGAGGGATTTTATGGCAATC
TCACGATGCGGACAATACTTCAGATGAAATGAATAACACATAACACCAGTGAGAGCTCAG
TGAGCTTCATATTGAACAGACAGACATACGGTGGCATCTGTTCCGTTAATGAAATGTATT
TCAGATCCCATCCAACTGATAAATGAAAGGAAGTCGGTTCTTTAATATCCTTTAATGTAG
GGCTGGGCGGTATACCGTTTCAACCGGTATACCGGTGTCAAATTTACGTACGGTATGACT
TTTTCACATACCGGCACACCGGTGCCCAGCCGTAGTCACTGGCGAAGCGGTCGGAGCTAC
GTGTGTTACGTGCATTGAGTCATGGTTTTAATTTTATAACAACAATTAATAACCCGCAAC
TAACGCTCTTTAACAGGGCACAACACCACAAAACAACAGTTTGTGACACATAAACAATTT
GTAACACTAATAATTGTACATTTTTTAAATTTACTCCGCCGAACTGCATGCTGGGTACAG
CCCGCCCACTATCACAGAAAGAAGAAACTCCGTCGCTACATTAAAAAACGTAAAAGAGCG
ATGCAGGAGGAACAAGAGAGAGCAGAGATGCACCAACACAACGTGTTGCCCAGAGAGGAG
CTGTGTCTGCTGGCTGGAGGGTTTGAAAAGTCCGACGTAGTTTAGAAAACGATGTATTGC
AAAGAAGCTGAACCTGGAGGGACTTAGGACCCAGGGGAATGCAGGTGAAAAAAACCCGGA
AGAGACAGACCGGAAGTCACGCCACACAAACGGCTGTTCACAGCTTGCTGGGCAGTTGCG
AGGGAGTTGGCCAGCGAGCGAACAACGAGCGGTGAACAGCTGTTCAGGTGGCCGCAGGTC
CTTTTCGGCGTCAATAAATTAATGTTAATACCGTGATATACCGTGAAACCGCCAGAATCT
TACAAAATACCGTGATATGAATTTTTGGCCATACCGCCCAGCCCTA
>noCat_Contig_29
ACARACACACACACACACACACACACGCACACAGATAAGCTGACACAGACTGTTAATTCA
GGATGTAAAGCTGTTTAGAACTTTAGAAGTAGAGGGATGTGAAGTGACTTTTTTGAGTGT
TTCCGGAGCATGCAGATCTGTCATTCTAGCACCTGAAAGTAGAAAACTAAATTGATAGAG
CAAAAAGATAGAACCATTTGGTGAGAACAGCATTTGTAATCCTAAATCCTTAAACATGAC
TATAGACAAAAGAACAACAGTTGAAGTTATCTAAGAAACTGTCCAGTAAATCTTAAGCAG
AGAGCATATTGGTGACAAAGTTTAGGATGTTTGTTGGCAGGATGAGTACAAGGGGAGAAC
AAAGCAGCATGATATCAGGAATGTAAGAAGAATTGAGATGACTTCTTCTGTTATCCCCCG
ACCATTTGGACCACTTGGGTCGTAAAGAGAAAGACTTGGAATGCACCAAGGGGGGAAGGG
CCATTCAACTATCATTAGCACATCAACTGCTGTCCGCATATCAAAGAGAGAGCATCCTGG
ATTCATCACACCTACTGCAAGAAGGTGCATCGGTTGTCTGCAGAAAACTGCATTACTGAG
GACTCCTAAGCGGGCACCCATCTCCTCTGTGGTGAAGTCTGGTTACAAAGGGAGGTGAAA
CCAATAGGGGCACTTGTCTCAACCCAGTGAAGAAATCATCAAACACCCAGAGGCTTAGGG
AGTGTCTGTTTATCAAGGGGAGCTCAGTGTTGATTTTAGAAGGAGAAACTGGTTAACAAC
TATTGACAATAGCCAAAAGGAATTGTTAATTTTACTGTGATGCTGAGAAAGGCGGAGTCT
GTACAATGTTTGGATTTGCCTGTTTTACTTTCATCCTAAGCAACACAGCTCCTGATGGAT
CAGTGACCGAAGCGCTGACTGGTCTTACGGCATTGAGTCAGAACCTTGCAGAGAATGCTG
GGATTGATGATCCCATCACAAGCTGGTTGGACAGTATGTTTGGAAGATGCATTTCTGTCC
ATAATAACCACACTTTGTCTTGCCACCACAGTCGTGATCCCCTGAGGATGCTGCTGCATC
CATGGACTTCTGCAGAGATTGATTGAAGCTGCATTTAGTAAAAAACATTCAAGGGAATCA
ATTAAGAGTTGAAGATGAAGAAATAAGCTTTTGATTGATGCATTTGTTTATCAAGGGGGG
ACATGATTTAGTCTGTAAGTGAATGACGATTATGGGAATTGTAACAGCAAGTTAAGTTTA
TGATAATCAGAGAGTGTCTTGCATGATTTTTGTATACTCACTATAAATAGTGAGTAAGGG
GGGATTGTTAGAAAATAATGCTTTTTAGTGCTCCTAGTGAGAGCTAGAGAGTTTACATTG
GAGGGTCAAGACAAATAAATAACTCTGTATGGATTATCAAATATTGAATGGATGACACTG
TATGTACTACACAAATGTATTAATTAGAATTATGAAATGTATTGAGTGATTGTGGAAGGA
ATCCTGAAAACATCAGGAGCCCACAAACAGTTACGCAGCCTGAAGATTGGAGCAGATAGA
TAAGGAGGACGTGCTCAGGAATGTGAGGGGGTTGATTGAAGTCCTGAGCACTGTTGTTTA
AGCGAGAGGGGGTTTGGGTTGACCAACACCAAAAGGACGAGGTCTTGTCCAATCAATGGA
CTGGAAGAGAGGCTAGCCAGAGGAAGGGGGGCTGACCCCAAACCTGGCAAAGCTGAGACA
TTGTGAGAACATCAGCAGATCTCTGGGTGCCTTCTGCCGGGCAGGTATGTATGGATCTGC
TGCCCGGTGGGGGGGGCACTGGATCTCTGTCTCATGGGATTTCTCTCTCCCATGGGATAT
ATTTGTATATATTGTGTAGTTATTAGTGTGATTCATTTTGAAATGCTGTTCATCATCTTT
TTATTAAATCAATTTTTATTATAACTTTCTGCATCTGGGACTTCTCTTCACACAACCGCC
CAAAGATTTTTGAACTTAACAATTTGGTGACCCCGACGTGATCTTTGTGGTGAGTTGTGG
TTGAAGAATAGTGATTTGAACAAAGGACCAGACTTTTCTCTGGGACCCCTTGGATGATCC
CTCCTCTCTGCTCACATGAGGCCTCACTAAAAAGGTAATGGCAAGGACCTGTTGATAACC
GAACCcTTGTTTAGGTAGAMCTAGGACAATTTAGATGTGAGCAGGGGGGGATGGTCTGAC
GAGGTAATAAATTATTAGTGTAAAATGACATAAGGATAATGTTCAATAATGAAAGTGGTG
CAGCATTATAGAATTGTAGACAGAGATGCTGAACTGCTGATACGCGTGGTAAATAGTGCA
CTGTACTAATTGTTGTGTGTTGTATCTGTTGTACAGGGTGATTACCTGTTGTGTGTCTTA
TGTGTGGAAGTGCTGTTTATTGCTAAAACTTTAAAATAAGTGATATAGGCTCTGAGAGAA
GGAGCCTTCCTCTGATTTATACGGTTAAAAGGATTTATGGAGTTTCCTCAGAAGTCAGGG
TGAATAAGCCATAAAAGGGTTAAATGGTACTATACTATAAGTAATGCAGAAATTATATTT
GGAAAAGGAGATAGAGGGAAAATTATTAATCATGTTTAATGGGAGTTGGCCCTCCACTGA
TAAAAGGTAAATAAGAGTGGTGTGGGTCCAGGGTTTTTTGTTTTTGTTTTGAGTGTGGCA
GGTTCGTGTGCTGCAGGAAAAAGACTGACGATGCTCTCACACAGTTATGATTGACATATC
ATTTTTATTTAAGACTCAAAATATTAAGCCGGGCAAAGTGAGCTTTTAAAAAATAGAGAA
AACTAAAATAARACTACGTTGGTAGTGTTGTGCGATATAAACTTTGAATTAGATTAAAAG
TATGTGTAAAAGTTGGAGCAGGGTCAAGCATGTGCAGCCAGTCTACTAAGTCTTATCGTA
GGGATAAGAGGTATGTGGGAGRAGGACAGACAAACTGTCCAAACAAGGGGAGGAGTGGAT
GCAACTGGGGATTCCTGAGAAAGGCAGTTTCAGCTGCAACAACTGAAGCAGCTCGAAGTG
TGTGTGGAGCGGAGAGAGGAGGGGCAGCAGAAAGTAAGGAAAAATTAATTAAAAGAATGA
GATTAATAATAAATAACATTAATGTGAATGGATGGAAAAAGAATGCACTGCTAAACCGTG
TCCTTCTTTGTCCGAGGTACATGGTCACGAGGATCCTGATCTGGACTCCGTGCCGCCGCC
ATATGCTCTAAAGGGGGAAGCCGTCCAACCACCAGTCCGAAGAGGAAAAGAACCGACCCT
TCACACGGAAAGCTGAGCTGGAACCATGCCAGGACACACCCAGAGCCTGCTTGCCCCACT
CCGAACCCCAGGATGAGATAATGCCCATGGGGAGGAAAAGACATTGAAGACGTAAAGAAT
TATGTGACAAGCCCAAAGATAATCTGGTTGAGGTTGAAAGAACTCTTCTCTATTTTGTTG
GAGAATACAGGCCAACCAGGCCACCTGATGAGCAGAAGGATCAAACTGGACATTGACAAA
ATTGCAGTTGTGTTTTCGAACAAGATTTCCACCCAAAAGAGAAGAAAGGGGCGGCAGAGG
AAAAACTGAGGGCCAGAGACTTTGACCCACATGAACCAGAGACTTTGTGTGCCACCTGTG
GCAAAGCTGGACATCGGTGAAGGGACTGCCCACAAGCTCCGTGGAATAAAGACAGGACTG
GTGGGAGGACCCGGCAACAATCCGACTGAGGGGAGCGGAAGGTGGCGGGACGGACCCCAG
GGAGGGACCACGGGACGCACACACATCTCAACACACAGGGTGAGCAAATTCTGATTGGGA
TTATGACAAGCCTGTTTATGCAATACACACATTAGAAGTTAGGWACACagACACACAAAC
ATATATATTTGAATGAAAATTAAGGTTTTAGAAAATGACCATAAGTCATATTAATTAACT
ATTAAAAGGTAAATATGTTCCATTTTTGGTTGACTCAAGAGTCACTCAGTTTAGTTTCTA
GTGGTGCTGCCATATACATTTATCAGGCCGAGAATGCTGCTGCTGTCTCTGTTTCTCTGT
CTTCTGCACAATCTGAGTTGTTCAAGGGGGAGTTTCTGCATGTTGGAATGGAGTGAAGGA
CRTGGCTGGTTGGCTGAGCATGCAGACTCTGCTTCCTGAATTGAGGCCTACAGAGGATCC
TGTGAACCGGTACAGTGTAAAAGGCAATGTATACAAAACAAAATGTACATTACTAAYAGT
AAAAAGAGAGTTATTCAACGTATGTTTAATCAAAACAYAGACACCATGGGGTCTAATGTT
CCATCTGTCGACATGGCTGAGCTGTCTGAGGTGCCCACTTCTCTGTGGACTGCGCATAAA
TATGACGTAGGACCGATGAGGAGAGCGACACCCAAAATCTGATTTCAGGCCAGGCATGAA
GTACTATCCACTTAAGCAGGAGGCCATTATTCTGAGCCATTATTGATGGCTGGTATAATA
ATCATGAGTGATAATTATCTGGTACACACCTTAATATATGTGGTAAAGACAATTTGGGAA
AAGGGGGAGGTGATGAAGGCTTTACAGGCTCCCTGGTGGTCTCCATACATGTTACCCACA
GTCAACAATCATTTCCAATGTACAATTTAATGTATAAATATATATTCTGATGAATACAGG
TAAACTAGGAAGAAGGTTGGAGCCTGAGAAAATGGATAAGGGAGAATGGGAAGGTTGTGT
CCAACGTAGAGGACTGAGGGGAGGGAACCTGTGGGAGGGAATCTCAAGGTGTATTATTCC
TCCTCAGTAAAACCTACACAACCACTGAGTTACTGYAGCAAAGAAATTAAAAARAARWMT
AAAACACGTGAGACATCTTTCCCTCTCCT
>PotentialHostGene_Contig_30
CCCCCCCCCCCCCCATGGCCCATCCCTCTCAATTAGGATTTCAAGATGCAGCTTCACCTG
TTATAGAAGAACTTCTTCATTTTCATGATCACGCCTTAATAATCGTCTTTCTAATCAGCA
CTCTAGTCCTTTACATTATTGTGGCAATAGTCTCTACGAAACTAACCAACAAATACATCT
TAGACTCCCAAGAAATTGAAATTATCTGAACCCTTCTCCCAGCAATTATCCTCATTCTCA
TCGCTCTTCCCTCCCTACGCATTCTTTACCTTATGGACGAAATCAACAGCCCGCTTCTCA
CAATCAAAGCCGTCGGCCATCAATGATACTGAAGCTACGAATACACAGACTACGAAGACC
TTGGGTTCGACGCTTACATAATCCCCACTCAAGATTTAACCCCCGGCCAATTCCGACTCY
TAGAAGCAGACCACCGTATAGTAATCCCAGTAGAATCCCCTATCCGAGTACTAGTCTCTG
CTGATGACGTCCTTCACTCCTGGGCAGTCCCAGCCCTTGGAATTAAAATGGATGCAGTCC
CMGGCCGACTTAACCAAACAGCTTTCATTGCATCCCGCCCCGGCATCTTCTATGGACAAT
GTTCCGAAATCTGCGGRGCTAACCACAGCTTTATRCCCATCGTAGTGGAAGCAGTCCCTC
TAGAACACTTTGAAAACTGATCATCACGAATACTTGAAGACGCCTCGCTAAGAAGCTAAA
TAGGAAACAGCGTTAGCCTTTTAAGCTAAAGATTGGTGACTCCCAACCACCCCTAGCGAC
ATGCCTCAACTCAACCCCACACCTTGATTTGCTATCCTAGTCTTCTCGTGATTAGTTTTC
CTCGCCATTATCCCCCCAAAAGTAATAGCTCACACCTTCCCAAACGAACCAACGCTCCAA
AGCGCCGAAAAACTAAAAACAGAATCCTGAACCTGACCATGACAGTAAGCCTCTTCGACC
AATTTATGAGCCCCACACTCCTAGGAATTCCCCTAATCGCCCTAGCCATCACCCTTCCTT
GAGTTATGTATCCCGCCCCTACAACCCGATGGTTAAATAGCCGCTTCTTAGCCCTTCAAG
GCTGATTTATTAACCGCTTTACCCAACAACTTCTTCTCCCCTTAAGCCTTGGCGGTCACA
AATGAGCAGCCCTCCTAACCTCTCTTATGGTCTTTCTTATTACCATAAATATGTTAGGCC
TACTTCCCTACACTTTTACCCCCACCACACAACTTTCCCTAAACCTAGGCCTTGCAACAC
CCCTTTGACTAGCCACCGTCATTATTGGAATACGAAACCAACCAACACACGCCCTAGGGC
ACCTCCTACCAGAAGGCACCCCAGGCCCCCTCATTCCTGTTCTTATCGTTATCGAAACAA
TTAGTCTATTTATTCGACCCCTCGCACTAGGCGTACGACTTACCGCCAACCTTACCGCCG
GTCACCTTTTAATTCAACTTATTTCAACCGCCGCCTTTGTCCTTCTATCCTCAATACCCG
CTGTAGCCCTCCTAACCTCTACAGTCCTGGTGCTCCTAACCCTTCTTGAAGTTGCTGTTG
CCATAATCCAAGCCTACGTATTTGTTCTTCTTTTAACCCTTTACCTTCAAGAAAACGTCT
AATGGCCCATCAAGCACACGCATACCACATAGTTGACCCCAGCCCTTGACCTCTAACAGG
GGCAATTGCTGCCCTACTGATAACATCAGGCTTAGCAACCTGGTTCCACTTCCAGTCTAC
AACCCTTATAACCCTTGGGACAGCCCTCCTTCTTCTTACCATATTCCAATGATGACGTGA
CATCGTACGAGAAGGCACTTTCCAAGGCCACCACACACCCCCTGTCCAAAAAGGGCTCCG
CTACGGCATGATCCTATTTATTACCTCAGAAGTATTTTTCTTCTTAGGCTTCTTTTGAGC
CTTCTACCATGCAAGCCTCGCACCCACCCCCGAGCTAGGGGGCTGCTGACCCCCTACAGG
CATTACACCCCTTGACCCCTTTGAAGTCCCACTCCTCAATACGGCCGTCCTTCTTGCCTC
TGGAGTTACAGTCACATGAGCTCACCACAGCATCATAGAAGGTGAACGAAAACAAGCAGT
CCAATCCCTCGCATTAACCATTCTCCTCGGATTTTACTTTACATTCCTACAAGGCTTGGA
GTACTACGAAGCCCCTTTTACAATCGCAGATGGCGTGTATGGCTCTACCTTCTTTGTGGC
CACCGGATTCCACGGACTCCACGTAATCATCGGCTCCACATTTTTAGCCGTCTGTTTAAT
TCGACAGATTCTACACCACTTCACATCTGAACACCACTTCGGATTTGAAGCAGCCGCCTG
ATATTGACATTTCGTAGATGTTGTATGACTATTCCTCTATATCTCAATCTACTGATGAGG
ATCTTAATCTTTCTAGTACCAAATGTCAGTATAAGTGACTTCCAATCACCCGGTCTTGGT
TAAAGCCCAAGGAAAGATAATGAACCTAGTTACAACTGTAATTACTATTGCTACCCTCCT
TTCGATTGCTCTAGCCCTTGTCTCCTTCTGGCTTCCTCAAATAGCCCCTGACCACGAAAA
ACTCTCCCCCTATGAGTGCGGTTTTGACCCAGTAGGCTCTGCTCGTCTACCTTTCTCCCT
CCGGTTTTTTCTAGTTGCCATCCTCTTTTTGCTGTTTGACCTAGAAATTGCCCTGCTTCT
CCCCCTGCCTTGAGGGGACCAATTAACAGCACCTTTGATAACATTTCTGTGGGCCACAGC
CGTTCTTCTACTCCTCACCCTAGGCCTAATTTACGAATGACTTCAAGGCGGCTTGGAGTG
AGCCGAATAGGCAGTTAGTTTAAAAAAAACCTTTGATTTCGGCTCAAAAACTTATGGTTA
AAGTCCATAATTGCCTAATGACCCCTGTTCACTTTGCCTTCTCATCGGCTTTCCTACTAG
GCCTAACTGGCCTGGCCTTCCACCGAACCCACCTACTCTCAGCCCTTCTATGCTTAGAAG
GTATAATGCTCTCCTTATTTATTGCCCTCTCTCTTTGAACCTTACAACTAGGGTCCACAA
ACTTCTCCGCAGCCCCAATGCTCCTACTAGCATTTTCGGCTTGTGAAGCAAGCGCAGGCC
TAGCCCTGCTGGTAGCCACAGCCCGCACCCATGGTACCGACCGTCTTCAAAGCCTAAACC
TCCTCCAATGCTAAAAGTTTTGATCCCTACCCTAATGCTTGTCCCCACCGCTTGAATAGC
TCCYAGCAAATGGCTTTGACCTACCACACTTATGCACAGCCTYCTAATCGCTCTAACCAG
CTTCCTCTGRCTCTTAAATACGGCAGAGACCGGCTGAWCTAGCCTCAACTTTTATATAGC
CACTGACTCTCTCTCCACCCCMCTTCTAGTCCTTACTTGCTGATTACTACCCCTCATAAT
CCTAGCAAGCCAAAACCATACAGCATCTGAACCCCTCAACCGGCAACGAATATACATCAC
CCTTCTAACATCCCTTCAAATCTTTCTCATCCTAGCTTTCGGGGCCACCGAGATCATTAT
ATTTTATGTAATATTTGAAGCTACCCTCATCCCAACCCTTATCCTTATCACCCGCTGAGG
AAACCAAACCGAACGCCTAAATGCAGGCGTTTATTTTCTCTTTTATACCCTTGCCGGGTC
CCTCCCCCTCCTTGTTGCCCTCCTCCTCCTTCAAAACAGCACTGGCACCCTCTCACTTCT
AACAATCCAGTACTCCAACCCAATCGAGCTTTCCTCTTATGCCCACAAGCTGTGGTGGGC
CGGCTGCCTTCTTGCATTTCTTGTAAAAATACCACTCTACGGGGTACACCTGTGACTACC
AAAAGCACATGTTGAAGCCCCCGTCGCAGGCTCAATAATCCTGGCTGCTGTGCTCCTAAA
ACTCGGAGGTTACGGAATAATTCGAATGGTGGTAATACTTGAGCCTCTCACTAAAGAACT
TAGCTACCCTTTTATTGTATTCGCTTTATGGGGGGTTATCATGACTGGGTCAATTTGTCT
TCGTCAAACGGACCTAAAATCCCTTATTGCTTACTCCTCTGTTAGCCACATGGGCTTAGT
TGTAGGAGGCATCCTAATTCAAACCCCTTGAGGATTCTCCGGAGCCCTTATCCTCATAAT
TGCCCACGGACTAGCATCCTCTGCACTCTTTTGTCTTGCCAATACAAGCTATGAACGAAC
ACATAGCCGAACAATACTGCTAGCCCGAGGACTTCAAATGGTCCTGCCCCTCATAACGGC
CTGATGGTTCATTGCTAGCCTAGCCAATCTAGCTCTCCCTCCCCTTCCCAATCTAATAGG
GGAACTAATAATCATTACTTCTCTCTTCAACTGATCTTGATGAACTATCGTCTTGACCGG
GGCCGGCACATTAATTACAGCAAGCTACTCCCTCTACATATTCCTCATGTCACAGCGGGG
GCCCCTTCCAGCTCACATTATTGCCCTAGACCCCTCCCACACACGAGAACACCTGCTCAT
GGCCCTACACCTCCTCCCCCTAGTTTTACTTATCCTAAAACCTGARTTAATTTGAGGGTG
AACCTCCTGTAGATATAGTTTAACCAAAACATTAGATTGTGATTCTAAAGACAAGGGTTA
AAATCCCCTTATCCACCGAGAGAGGCTCGCCAGCAACGAAGACTGCTAATCTCCGCGACC
TTGGTTGGACCCCAGGGCTCACTCGAAGTGCTTCTAAAGGATAACAGCTCATCCATTGGT
CTTAGGAACCAAAAACTCTTGGTGCAAATCCAAGTAGCAGCTATGCATCCTACTTCACTA
ATAATAACTTCAAGTCTAATTATTATTTTTACACTATTAGCCTACCCCGTACTTTCAACA
TTAACCCCTCAAACCAAAACCCCAGACTGAGCTACATCTCATGTTAAAACAGCAGTGAAG
CTTGGGTTTTTCGTTAGCCTTCTACCCCTCTTCCTCTTTTTCAATGAAGGTGCCGAAACA
ATCGTAACCTCTTGAACTTGAATAAATACTACCTGTTTTGATATCAACATCAGCTTTAAA
TTCGACCACTACTCTATTATCTTTACCCCCATTGCCCTCTATGTCACCTGATCCATCCTC
GAGTTTGCATCTTGATATATGCATGCAGACCCCAACATAAACCGCTTTTTTAAATACCTT
CTGATTTTTCTCATCGCCATGATCATCCTTGTTACAGCAAACAACATGTTCCAGCTGTTT
ATTGGCTGAGAGGGGGTGGGTATCATATCTTTCCTTCTCATTGGCTGATGGTACGGCCGA
GCAGACGCTAATACCGCCGCCCTTCAAGCTGTGGTATACAACCGCGTAGGAGACATTGGA
CTAATTTTTGCCATAGCCTGAATAGCCATAAACCTTAACTCCTGAGAAATACAACAAGTC
TACATCGCCTCTAAAGACTTCGATCTTACATTCCCCCTTTTGGGCCTAATCCTCGCCGCT
ACCGGCAAGTCCGCCCAATTTGGTCTCCATCCTTGGCTCCCCTCTGCCATAGAAGGTCCT
ACGCCGGTCTCTGCCCTACTACACTCCAGCACCATAGTTGTAGCTGGCATTTTTCTGCTA
GTACGTATGAGTCCTTTGTTAGAAAACAACCAAACTGCTTTAACCACCTGCCTATGTCTG
GGTGCCCTAACAACCCTTTTCACAGCCACCTGCGCACTCACTCAAAACGACATTAAAAAA
ATTGTTGCCTTCTCCACCTCCAGCCAACTAGGACTGATAATGGTTACCATCGGACTTAAT
CAACCCCAACTCGCTTTCCTACATATCTGTACCCACGCTTTCTTTAAAGCAATACTTTTC
CTTTGTTCAGGCTCTGTCATCCATAGCCTGAACGACGAACAAGATATTCGTAAAATAGGG
GGTATACATCACCTCACCCCTCTTACCTCCTCTTGTTTAACAATTGGAAGCCTGGCCCTT
ACCGGCACCCCCTTCTTAGCCGGGTTCTTCTCAAAAGATGCCATCATTGAAGCCCTAAAC
ACATCCCACCTAAACGCCTGAGCCCTCACTCTCACCCTCCTAGCCACCTCTTTCACTGCT
ATCTACAGCCTACGCGTAGTATATTTCGTTTCAATGGGCCACCCACGATTTAACTCCCTC
TCTCCTATTAATGAAAACAACCCCTCCGTAATTAACCCCATCAAACGTTTAGCCTGAGGA
AGCATTATTGCCGGACTCCTGATTACCTCAAACATCACCCCCTTAAAAACCCCAATTATA
ACGATACCTCCCCTGCTTAAACTAGCCGCCCTCCTTGTTACAATTACAGGGCTCATCCTA
GCCCTAGAACTAGCATCCCTCACAAGTAAACAATATCAAACCACCCCGAACTTGACTACA
CATCACTTCTCTAACATACTAGGATTTTTTCCAACAGTCATGCACCGTCTTACCCCTAAA
ATTAACCTAATTCTAGGCCAAACTATTGCTAGCCAGATAGTGGACCAAACGTGACTTGAA
AAAACAGGCCCAAAAGCCATTGCCAACGCCAGTCTCCCCCTAATCACCACAACTAGCAAC
ACCCAACAAGGCCTTATTAAAACCTACCTCTCCTTATTCCTCCTTACTCTTACCCTAACT
ATCCTTATTACCACGTACTAAACAGCCCGCAGAGTCCCACGACTTAAACCCCGGGTTAGC
TCCAATACCACAAACAGCGTAAGCAAAAGCACCCAGGCGCTTAGCACAAGCATGCCCCCT
CCGGATGAGTACATAAGAGCCACCCCACCAATATCCCCTCGAAACACAGAAAAGTCCCCC
AGCTCATCCGCGGGTACCCAGGACGCTTCATGCCACCCACCTCAAACAGCACTTGAAACC
ACCACCACTCCAACAACATATATTACTATGTATAATAAAACAGGACGACTTCCCCAGCTT
TCCGGAAAAGGTTCAGCAGCCAAAGCTGCTGAATACGCAAACACTACTAACATCCCTCCC
AAGTAAATCAAAAATAAAACTAAAGATAAGAAAGGGCCACCGTACCCAACTAAAACCCCA
CACCCTATCCCCGCTACAACCACCAACCCTAAAGCAGCAAAATAGGGAGAAGGATTAGAA
GCCACTGCTACTAAACCTAACACCAAGCCCAATAAGAACAAAGACATAATATAGGTCATA
ATTCCTGCCAGGAATCTAACCAGGACTAATGGCTTGAAAAACCACCGTTGTTATTCAACT
ACAAGAACCTTAATGGCCAGCCTACGAAAAACCCACCCCTTACTAAAAATCGCAAACAAT
GCACTAGTTGACCTTCCAGCCCCCTCAAATATTTCGGTATGATGAAACTTTGGTTCCCTC
CTCGGTCTTTGCTTAATTATCCAAATCCTAACCGGGCTCTTCCTCGCCATACACTACACC
TCTGACATCGCAACAGCCTTCTCATCAGTTGGCCACATCTGCCGAGATGTCAACTACGGA
TGACTTATCCGTAACCTCCACGCCAACGGTGCCTCTTTCTTCTTTATTTGCATCTATATG
CACATCGGACGAGGCCTTTACTACGGCTCCTACCTCTATAAAGAAACTTGAAATATTGGG
GTCGTCCTCCTGCTCCTTGTAATAATAACCGCTTTCGTAGGATACGTCCTCCCCTGAGGA
CAGATGTCATTCTGAGGGGCCACTGTCATCACAAACCTTCTTTCTGCAGTTCCCTACATC
GGCAACGCCCTGGTCCAATGAATCTGAGGAGGCTTCTCAGTAGACAACGCCACACTCACA
CGATTCTTTGCCTTTCACTTCCTCTTCCCCTTCGTAATTGCAGGTGCAACCCTCATCCAT
CTGCTCTTCCTACATGAAACTGGCTCAAACAACCCCCTTGGTTTAAACTCAGATGCAGAC
AAAATCTCTTTCCACCCTTACTTTTCTTACAAGGACCTGTTAGGCTTTGCAGCGCTCTTA
ATTGCCCTCACAGCCTTAGCACTCTTCTCCCCCAACCTCTTAGGGGACCCAGATAACTTT
ACTCCTGCCAACCCCCTGGTAACCCCTCCCCACATCAAGCCTGAATGATACTTCCTGTTT
GCCTACGCCATCCTTCGCTCTATCCCCAACAAGCTTGGAGGCGTCCTAGCCCTCCTGGCA
TCCATCCTGGTACTCTTAGTAGTACCCATCCTCCACACATCTAAACAACGAGGCCTAACC
TTTCGCCCCATGACCCAATTTCTATTTTGAACACTCATCGCAGACGTCGCCATTCTCACA
TGAATTGGAGGCATGCCCGTCGAACACCCCTTTATTATCATTGGCCAAATTGCATCTCTC
CTATACTTCTTTCTTTTCTTAGCCTTATTCCCCCTAGCAGGCTGAATAGAAAACAAAGCC
TTAGGATGAACTTGCAATAGTAGCTCAGCGCCAGAGCGCCGGTCTTGTAAACCGGACGCC
GGAGGTTAAATTCCTCCCTACTGCTCAAAGAAAGGAGATTTTAACTCCTACCCCTAACTC
CCAAAGCTAGGATTCTAAATTAAACTATTCCTTGGCGTATGTACTAATTTCAGTATATGT
TTTATTTAATGTACATATATGTATAATCACCACGAATTTATATGAACCAAATCAATAGCA
TGTAAGGACatATATATGTAATATCAACACATCTCGGTGTTCCACATTCATATATCAGCA
TAATACGAAGATAAACATAAAGCATATAGAGTTTTACTTAACATTTAACTAATTCAAGGA
TAGGCGAAGCCTAAGACGTGACTAAACACYCATTAGTCAAGTTATACGTTTCTCCACAAC
CCGTCAGATATCAGTATGCGATGTAGTAAGAACCGACCATCAGTTGATTTCTTAATGCTA
ACGGTTATTGAAGGTGAGGGACAAGTATTCGTGGGGGTTTCACACAGTGCACTATTCCTG
GCATTTGGTTCCTACTTCAGGGCCATTGATTGATGTTATTCCTCACACTTTCATCGACGC
TGACATAAGTTAATGTTGGAGTACATCCCCGAGATGACCCAGCATGCCGGGCGTTCTCTC
CAGCGAGCCAGGGGTTCTCTTTTTTTTTTTCCTTTCACTTGACATAACAGAGCGCACACG
GTATTAACAGACAAGGTATGAGCATTTATCTCGCCCCCGCGAGATATATTTTGAGTGTTG
RATAGATATTCTAAAAAGAACTGCATACTTGTATCTCAAGAGCATAAAGAGTGATTTCTT
ACTCGAAWCATCCCTAAGATTACCCCTGGTTTCTTCGCGTTAAACCCCCCTACCCCCCTA
AARCTCCTGRGATCACTAACACTCCTGAAAACCCCCCGGAAACAGGACAACCTCTAGAAG
CTAAATTGGGGCGAAAAATGTGCTTATTTACATTATTAAAATAATGCGTGTGCTAGCGTA
GCTTAACTAAAGCATAACACTGAAGATGTTAAGATGAACCCTAGAAAGTTCCGCAAGCAC
AAAGGCTTGGTCCTGACTTTATTATCAACTTTAGCCAAACTTACACATGCAAGTATCCGC
ACCCCTGTGAGAATGCCCTAATAGTTCCCCGCCCGGGAACAAGGAGCTGGTATCAGGCAC
AACCCTATTGAGCCCACGACACCTTGCTTAGCCACACCCTCAAGGGAGCTCAGCAGTGAT
AAACATTAAGCCATAAGTGAAAACTTGACTTAGTTAAAGCTAAGAGGGCCGGTAAAACTC
GTGCCAGCCACCGCGGTTATACGAGAGGCCCAAGTTGACAAACACCGGCGTAAAGCGTGG
TTAAGTTAAAAATCCTACTAAAGCCAAACATCTTCAAGACTGTTATACGTAACCGAAGAC
AGGAAGTTCAACCACGAAAGTCGCTTTATCTGATCTGAATCCACGAAAGCTAAGGAACAA
ACTGGGATTAGATACCCCACTATGCCTAGCCCTAAACATTGATAGTACAATACACCCACT
ATCCGCCCGGGTACTACGAGCAATAGCTTAAAACCCAAAGGACTTGGCGGTGCTTTAGAT
CCACCTAGAGGAGCCTGTTCTAGAACCGATAACCCCCGTTCAACCTCACCCTTCCTTGTT
TTACCCGCCTATATACCGCCGTCGTCAGCTTACCCTGTGAGGGACTAATAGTAAGCAGAA
CTGGTACAACCTAAAACGTCAGGTCGAGGTGTAGCGTATGGAGGGGGAAGAAATGGGCTA
CATTCGCTACCACAGCGAACACGAATGATGCACTGAAATACACATCTGAAGGAGGATTTA
GCAGTAAGCTGGAAATAGAGCGTCCCGCTGAAACTGGCCCTGAAGCGCGCACACACCGCC
CGTCACTCTCCCCAAAAGCCCCAATCAGTTAACTAAAACCTAATAATCAAAAAGGGGAGG
CAAGTCGTAACATGGTAAGTGTACCGGAAGGTGCACTTGGTAAAATCAGAGCGTGGCTAA
GATAGAAAAGCATCTCCCTTACACTGAGAAGTCACCCGTGCAAGCCGGGTCGCCCTGATG
CCCAACAGCTAGCCCACCTAAACAAACACAACAAACCCCTGTTAATAACCCCTAAATACC
CTAGTATTTAAATTAAACAAACCATTTTTCCCCCTTAGTATAGGCGATAGAAAAGGACAA
ACGGCGCAATAGAGAGAGTACCGCAAGGGAACGCTGAAAGAGAAATGAAACAACCCAGTG
AAGCCTTAAAAAGCAGAGATTAAAGCTCGTACCTTTTGCATCATGATTTAGCAAGTGTAC
CTCAAGCAAAGCGAACTTTAGTTTGACGTCCCGAAACTACGTGAGCTACTCCAAGACAGC
CTATTAATAGGGCGCACCCGTCTCTGTAGCAAAAGAGTGGGGAGAGCTTTGAGTAGAGGT
GATAAACCTACCGAACCTAGTTATAGCTGGTTGTCCAGAAAATGAATAGAAGTTCAGCCT
CTTAGCTTCTCTTTTCACACTAGTTTAACCCCTATTGATGCCTTAAAGAAACCAAGAGAG
TTAGTCAAAGGGGGTACAGCCCCTTTGAATCAAGACACAACTTTATTAGGAGGGTAAAGA
TCATAATAACTAAAGCTAAGTGTTCTGGTGGGCCTAAAAGCAGCCATCCCTTTAGAAAGC
GTTAAAGCTCGGACATACAACCTCACCTTCTTATTCTGATCACCTAATCTTACCCCCCTA
GCCGTACTGGACCATCCCATGCCCCCATGGGAGCGACTATGCTAATATGAGTAATAAGAG
AGCCAAAGACTCTCTCCCTGCACACGTGTACATCGGAACGGACACCCCACCGACCATTAA
CGGCCCCAAACAAAGAGGGCAGTAGAGAGCAAACCGAACAACCAGAAGAGCCTCAAACAA
TAAACCGTTAACCCCACACAGGTGTGCCCCCAGGGAAAGACTAAAAGAAAGAGAAGGAAC
TCGGCAAACATATAAGCCTCGCCTGTTTACCAAAAACATCGCCTCTTGTAAAATCAAAAA
TAAGAGGTCCCGCCTGCCCTGTGACTATTTGTTTAACGGCCGCGGTATTTTGACCGTGCG
AAGGTAGCGCAATCACTTGTCTTTTAAATGAAGACCCGTATGAATGGCATAACGAGGGCT
TAACTGTCTCCTCTTTCCAGTCAATGAAGTTGATCTTCCCGTGCAGAAGCGGGAATATAA
TCATAAGACGAGAAGACCCTATGGAGCTTTAGACACAAAAGCAGCCCACGTTAAGCACCC
CGAATAAAGGACTAAACCAAGTGGGCCCTGCCCTAATGTCTTTGGTTGGGGCGACCGCGG
GGAATTAAAGAACCCCCACGTGGAATGGGAACACTTTTCCTACAACTGAGAGCTACAGCT
CTAGAAAACAGAATTTCTGACCAACAAGATCCGGCAATGCCGATCAACGGACCGAGTTAC
CCTAGGGATAACAGCGCAATCCTCTTTTAGAGCCCATATCGACAAGGGGGTTTACGACCT
CGATGTTGGATCAGGACATCCTAATGGTGCAGCCGCTATTAAGGGTTCGTTTGTTCAACG
ATTAAAGTCCTACGTGATCTGAGTTCAGACCGGAGTAATCCAGGTCAGTTTCTATCTATG
CTATGCTCTTTTCTAGTACGAAAGGACCGGAAAGAAGAGGCCCATGCCAAAGGCACGCCT
CCCCCTCACCTAGTGAAGTCAACTAAAGTAGGCAATAGGGCATACCCCTGTGCCTAAGAG
AAAGGCATGTTGAGGTGGCAGAGCCCGGTAATTGCAAAAGACCTAAGCCCTTTCAACAGA
GGTTCAAGTCCTCTCCTCAACTATGATATCCACACTCATTACACACATTATTAATCCCCT
CACTTTTATTGTACCTGTTCTTTTAGCCGTCGCTTTTCTTACCCTCCTTGAACGAAAAGT
ACTTGGGTACATACAACTACGAAAAGGCCCGAACGTAGTAGGGCCCTACGGGCTCTTACA
ACCCATCGCCGACGGCCTTAAACTCTTCACCAAGGAACCTGTTCGTCCTTCCACCTCCTC
CCCCGTACTGTTCCTCCTTGCTCCCATACTAGCGCTTACCCTAGCCCTCACTCTCTGGGC
CCCCATACCCCTTCCATACCCTGTGTTTGACCTTAACCTTGGTATCTTGTTCATCCTAGC
CCTCTCCAGCCTTGCAGTTTACTCAATCTTAGGCTCCGGCTGAGCATCTAATTCAAAATA
CGCTTTAATCGGAGCCCTTCGGGCAGTAGCCCAAACTATCTCCTACGAAGTTAGCCTTGG
ACTAATTCTGCTCAATATCATTATTTTTACAGGGGGTTTTACACTTCAAACATTTAACGT
CGCCCAAGAAAGTGTATGACTAATCCTGCCCGCCTGACCCCTTGCCGCCATGTGATATAT
CTCCACCCTCGCTGAGACAAACCGTGCCCCCTTCGACCTCACAGAGGGAGAATCTGAGCT
AGTATCCGGCTTTAATGTAGAGTATGCAGGTGGACCTTTTGCCCTCTTTTTTCTGGCAGA
ATACGCCAACATCTTACTAATAAACACACTCTCGGCCACCCTCTTCTTAGGAGCCTCTCA
CATCCCCTCAATCCCCGAGCTCACGGCCGTCAACCTGATAACCAAAGCAGCCCTTCTTTC
AGTTCTATTCCTTTGAGTCCGGGCCTCATACCCCCGATTTCGATATGACCAACTCATGCA
TCTTATCTGAAAAAACTTCCTACCCCTCACCCTTGCCCTGGTCATCTGACACCTAGCCCT
CCCTATTGCCTTTGCCGGGCTACCTCCGCAACTATAGCCCCGGAGCTGTGCCTGAAGAAA
AGGGCCACTTTGATAGAGTGACTCATGGGGGTTAGAGTCCCCCCAACTCCTTAGAAAGAA
GGGGTTCGAACCCTACCTAAAGAGATCAAAACTCTTAGTGCTTCCACTACACCACTTCCT
AGTAAGGTCAGCTAAATTAAGCTCTTGGGCCCATACCCCAAATATGTTGGTTAAACTCCT
TCCTTTGCTAATGAACCCCTACATCTTATCCACCCTTTTATTTGGGCTGGGTCTAGGAAC
CACCATTACTTTTGCTAGTTCCCACTGACTACTCGCCTGAATAGGCCTCGAAATGAACAC
GCTAGCCATTATCCCATTAATAGCACAACACCACCACCCTCGAGCCGTTGAAGCTACAAC
TAAGTACTTCCTAACACAAGCAACTGGGGCTGCAATATTACTCTTTGCAAGTACCACCAA
CGCCTGACTCACCGGACAGTGAGACATTCAACAGATATCACATCCACTCCCTGTTACACT
AATCACCCTCGCCCTAGCCCTAAAAGTAGGCCTCGCCCCCCTACACTCCTGACTACCCGA
AGTCCTTCAAGGGTTAGACCTTACCACCGGACTTATCCTGTCTACTTGACAAAAATTAGC
ACCTTTCGCCCTCCTTCTGCAAATCCAACCTGCTAACTCAACCCTCCTTATTGCACTAGG
ACTTGCATCCACCCTTGTTGGGGGCTGAGGAGGCTTAAATCAAACACAACTGCGAAAAAT
TCTTGCTTACTCATCAATTGCACATCTTGGGTGAATAATTCTAATTATTCAATTCTCCCC
TTCTTTAACCCTCCTTACTCTTCTTACATACCTTATCATAACATTCTCAACATTTCTTGT
ATTTAAACTTAACAACTCCACAAGCATTAACGCTCTCGCTACCTCCTGAGCAAAAGCCCC
AGCCCTTACATCTTTAACCCCCTTAATCCTCTTGTCCCTTGGGGGCCTCCCCCCACTTAC
AGGGTTTATACCAAAATGATTAATTTTACAAGAACTAACCAAACAAGACCTCGCCGCTAC
CGCCACCTTTGCCGCACTCACTGCCCTTCTTAGCCTGTACTTCTACCTACGCCTATCGTA
CGCCATGGCCCTGACTATGTCCCCCAACAACACAGCTGGCACAACCCCTTGGCGATTCCC
ATCATCACAAAACACCTTGCCCCTTGCCATTTCAACAACAGCAACCTTACTGTTGCTCCC
CCTTACCCCCACTGCAACAGCACTCTTGACCCTTTAGAGACTTAGGCTAACAGAAGACCA
GGGGCCTTCAAAGCCCCCAGTGAGGGTGAGAATCCCCCAGTCCCTGTTAAGACTTGCGGG
GTATTATCCCACATCTCCTGCATGCAAAGCAGACACTTTAATTAAGCTAAAGCCTTTCTA
GATGGGTAGGCCTCGATCCTACAAACTCTTAGTTAACAGCTAAACGCTCAAACCAGCGGG
CATCCACCTACCTTTCCCTCGCCTGTCGTACGAGTAGAGGCGAGGGAAAGCCCCAGCAGG
AGTTAGTCTGCCTCTTAAGATTTGCAATCTTATATGTTGAACACCTTGGGGCTTGGTAAG
AAGAGGGCTCAAACCTCTGTTTATGGGTCTACAATCCACCGCTTAAAACTCAGCCATCCT
ACCTGTGGCCATCACACGATGATTCTTCTCGACTAATCACAAAGACATTGGCACCCTATA
TCTAGTATTTGGTGCTTGAGCCGGAATAGTAGGCACAGCTTTAAGCCTCCTAATTCGAGC
AGAACTAAGCCAACCCGGCGCCCTTTTGGGGGACGACCAGATTTATAATGTAATTGTTAC
AGCCCATGCTTTCGTAATAATTTTCTTTATAGTAATGCCAATTATAATCGGAGGTTTCGG
GAACTGGCTAGTTCCCCTAATGATCGGCGCTCCTGATATGGCCTTTCCTCGAATGAATAA
TATGAGCTTTTGACTCCTTCCCCCATCTTTTTTACTCCTCCTTGCCTCTTCGGGGGTCGA
AGCAGGTGCCGGAACCGGATGAACAGTCTACCCGCCCCTCGCCGGAAACCTAGCCCACGC
AGGAGCCTCTGTTGACCTAACAATCTTCTCCCTTCACCTAGCAGGTATCTCCTCTATTCT
TGGGGCAATCAACTTTATCACAACTATCATCAATATGAAACCGCCTGCCATTTCACAATA
CCAGACCCCGCTCTTCGTATGGTCTGTCCTTATTACTGCTGTCCTACTGCTTCTTTCTCT
CCCCGTACTTGCCGCCGGCATCACAATGCTCCTGACAGACCGAAACCTTAACACCACCTT
CTTTGACCCTGCCGGAGGGGGAGACCCAATCCTTTACCAACACCTCTTTTGATTCTTTGG
CCACCCGGAAGTCTACATTCTTATTTTACCAGGGTTCGGTATGGTGTCCCACATCGTTGC
CTACTACTCAGGTAAAAAAGAACCTTTTGGGTATATGGGTATGGTATGAGCCATGATGGC
TATTGGCCTTCTAGGCTTTATCGTGTGGGCTCATCACATATTTACAGTCGGAATAGATGT
AGACACCCGTGCTTACTTTACCTCCGCTACAATAATCATCGCCATCCCAACGGGCGTTAA
AGTGTTCAGCTGACTTGCTACTCTTCACGGCGGCTCTATTAAATGAGAGACCCCTCTTTT
ATGAGCTCTTGGTTTCATCTTCCTCTTTACAGTTGGAGGATTAACCGGCATTGTCCTTGC
CAACTCCTCCCTAGACATTGTGCTACACGACACCTACTACGTAGTTGCTCACTTCCACTA
CGTCCTATCCATGGGTGCGGTCTTTGCTATCGTTGCAGGCTTCGTTCACTGGTTCCCTCT
TTTCTCAGGGTATACCCTCCACAGCACCTGAACAAAAATCCACTTCGGAGTAATGTTCCT
GGGAGTTAACCTCACCTTCTTCCCACAACACTTCCTAGGCTTAGCTGGAATACCCCGACG
GTACTCAGACTACCCAGACGCCTACACCCTGTGAAACACTGTCTCTTCAATCGGCTCACT
GATCTCCCTCGTAGCAGTGATTATGTTCCTATTTATTATTTGAGAAGCTTTCGCTGCCAA
ACGTGAAGTCCTGGCCGTAGAACTTACAACAACCAATGTAGAATGACTACACGGCTGCCC
TCCCCCTTACCACACATTCGAGGAGCCTGCATTTGTTCTAGTTCAATCAAACTAACGAGA
AAGGGAGGAGTCGAACCCCCATATGCTGGTTTCAAGCCAACCACATAACCGCTCTGTCAC
TTCCTTCATAAGACGCTAGTAAAACGGTACATTACACCGCCTTGTCAAGGCAGAATTGTG
GGTTAAAGTCCTGCGTGTCTTAGCCCCCCCCCCCCCC
>noCat_Contig_31
TGCTGCAAGTTTCCAAAGCTCCTGCTGTACGAACTATTAAATCAAGTAGAATAACAGCTG
TAAAAAGGTCGAATGATGTGTGAGCTGCCTTTTATAACAAAAGCGGAGAACTCTGTCAAM
CAAGTGGCCGTGATCGTATAGTGGTTAGTACTCTGCGTTGTGGTCGCAGCAACCCCGGTT
CGAATCCGGGTCACGGCAGCCTGTGTGACTTGTGATGGCTTAACCTATAGTTTTTGTAAT
GTACTAATAGAAATAACGACAATTTGCATCAACTACTGGCAGAGCGTGAAATTTCTCACA
GTGCAACACATGTAGGGCTAGTGGCGCAATGGATAACGCGTCTGACTACGGATCAGAAGA
TTCTAGGTTCGACTCCTGGCTAGCTCGTTCACTTCTTTAACTTGTAAATCAATTGGTCCT
CTTTAAACAAGTGTATGTAACAAACTCATCTGTCTACTACTCTCAACATCAGAGTTGGCA
CTTTTGTTTCACTTGCTGCAAGTTTCCAAAGCTCCTGCTGTACGAACTATTAAATCAAGT
AGAATAACAGCTGTAAAAAGGTCGAATGATGTGTGAGCTGCCTTTTATAACAAAAGCGGA
GAACTCTGTCAACCAAGTGGCCGTGATCGTATAGTGGTTAGTACTCTGCGTTGTGGTCGC
AGCAACCCCGGTTCGAATCCGGGTCACGGCAGCCTGTGTGACTTGTGAKGGMTTAAMCTT
TTGTAATGTACTAATAGAAATAACGACAATTTGCATCAACTASTKGCWGAGCGTGAAATT
TCTCACAGTGCAACACATGTAGGGCTAGTGGCGCAATGGATAACGCGTCTGACTACGGAT
CAGAAGATTCTAGGTTCGACTCCTGGCTAGCTCGTTCACTTCTTTAACTTGTAAATCAAT
TGSTCCTCTTTAAACAAGTGTATGTAACAAACTCATCTGTCTACTACTCTCAACATCAGA
GTTGGCACTTTTGTTTCACTTGCTGCAAGTTTCCAAAGCTCCTGCTGTACGAACTATTAA
ATCAAGTAGAATAACAGCTGTAAAAAGGTCGAATGATGTGTGAGCTTCCTTTTATAACAA
AAGCGGAGAACTCTGTCAGGCAGCCTGTGTGACTTGTGAGGGATTAACCTTTTGTAATGT
ACTAATAGAAATAATGACAATTTGCATCAACTACTGGCAGAGTGTGAAATTTCTCACAGT
GCAACACATGTAGGGCTAGTGGCGCAATGGATAACGCGTCTGACTACGGATCAGAAGATT
CTAGGTTCGACTCCTGGCTAGCTCGTTCACTTCTTTAACTTGTAAATCAATTGCTCCTCT
TTAAACAAGTGTATGTAACAAACTCATCTGTCTACTACTCTCAACATCAGAGTTGGCACT
TTTGTTTCACTTGCTGCAAGTTTCCAAAGCTCCTGCTGTACGAACTATTAAATCAAGTAG
AATAACAGCTGTAAAAAGGTCGAATGATGTGTGAGCTTCCTTTTATAACAAAAGCGGAGA
ACTCTGTCRACCAAGTGGCCGTGATCGTATAGTGGTTAGTACTCTGCGTTGTGGTCGCAG
CAACCCCGGTTCGAATCCGGGTCACGGCAGCCTGTGTGACTTGTGATGGCTTAACCTATA
GTTTTTGTAATGTACTAATAGAAATAACGACAATTTGCATCAACTACTGGCAGAGCGTGA
AATTTCTCACAGTGCAACACATGTAGGGCTAGTGGCGCAATGGATAACGCGTCTGACTAC
GGATCAGAAGATTCTAGGTTCGACTCCTGGCTAGCTCGTTCACTTCTTTAACTTGTAAAT
CAATTGGTCCTCTTTAAACAAGTGTATGTAACAAACCCTTTTATAACAAAAGCGGAGAAC
TCTGTCGACCAAGTGGCCGTGATCGTATAGTGGTTAGTACTCTGCGTTGTGGTCGCAGCA
ACCCCGGTTCGAATCCGGGTCACGGCAGCCTGTGTGACTTGTGATGGCTTAACCTATAGT
TTTTGTAATGTACTAATAGAAATAACGACAATTTGCATCAACTACTGGCAGAGCGTGAAA
TTTCTCACAGTGCAACACATGTAGGGCTAGTGGCGCAATGGATAACGCGTCTGACTACGG
ATCAGAAGATTCTAGGTTCGACTCCTGGCTAGCTCGTTCACTTCTTTAACTTGTAAATCA
ATTGSTCCTCTTTAAACAAGTGTATGTAACAAACTCATCTGTCTACTACTCTCAACATCA
GAGTTGGCACTTTTGTTTCACTTGCTGCAAGTTTCCAAAGCTCCTGCTGTACGAACTATT
AAATCAAGTAGAATAACAGCTGTAAAAAGGTCGAATGATGTGTGAGCTTCCTTTTATAAC
AAAAGCGGAGAACTCTGTCAGTGAAATTTCTCACAGTGCAACACATGTAGGGCTAGTGGC
GCAATGGATAACGCGTCTGACTACGGATCAGAAGATTCTAGGTTCGACTCCTGGCTAGCT
CGTTCACTTCTTTAACTTGTAAATCAATTGCTCCTCTTTAAACAAGTGTATGTAACAAAC
TCATCTGTCTACTACTCTCAACATCAGAGTTGGCACTTTTGTTTCACTTGCTGCAAGTTT
CCAAAGCTCCTGCTGTACGAACTATTAAATCAAGTAGAATAACAGCTGTAAAAAGGTCGA
ATGATGTGTGAGCTTCCTTTTATAACAAAAGCGGAGAACTCTGTCA
>DTX-incomp_Contig_32
AAATTGGGCGTGCAAAATTATTCAGCCCCCTTAAGTTAATACTTTGTAGCGCCACCTTTA
GCTGCGATTACAGCTGTAAGTCGCTTGGGGTATGTCTCTATCAGTTTTGCACATCGAGAG
ACTGACATTTTTGCCCATTCCTCCTTGCAAAACAGCTCGAGCTCAGTGAGGTTGGATGGA
GAGCATTTGTGAACAGCAGTTTTCAGTTCTTTCCACAGATTCTCGATTGGATTCAGGTCT
GGACTTTGACTTGGCCATTCTAACACCTGGATATGTTTATTTTTGAACCATTCCATTGTA
GATTTTGCTTTATGTTTTGGATCATTGTCTTGTTGGAAGACAAATCTCCGTCCCAGTCTC
AGGTCTTTTGCAGACTCCATCAGGTTTTCTTCCAGAATGGTCCTGTATTTGGCTCCATCC
ATCTTCCCATCAATTTTAACCATCTTCCCTGTCCCTGCTGAAGAAAAGCAGGCCCAAACC
ATGATGCTGCCACCACCATGTTTGACAGTGGGGATGGTGTGTTCAGGGTGATGAGCTGTG
TTGCTTTTACGCCAAACATAACGTTTTGCATTGTTGCCAAAAAGTTCAATTTTGGTTTCA
TCTGACCAGAGCACCTTCTTCCACATGTTTGGTGTGTCTCCCAGGTGGCTTGTGGCAAAC
TTTAAACGACACTTTTTATGGATATCTTTAAGAAATGGCTTTCTTCttgCATAAAGGC
>noCat_Contig_33
AATTAATAGAGTCCCAGTGATGAGGGACCATGTTTGGGTAAAACTATAAGATCTGACCCC
CCAGGGAAGACCAGAACCCGGGTCCGGGACCAGCTGTGTGTCCGGACCCCCCAGGGAAGA
CCAGAACCCGAAGCGTGGCTTCCTAGCCCCCTCCAGAGGGGAGTTATGGTCCAAAAACCC
CAAAATAGCCCCCACCTTTGGAAACGGAGGAGCAGCAGCAGCCCCTCCCTTTGGAAGAAA
AAACTTTAACTTTTGAAAAATATCTGAAAATCAGACTATGTCCAGCTTCTCTGAAAAAAT
GACAGAGTACACACAGTGAGAAGCTGGATTTTCACATTAGCTCCCTGTGTGCCACTTTCG
CACGAATCACCAAGCTACCTCTCGCACGATTTCAGAAACCCAGTTTTCAGAAAAAGGCTT
ACCAGCAGATGCCTTAGGACTATTTGAGAAAATGAATCCGACGTGGAAGGCTTTTCACTC
GGACTGGCATGTTGGATGAGAGGGGTGTCTGCTGGAGGAAAAAAAATAAACTTTGCAGGG
GAACAAAGTGGTCGTGTAGGAACACTATTATGGGCTTGAGAGAGCGCCACCATGGGTGTG
AAGATGGTATTACGGAGGAATGTGATCCGCTTTGACTAAAATTACCAAACTTAACGGGGA
CACAGCCCGGAGCCTTGGGGAGGGCTGGCTTATGTTGGATCACTATTTTGGGCCTTGGAG
AGCGCCACCACGGGGGTGGAGCTGGTACCACGGAGGAATCAGATCCGATATGAGGAGAGG
TCCTGGACCTCTCCACTTCTACCACTTCCACCTGTCTGACCGATTTGCAAACGTGACCCG
CCATTGGAGGGCCCTCGCCGGTCGGCCTCGTGCCGGTCTCGGTGTGTGGTTCCTCCAGAC
TGCGGGTTCGCCTCTATGCTCCGGGAGGACCCATGGCGCAGGGGGTCCCCAGTTACTCCT
GCGTCCTTCCCGGAGCGCACTATTGTAGCGAGATCGAGATGCCTTGTCTTGCCCAGGTGA
CCTTCCACGGAGCTCGGCGCCCTGTCGCGGTCCCCGTCCAGCGGGCGACCGGCGCAGTCT
CGCGACGTGCCTCCGGTAAACACAGTTTCCCAAACCCTCGCGCGTCTTCGACGACCCCAC
GCGCTTCGCCCCGCTCCGTGCCTCCGCGCGGGCGGACTTGGAGGGGGCTGGCCACCCGAA
CCCACGCACAGGGCCGACGGCGGGCGTCCGCCTCGGCCGGTGACGCAGGGCTACCTGGTT
GATCCTGCCAGTAGCATATGCTTGTCTCAAAGATTAAGCCATGCAAGTCTAAGTACACAC
GGCCGGTACAGTGAAACTGCGAATGGCTCATTAAATCAGTTATGGTTCCTTTGATCGCTC
TAACGTTACTTGGATAACTGTGGCAATTCTAGAGCTAATACATGCAAACGAGCGCTGACC
TCCGGGGATGCGTGCATTTATCAGATCCAAAACCCACGCGCGGTGGCCCTCCGGGGCGCC
GTGGCTACTTTGGTGACTCTGGATAACCTCGAGCCGATCGCTGGCCCCCGTGGCGGCGAC
GTCTCATTCGAATGTCTGCCCTATCAACTTTCGATGGTACTTTCTGTGCCTACCATGGTG
ACCACGGGTAACGGGGAATCAGGGTTCGATTCCGGAGAGGGAGCCTGAGAAACGGCTACC
ACATCCAAGGAAGGCAGCAGGCGCGCAAATTACCCACTCCCGACTCGGGGAGGTAGTGAC
GAAAAATAACAATACAGGACTCTTTCGAGGCCCTGTAATTGGAATGAGTACACTTTAAAT
CCTTTAACGAGGATCAATTGGAGGGCAAGTCTGGTGCCAGCAGCCGCGGTAATTCCAGCT
CCAATAGCGTATCTTAAAGTTGCTGCAGTTAAAAAGCTCGTAGTTGGATCTCGGGATCGA
GCTGACGGTCCGCCGCGAGGCGAGCTACCGTCTGTCCCAGCCCCTGCCTCTTGGCGCCCC
CCCGATGCTCTTAGCTGAGTGTCCTGCGGGGTCCGAAGCGTTTACTTTGAAAAAATTAGA
GTGTTCAAAGCAGGCCCGGTCGCCTGAATACTGCAGCTAGGAATAATGGAATAGGACTCC
GGTTCTATTTTGTGGGTTTTCATCATGAACTGGGGCCATGATTAAGAGGGACGGCCGGGG
GCATTCGTATTGTGCCGCTAGAGGTGAAATTCTTGGACCGGCGCAAGACGGACGAAAGCG
AAAGCATTTGCCAAGAATGTTTTCATTAATCAAGAACGAAAGTCGGAGGTTCGAAGACGA
TCAGATACCGTCGTAGTTCCGACCATAAACGATGCCAACTAGCGATCCGGCGGCGTTATT
CCCATGACCCGCCGGGCAGCGTCCGGGAAACCAAAGTCTTTGGGTTCCGGGGGGAGTATG
GTTGCAAAGCTGAAACTTAAAGGAATTGACGGAAGGGCACCACCAGGAGTGGAGCCTGCG
GCTTAATTTGACTCAACACGGGAAACCTCACCCGGCCCGGACACGGAAAGGATTGACAGA
TTGATAGCTCTTTCTCGATTCTGTGGGTGGTGGTGCATGGCCGTTCTTAGTTGGTGGAGC
GATTTGTCTGGTTAATTCCGATAACGAACGAGACTCCGGCATACTAACTAGTTACGCGGC
CCCGTGTGGTCGGCGTTGAACTTCTTAGAGGGACAAGTGGCGTTCAGCCACACGAGATTG
AGCAATAACAGGTCTGTGATGCCCTTAGATGTCCGGGGCTGCACGCGCGCCACACTGAGT
GGATCAGCGTGTGTCTACCCTGCGCCGAGAGGCGTGGGTAACCCGATGAACCCCACTCGT
GATAGGGATTGGGGATTGCAATTATTTCCCATGAACGAGGAATTCCCAGTAAGCGCGGGT
CATAAGCTCGCGTTGATTAAGTCCCTGCCCTTTGTACACACCGCCCGTCGCTACTACCGA
TTGGATGGTTTAGTGAGGTCCTCGGATCGGTCCTGTCGGAGTCGGAGACGGCCCTGGCGG
AGTGCTGAGAAGACGATCAAACTTGACTATCTAGAGGAAGTAAAAGTCGTAACAAGGTTT
CCGTAGGTGAACCTGCGGAAGGATCATTACCGAAGCAAGCGAGCCCGCGGGGGCTGCGCA
CCTGCCGGACCCGAACGCCGAGGCGAGCGTCGCGGTCGTCCCTCCTTCGGGTGGGCGGCT
CGGCCTCGCCGACGCGGGCCCGGTCGGAGTCGTCTCTCCCTCCGGGGAGGGTGCGGTGAC
GGCCGGGTCCATGAAACATCAACACGGACCATGAATCTGGGGCGAGAGTAGTGGCCTCGC
CGACGCGCACGCGTCTCGAACGAATCACGAACCAAGGAACAGGGGGGCAGWGCCGGTGGC
GCGAGTCGTTGTCGTCCCTCCCTCGGGGTGGGCGATGGGGCCGCGCTCTGGTCGCCTCCA
AACAKCATGATGTGTTTAAGTCTTGGCGGTGCGGGCGGCTGCGGGGCCGTCCGACCGCGC
TCCCTCCGGGTACCCAACTCGCCGTCCTCCCCCGGAGGTCGGCGGGGGGTTCAATGTCTC
CGCCCAGAGCGGAGCGCCCGGAGTGCGTTATCCCCCGGATCGTAAGCTCCAAACTGTTGG
CCCAAGAATGAAACAAAAAGGAACAAATACAACTCTTAGCGGTGGATCACTCGGCTCGTG
CGTCGATGAAGAACGCAGCTAGCTGCGAGAACTAATGTGAATTGCAGGACACATTGATCA
TCGATACTTCGAACGCACCTTGCGGCCCCGGGTTCCTCCCGGGGCTACGCCTGTCTGAGG
GTCGCTTTGCAATCAATCGGAGGAGCTCGCTCCTCCGCGGCTGGGGCGTCGCAGGCACTT
GTGCCTTCGTCCCCCTAAGTGCAGACTGTCGGGATGCCCGGTGCGGTGCGTGGGCCCTCG
TCGGGCTCGCCTTCGCCCCCCGCGATCCTCCTCTTTCCCTCCGTCGCTGGCCTCCTTCAC
TGGGGGACGGCGCGGGGCGCCCGTCGGACCCGCATGTGCGGGCGCGGCTGCCGGTGGACT
CGAAAGTCTCCGCGCTGCCCGCGTTACGCGTGCGTGAGTCCGACGGTGTCGTTCTAGCGG
GGGTCCGAGGTTGGTGAGCGGGTGGGTGTCTGGCGGGTCCGCGGAGCCCTCCTCCGCCGC
GGCGGGGTACCCGACGACCAGAGCAAGTGAGCCTCTCCTCCTTCCGGGGGAGAGCCACGC
GGGCCGTCCTCCGGGGCGGCGCCACATTCGACTACGACCTCAGATCAGACGAGACAACCC
GCTGAATTTAAGCATATTACTAAGCGGAGGAAAAGAAACTAACAAGGATTCCCTCAGTAG
CGGCGAGCGAAGAGGGAAGAGCCCAGCGCCGAATCCCCGTCCGACGGGCGGATTGGGGAA
ATGTGGCGTACGGAAGACCGCTTGCCCGGTGTCGCTCGGGGGCCTGAGTCCTTCTGATAG
AGGCTCAGCCCATGGACGGTGTGAGGCCGGTAACGGCCCCCGTCGCGCTGGGGTCCGGTC
TTCTCAGAGTCGGGTTGCTTGGGAATGCAGCCCAAAGCGGGTGGTAAACTCCATCTAAGG
CTAAATACCGGCACGAGACCGATAGTCTACAAGTACCTTAAGGGAAAGTTGAAAAGAACT
TTGAAGAGAGAGTTCAACAGGGCGTGAAACCGTTGAGAGGTAAACTGGTGGGGCCCGCGC
AGTCTGCTCGGGGGATTCAACTTGGTGTAGGGACGGCCGCTCGGTGCGGGAGGATCTCCT
CGTGGGACCTCTCCCCTTGCTGCGCTGGCCCTCGCCGGGCGCATTTCCTCCGCTGCGGTG
CGCCGCGACCGGCTCTAGGTCGGCTTGGAAAGGCTCGGGGCGAAGGTGGCACGCCGGCTC
CGGCCGCGTGCTTTAGAGCGCCCGTGCCCGGACCTCGCCGCTTCCCGGGGCCGTGGACTA
AGTGCTCGCTGTGCCCTCTCTCCCCGCCGGGGAGGGACGGGGCCCCCTGCTCCCGGCGCG
ACTGTCGACCGGGGCGGACTGTCCTCAGTGCGCCCCAACCGCGTCGCGTCGCCAGGGTGG
GGATCGGCTCACGTAAAAGGCGTCAGGGGTCTGCGGCGATGTCGGCAACCCACCCGACCC
GTCTTGAAACACGGACCAAGGAGTCTAACGCACGCGCGAGTCAGAGGGTGTACGAAACCC
CGTGGCGCAATGAAAGTGAGGGCCGGCGCGCGCCGGCCAAGGTGGGATCCCGGCCCCGTG
GGCGCCGGGCGCACCACCGGCCCGTCTCGCCCGCACCGTCGGGGAGGTGGAGCGTGAGCG
YGCGCGATAGGACCCGAAAGATGGTGAACTATGCCTGGGCAGGGCGAAGCCAGAGGAAAC
TCTGGTGGAGGCCCGTAGCGGTCCTGACGTGCAAATCGGTCGTCCGACCTGGGTATAGGG
GCGAAAGACTAATCGAACCATCTAGTAGCTGGTTCCCTCCGAAGTTTCCCTCAGGATAGC
TGGCGCTCAGAGTCTCGCAGTTTTATCTGGTAAAGCGAATGATTAGAGGCCTTGGGGCCG
AAACGATCTCAACCTATTCTCAAACTTTAAATGGGTAAGAAGCCCGGCTCGCTGGCTTGG
AGCCGGGCGTGGAATGCGAGCCGCCTAGTGGGCCACTTTTGGTAAGCAGAACTGGCGCTG
CGGGATGAACCGAACGCCGGGTTAAGGCGCCCGATGCCGACGCTCATCAGACCCCAGAAA
AGGTGTTGGTCGATATAGACAGCAGGACGGTGGCCATGGAAGTCGGAATCCGCTAAGGAG
TGTGTAACAACTCACCTGCCGAATCAACTAGCCCTGAAAATGGATGGCGCTGGAGCGTCG
GGCCCATACCCGGCCGTCGCGGGCAACAGGAGCCTCGAGGGCTATGCCGCGACGAGTAGG
AGGGCCGCCGCGGTGAGCACGGAAGCCTAGGGCGCGGGCCCGGGTGGAGCCGCCGCGGGT
GCAGATCTTGGTGGTAGTAGCAAATATTCAAACGAGAACTTTGAAGGCCGAAGTGGAGAA
GGGTTCCATGTGAACAGCAGTTGAACATGGGTCAGTCGGTCCTAAGAGATAGGCAAACGC
CGTTCTGAAGGGCGGGGCGATGGCCTACGTTGCCCCCGGTCGATCGAAAGGGAGTCGGGT
TCAGATCCCCGAATCTGGAGCGGCGGAGATAGGCGCCGCGAGGCGCCCAGTGCGGTAACG
CAAACGATTCCGGAGAAGCTAGCGGGAGCCCCGGGGAGAGTTCTCTTTTCTTTGTGAAGG
GCAGGGCACCCTGGAATGGGTTCGCCCCGAGATAGGGGCCCGTGCCCTGGAAAGCGTCGC
GGTTCCGGCGGCGTCCGGTGAGCTCTTGCTGGCCCTTGAAAATCCGGAGGAGAAGGTGTA
AATCTCGCGCCAGGCCGTACCCATATCCGCAGCAGGTCTCCAAGGTGAACAGCCTCTGGC
ATGTTAGAATAAGGCCGGTAAGGGAAGTCGGCAAATCAGATCCGTAACTTCGGGAAAAGG
ATTGGCTCTAAGGGCTGGGTCGGTCGGGCTGGAGTGCGAAGCGGGGCTGGGCTTGTGCCG
CAGCTGGRGGAGCAGTYGCTCCGTCGCCCCCCTCTCGCCGCCGTTCGAAGCGTGGTGCGC
GGCCCGGTTCGCGGGTCCGTCGTCCGAGGCGCACTTCGGTGCGTCAAGTGGCGGTGGGCT
TTCGCGGGCAGGTGTCCGTAGCTGCGCCGAGGGCGTGCCGGTGGAGAGGATCGGGTAGGC
GGTTGCTGTTGCGACTCTGGACGCGCGCTGGGCCCTTCTCGCGGATCTCTCCAGCTACGG
TGTCCGTCGGGTCCCGTTCGCGCGGGGTCCTGGCGGGTCGCCTCGGCTGGCGCCTAGCAG
CTGACTTAGAACTGGTGCGGACCAGGGGAATCCGACTGTTTAATTAAAACAAAGCATTGC
GAAGGCCCATGGAGGGTGTTGACGCAATGTGATTTCTGCCCAGTGCTCTGAATGTCAAAG
TGAAGAAATTCAATGAAGCGCGGGTAAACGGCGGGAGTAACTATGACTCTCTTAAGGTAG
CCAAATGCCTCGTCATCTAATTAGTGACGCGCATGAATGGATGAACGAGATTCCCACTGT
CCCTACCAACTATCTAGCGAAACCACAGCCAAGGGAACGGGCTTGGCAGAATCAGCGGGG
AAAGAAGACCCTGTTGAGCTTGACTCTAGTCTGGCACTGTGAAGAGACATGAGAGGTGTA
GAATAAGTGGGAGGTCTCGGCCGCCGGTGAAATACCACTACTCTTATCGTTTTTCCACTT
ACCCGGTGGTGCGGGGAGACGAGCCCCGAGTGGGCTCTCGATTCTGGTGTCAAGCGCCCG
GCCCAGCCGGGCGTGACCTGCTCCGGGGACAGTGGCAGGTGGGGAGTTTGACTGGGGCGG
TACACCTGTCAAAAGGTAACGCAGGTGTCCTAAGGCGAGCTCAGGGAGGACAGAAACCTC
CCGTGGAGCAGAAGGGCAAAAGCTCGCTTGATCTTGATTTTCAGTATGAATACAGACCGT
GAAAGCGGGGCCTCACGATCCTTCTGGCTTTTTGGGTTTTAAGCAGGAGGTGTCAGAAAA
GTTACCACAGGGATAACTGGCTTGTGGCGGCCAAGCGTTCATAGCGACGTCGCTTTTTGA
TCCTTCGATGTCGGCTCTTCCTATCATTGTGAAGCAGAATTCACCAAGCGTTGGATTGTT
CACCCACTAATAGGGAACGTGAGCTGGGTTTAGACCGTCGTGAGACAGGTTAGTTTTACC
CTACTGATGATGTGTTGTTGCAATAGTAATCCTGCTCAGTACGAGAGGAACCGCAGGTTC
AGACATTTGGTGTATGTGCTTGGCTGAGGAGCCAATGGTGCGAAGCTACCATCTGTGGGA
TTATGACTGAACGCCTCTAAGTCAGAATCCCGCCTAGATGAAACGATACCATAGCGCCTC
GGATCTTCGGTTGGCCCCGGATAGCCGGCTTCGGCCGGTGAGTAGAGCCGTTCGTGAAAG
GGCTGGGGCGCGGCCGGATGATGGTCGCCCCTCTCCTGTCTCGCACCGCATGTTTGTGGA
GAACCTGGTGCTAAATCACTTGCAGACGACCTGATTCTGGGTCAGGGTTTCGTACGTAGC
AGAGCAGCTCCCTCGCTGCGATCTATTGAAAGTCAGCCCTCGATCCAAGCTTTTGTCGGC
CGCAGGCGCGGGCCTCGCCGACACCCACCATCACAAACACGTTTAGAGGACCAGGGGCAC
GGAAAAAAACTTAGAAAAAATCCCAACTTATTTATTTAGAGGACCAGGGGCACGAGAAAA
AACTTTAACTTTTTTTATTTAGAGGACCAGGGGCACGAGAAAATACTTAGAAAAATTCTG
AGATTTTCATTTTAGAGGACCAGGGGCACGAAACTCCAGGGAGCGCGGATGGGGGTTTTA
ACCCAGAGGGGTGTGCTTAAGTGTGGGTACGCAGGTTAGGATGGAGGGCCTGGTCTGGGG
GTGGGCTCCAGGGGTGGGTCTGGTCCTCCAGGGTCCACATGTGACTTATTTTACCCGGGC
CTCAGTGTCTCTCAACTGGGTTAATGATGTGGATCTTTCTATTCGATCCGGGACTCCGGG
TCCGGGTCTGGCTCCATGGGTCTGTCCGGACCCCCCACGTGAGTCCACAACCCGAATCTG
GGGTCCGTAGCACCTTCCCACGGGGAGTTATTTAGGAATGAGTACAACTAGCCCCCACCT
TTGCGCTCCGCACTCGCTGCAGTCTGTGTCAGCCCCCACCTTTGGGAAACACTCCGAACG
GCCTAGCTCGGGCTCTGGACCACCTAGAATCACACGGTTTGGACCGGGACACTCGGGCGG
TCCTCCTCTACACACAGGGAGTGTCCGGGAGAAGATCGGAGCAAGTTAAGCCCCCGCCCC
GGGGGAGAGAGTGACTCAGAAGGATGAGAGGAGAGGGGATGACTGTGTAGCCCCCCCAGG
AGTCGGGTTAGGGTTAGGGTTAGGGTTGGGGCCAGCGAATGGAAGCAGGGACCAGCGAGT
GGGAGGGTTTGGGTTAGGGTTATCGGCGTCCAGCGAGTGGGAGGTTTAGGCCTAGGGTTA
TCGGAGTCCAGCGGGTGGGAGGGTTAGGGTTAGGGTTATCGGCGTCCAGCGGGTGGGAGC
GGCGTCCAGTGTACAGCMGGGACCAGCGATTGGAAGCAGGGGCCAGCGGAGACCCCGTAG
TGTACAGCCGGGGCTCACTGATTAGGCTTATTCGAAACACCTGTCCAGTGGACAGGCTCT
GATTAGGGTTAGGTGGAGGGGGGGGGTTGATGTGACATGCTTAACCCGGAAAAAGTGCTC
TAATAAACCGATTAAAAAATAAAAGATCCCCGTTCCGGCGAATGTCACTTTCACCTAAAT
AGGGTTAGGGAAAGTCAGCCTGGTGGCACGGATTTAACATGGAGGTGAATGGGAAAGTGT
CAAATTTGTCATGTTGTGACATGTTGTCACAGTCACAGCGGCACACTGACAATCGCTGCC
CGCCCCAAAGTCACTGTGGCCGGCCTCAGTCACCGAGAGGCCGGTCCCTGTGGCTGCTGG
GTTTGTGTCAATGCCCACCCTCCGGTGGAATCAACCGGTATAACATGCCGTTTTGACTCT
TTCTTCGGATTAAACTGCTTTGTGGGGCTCCTGGGACTCTGAAAAAATTATGGAAGGGGC
TGTTGGTGCTCTTACTTCGGGTAACATTATTAAAATACCGTCATATGGCTCCAGGCGGCA
CTTATGCCTTGTTTTACCCGGGGGATGCTGCACTCTGCTGGCGCAATAAATGTACTACAA
CCGGAGCGGTTTTAATTCAATTCTCTCCAGTTTGATAACTACATTGGGTCTAGTTTGGGC
TGTGGAGGTCCTAGAATGATGCGGTTTGGACCGGGGCACTCCAGGGACCCGGCCCTACAC
CCCAGAGTCCTCCAGGAGCGAACCAGAGCGGGTTAAGTCGCCCGCATGCCCGAAAAAGTG
CTATTTATTCGGATCAAACaACACACTGTGTTTGACAACTACATTGGGTCTAGTTTGGGC
TGTGGAGGTCCTAGAATGATGCGGTTTGGACCGGGGCACTCCAGGGACCCGGCCCTACAC
CCCAGAGTCCTCCAGGAGCGAACCAGAGCGGGTTAAGTCGCCCGCATGCCCGAAAAAGTG
CTATTTATTCGGATCAAACACAGTGTGTTGTCCCTGTGGTATTATTTAATGCGTTGTGGC
TGTCTGGATGGGGCTTATGAGACCTCCAGAGACCCCCAGCGACCTCCATAGCTGTTTATT
GGTGATCTAAATTCGGGTAAAATTAATTAAAGACCCTCAGAGGGCTCCAGAGGGGACTTG
TGACTTATTTTATCCATGTCAAAGTGCTTCTCYTCTGGGTTGATGCTTTCCCTCTGCTCT
AAGTGCTGAATAGCCTCTCATCTACAGTGCTGCAGCCGAATTTGAGGCCTCTCAGGTCGG
ATTAAACTGGTCTGTGTGGGTCCTGGGACTCTTAAATAMTTATTGAATGGTCTCTTACTT
YGGGTAAAATTAATTAAAGCCCGTCATGGGGCTCCAGAGGGGACTTGTGACTTATTT
>DYX-incomp_Contig_34
CCCACGTGAGTCCACAACCCGAATCTGGGCTCCGTAGCACCTTCCCACGTGGAGTTATTT
AAGAATGAGTACAGCCAGCCCCCACCTTTGCGCTCCGCAGCCGCTGCTGCGGGCGCATTT
GGCCCCCCCCTTTGCGAAACTCTTTAAACGGTCTAGCGCGGGCTGTGGACCACCTAGAAG
GACGCGGTTTGGACCAGGGCACTCCAGGGACCCGGGGCTACACCCCCCAGGCCTCGATGA
GCGACCAAGAGCGGGTTAAGCCGCCCGCATGCCCGAAAAAGTGCTCTTTTTTCGGATCAA
ACACAGTGTGTTGTCCCTGTGGTATTATTTAATGCGTTGTGGCTGTCTGGATGGGGCTTA
TGAGACCTCCAGAGACCCCCAGCGACCTCCATAGCTGTTTATTGGTGATCTAAATTCGGG
TAAAATTAATTAAAGACCCTCAGAGGGCTCCAGAGGGGACTTGTGACTTATTTTATCCAT
GTCAAAGTGCTTCTCYTCTGGGTTGATGCTTTCCCTCTGCTCTAAGTGCTGAATAGCCTC
TCATCTACAGTGCTGCAGCCGAATTTGAGGCCTCTCAGGTCGGATTAAACTGGTCTGTGT
GGGTCCTGKGACTCTTAAATACTTATTGAATGGTCTCTTACTTSGGGTAAAATTAATTAA
AGMCCSTCAKRGGGCTCCAGAGGGGACTTGTGACTTATTTTATCCATGTCAAAGTGCTTC
TCCTCTGGGTTTAATGCTGTTGGACTGCTGGGTTTGTGTCAATGTCTGCCTACCGGTGGA
CTCAACTGGTATAACATGCTGATTTTGACTCTTTCTTCGGATTAAACTGCTTTGTGGGGG
TCCTGGGACTCTGAAAAAATTATGGAAGGGGCTGTTGGTGCTCTTACTTCGGGTAACATT
ATTAAAAGACCGTCATATGGCTCCAGGCGGCACTTATGCCTTGTTTTACCCGGGGGATGC
TGCACTCTGCTGGCGCAATAAATGTACTACAACCGGAGCGGTTTTAATTCAATTCTCTCC
AGTTTGATCACTCCAAACGGCATAGCTCGGGCTCTGGACCACCTAGAAGGACGCGGTTTG
GACCAGGGCACTCCAGGGACCCGGGGCTACACCCCCCAGGCCTCGATGAGCGACCAAGAG
CGGGTTAAGCCGCCCGCATGCCCGAAAAAGTGCTCTTTTTTCGGATCAAACACAGTGTGT
TGTCCCTGTGGTATTATTTAATGCGTTGTGGCTGTCTGGATGGGGCTTATGAGACCTCCA
GAGACCCCCAGCGACCTCCATAGCTGTTTATTGGTGATCTAAATTCGGGTAAAATTAATT
AAAGACCCTCAGAGGGCTCCAGAGGGGACTTGTGACTTATTTTATCCATGTCAAAGTGCT
TCTCTTCTGGGTTGATGCTTTCCCTCTGCTCTAAGTGCTGAATAGCCTCTCATCTACAGT
GCTGCAGCCGAATTTGAGGCCTCTCAGGTCGGATTAAACTGGTCTGAGGGATTTGATAAG
ACCCCCAGTGATGAGGGGACATGTCTGGGCATAACCCTGAGGTCTGACCCCCCCTGGATG
ATTTCATGAGACCCGTAGTGATGAGGGACTCTGTCCGGGGTGAGGTGTGTGATGAGACCC
CCCCTGGATGATTTCATGAGACCCGTAGTGATGAGGGACTCTGTCCGGGGTGAGGTGTGT
GATGAGACCCCCCCTGGAWGATTTTAGAGACCCCCAGTGATGAGAGACCCTGCCCGGGCT
GAGGTGTGAGGTCTGACCCCCCCAGGGAAGATGAATAACACAGCCAGCCTTCACACACCA
TGCCTGGGCGAAGCGGTTCGATCTGACCCCCCAGGGAAGACCTTGGCCGGGATCTGGCTC
CATGGGTCTGTCCGGACCCCCCAGGGGAGACCACAACCCGAATTTGGGCTCCGCAGCACC
TTCCCACGTGGAGTTATTGAGGAATGAGCAAAATAGCCCCCACCTTTGCGCACCGCAGTC
GCTGCAGTCTGTGTCAGCCCCCACCTTTGGGAAACACTCCGAACGGCCTAGCTCGGGCTC
TGGACCACCTAGAATCACACGGTTTGGACCGGGACACTCGGGCGGTCCTCCTCTACACAC
AGGTGGTGTCCGGGAGAAGATCGGAGCAAGTTAAGCCCCAGGACCAGCGAGTGGGAGCCA
GGACCAGCGAKTGKSAGCGGCGTTCAGYGAGTGGGAGCGCCCTCCAGCGTGTGGGAGCMM
SSWCCAGYGATTGKSAGCRGCGTTCAGTGAGTGGGAGCGGCGTTCAGTGAGTGGGAGCAC
CCTCCAGCGAGCTTATTCAAAACACCTGTCCAGTCGACATGCTCTGATTACGGCGTGCAT
TGTATTCTTCGGTTCCAGAGGGCGAGTTGAGACCGGTGAGTGGAAACACCGAGTGTTTGT
CAATCTTAAGCCGAAAACTATGCCTCGACATTCGGTTTTAATCTGTCCAATATGTTCGGT
TGAATTGTCAACACTTTCGCGTCATTTGAAAAATGCTCATAATATACTAAATGACGAGGA
GAGGCTGATTTTGGTGAATCTATCGTCCGGCCGAGTGAACATTCGTTTTGCGGCATGTCC
AGTCCCTGAGTGCGGGTACAAGAGTACACGACTGGACCGTCATATTGCTAATGGGCACAC
CGAACTGCCAAGCGCTGCCATGGAGGAACACGTCAAGTGTTTGAGGTGGGGAATAACATT
GGACCTCTTGAGAGAGTTGAGGGCTTCAAACCCACTAGTTCCGATGGGGAGTATACTTGA
CCTGGGGTCCGTGAACGAGGAGGAGCCGGTCCCTGGAGCGGAGAGTGCGGATGACATTTG
CCGGTCCCAAGAGTGTGTTCAGATCAGGGAAGATTATGCTGCACTCAAACATGCTTTTGA
AAAGTATAAATCCCGCTCTCGCATGTCGTTCAAACGAACCCGGCAGTTGACCAGAGAGCT
CCGTAAGGTCCGGAGGTCTGTCAGCTCACCGGCCGGGGGATGCGGTGTGCGCTCACCGGA
GTCAGAACCACCAGCCGGTGAATGTGGTGTGCGCTCACCGGAGCCAGAGCCTCCCATTGA
CTCTGATTCCGATAGAGATACTATTGCCCTTGGTGACATCTTCATCGGAAACGGGAGAGG
AGCCACCATGGTCCGCTTGAGACTCCCAAAATCTATGGAGTCTTTCCTGGATGAATACAA
GGGCTTTCAACAAGGTAGCGCCCCCGGTGCAAAACGAAAAGAGAATGCCCTATCGAAAAA
GAACCGTGTGAAGACGTTCATTTACCATTTACTTTGCGGTAAAAAGAACATTTCAGATTG
GCGATTCCTTGATGACAAGGCTGGGATCTCGAGCTATGTGAACAGCCTCAAAGCCGAAAA
AAAGGCCATAACGACGGTGACTTATTACCTTAAGAACGTCCTACAATTCCTACTGTTCCT
TCAGGAAACCCCGCCTAAGCAATGTAGACTTTCAAAGTCCCAGCTAACCAGTGTGGTGCG
GTGTGTGCAAGCTGAATTGCGCGGGCTCTACAAGCCTATGGTCCGGCATCAGCTACAAGT
TAAAGCCGATAAGATGTCCCGGGTCATTTCCCGGAGCACTCTGAGGAGATGTGTGGCGCT
GGCGAAGGACTTAATCCCGAAGTTGCTGGACCATATGTGGGATCGTGAGACTTTTACTGT
CCGCCACCTATTCTACGGGCATCTCTCGGCATTAATAATGTCCATTTATGGACACCGGCC
GGGTGTATTGACCAACATGACCGTGGGGGAGGTCGAATCAGCGAAGGATGGACCGCTCCT
TGCCTCGGATGAGGGCTACGTTATCACAGTGAGTACCGCTCTCGGGTGGGTGGATGAATA
GAGGGAGTGATCGTCATAGCTCTAACTGATTTTTGCTTCTGTTGTTCAGGTTGACAATCA
CAAGACGAACCGTGAATATGGTGGAGCTCAAATCTTCCTAAGATTTGAAGAATTTGCCTG
GCTGGAGAAGTGGATCGAAATCCGGGCTCGCAGTGAGCCGTCAACCGATCTGGTTCTAAT
TACAAAACAGGGCCGAGGCCCTGTGAAAGACCTGCACCACCACATGCAGGATGCCTGGGG
CAGCATGGGTCTTCCTGGATGTCCAACCTTCACTGATATCAGGACTGCGGTCTCAGCCCA
TGTGAGTGAATTTTCACCCGCCACTCACCCTGTGCTTACACCAGCATGTTTTAATATCTA
TTGTCTTTTCTTAGGCCAAAAACGTCCACCAGCCGGAGGTACGGAAGAAGATCGCCACAT
TCATGTGCCACAACCTAGGCACCGCTGACCGATTCTACTCCCTGGTACTGGACCGGGCGC
AGGCCAACGAACTGAGGGAGCAGTTCGAAGCAGTTGTGTCGGCCCCAGAGACCTCCCAAA
CACCGGTGGGCGACAGTGACGGCTCGACTTCGGGTTAGGGGGGTGGGGGGGGGTTGATGT
GACATGCTTAACCCGGAAAATGTGCTCGAATAAACCGATTAAAAAAAAATATCCCCGTTC
CGGCGAGTGTCATTTCCCCCTAAGTAGGGTGAGGGAAAGTCAGCCTGGTGGCAGTGATTT
AACATGGAGGTGAATGGGTAAGTGTCAAAATGTGAACACAATGTCATGTTGTGACAGTCA
CTGCGGCACACTGACAATCGCTGCCCGCCCCAAAGTCACTGTGGCCGGCCTCAGTCAGCC
TCAGATCCCTGTGGCTGCTGGGTTTGTGTCAGTGCCCTCCCTCCGGTGGAATAGACTGGT
ATAACATGCTGATTTTGACTCTTTCTTCGGATTAAACTGCTTTGTGGGGGTCCTGGGACT
CTGAAAAAATTATGGAAGGGGCTGTTGGTGCTCTTACTTCGGGTAACATTATTAAAAGAC
CGTCATATGGCTCCAGGCGGCACTTATGCCTTGTTTTACCCGGGGGATGCTGCACTCTGC
TGGCGCAATAAATGTACTACAACCGGAGCGGTTTTAATTCAATTCTCTCCAGTTTGATCA
CTAMATTGGGTCTAGTTTGGGCTGTGGAGGTCCTAGAATGATGCGGTTTGGACCGGTGCA
CTCCAGGGACCCGGCCCTACACCCCAGAGTCCTCCAGGAGCGAACCAGAGCGGGTTAAGT
CGCCCGCATGCCCGAAAAAGTGCTATTTATTCGGATCAAACACAGTGTGTTGTCCCTGTG
ATAATATTAAATGCATTGTGGCTCTCTGGAKGATTTGATAAGACCCCCAGTGATGAGGGA

>RIX-comp_Contig_35
GAGGGGTGGATGTCTGATCAAATCTGTTAAAAAATATGTTCAGATCATTCACCCACTTTT
GGTCCCCCTCAGGCTGTTGGTTGAGCCCCTTGAACCCAGAAATGGCCTTGAGGCCCTTCC
AGACCCCGCTGGTGTTGTTCTGCTGCAGCTGGTCCTCCATCTTCGTCCTGTAGACGTCTT
TCCCCTCCCTGATCTTCATCCTCAGCTCCCTCTGCACAGTCCTCAGCTCCTCCTTGTTGC
CAGATCTAAAGGCCCTCTTCTTCTCCTTGAGGAGGGACTTTATCTCTGGAGAAATCCAGG
GTTTACCATTTGAGAAACACCGTACAGTCCTGGTGGGTACGGTGTTCTCAACACAGAAGT
TGATATAATCCGTGATGCAGTCAGTGAGACCGTCGATGTCTTCCCCATGGGCATCACTGA
ACACCTCCCACACAGTGGACTCAAAACAGTCCTTCAAAGCCTCCTCGGCTCCATCGGACC
ATCGTCTAACTGTGCGGGTCACAGCTGGCTGCTTCTGTGCAAGAGTTGTGTACACAGGCA
GGAGGTGCACCAGGTTGTGGTCAGATCTGCCCAGGGGGGGGAGCGGTGATGATGAATATG
CCTCCTTGGTGTTGGCATAGAGGAGATCCAGTGTTTTATTGTCTCTGGTGTGGCATGTCA
CATACTGGGTGAATGTGGGCAGAGTGGAGGACGGAGGGGCATGATTAAAGTCACCAGAGA
GAAGGAGGAGGGCATTGGGGTGTTGTGTCAACAGCCTGCTTGTCGCCGAGTGGATGACGT
CACAGGCCGCTTCAGCGTCAGCAGAGGGGGGGATATACGCAGCCACCATGATGACGTGCG
AGAATTCCCTCGGTAGATAATGTGGCCTCATGCCAACAGCTAACAGCTCAATGTCCGTTG
TGCAGGTCTGCTCCTTAACAGTGATGTGCCCAGAGTTACACCATCTATCATTAACAAACA
CTGCCAAGCCTCCTCCCTTCCTCTTACCGCTCTCCGTTGTCCTGTCCGCCCGTATGATGT
GGAAGCCGTCCAGCGTAGCGTGCGTGTCCGGAGTTAGCTCGGTTAGCCAAGTCTCCGTGA
ACACCATGAGGCTACACTCCCGGTACTCCCTCTGATGGCGAGTCAGCGCCGTTAGCTCGT
CCATCTTGTTGGAGAGAGACCTCACGTTATATTATATAAATAGTGTTATTTATTTCCTGA
CtTTTTcTTCTGTGAAGATCCCGGAAAGGGTTATTAATATTTGGTTATGTGTGGCTTTCT
GGAAAACAATACATGTTTACATTTAGGCACCCCTGCGATCGTCACACTTTTTCTGTTACA
AACTGACCCCGGCCCCCATCAGAGAAGGGAAAAGTTATGTGGCCCTCACAGGAAAAAGTT
TGGGGACCCCTG
>RIX-comp_Contig_36
TTCAATTCAATTCAATTCAATTCAATTCAGTTTATTTTGTATAGCCCAAAATCACAAATA
CAAATTTGCCTCTAAGGGCTTCACAATCTGTACACATACGACATCCCTGTCCCGGGACCT
CACATCGGATCAGGAAAAACTCCCCCAAAAAATAGTAAAAACCCTTTCACAGGGAAAAAA
GGGAAGAAACCTTCAGGAGAGCAACAGAGGAGGATCCCTCTCCCCGGATGGACAGAAGCA
ATAGATGTCATGTGTACAGAATCAGCATAACAGAGTTACAGCACATTCAATGGATGTCAC
AGAAATTATTCATGAGTAGTAGGCATGGCCACGACCCAGATGACTATGATCCATGACAGC
AGACGGAGGTAAAGATGAAGGGCATCAGCAGGGCCGCCATGGAAGGGAACAGGACCGGCT
TCAGACAGCCACGATCCATGGACGCTTGAGGAGAGGAAGCACAGAGGCTCCCGAGAGGAA
GTAGAGTTAGTAATGAGCATTAAAGAGACATTCATTAATTTATCTAGAAGTATAGAGAGG
AGAAAAATGAGAGGGAGAAGAAGATATAAATCCCTCGGTGTTTCCCCAAGGCGCTCCCCG
GAAACATAAGTCCATAGGAGCACCCCAGGAGCACCTGAGGAAGGGAAGAGGAGGAGAGAG
AGAGGCCAGGAGAGAGGAGCTCATTGTATCCTAAAATGTTCCCCAGCAGTCTAAGCCTAT
GGCAGCATATCTAGGGGCTGGACCCTAGGTCCGCTGAGCCAGCCCTAACCATACGTACTG
TCAAAGAGAAAAGTCTTAAGTCTWCTCTTAAATGAGKTGACTGTGTCTGCYCCCCGRACY
GAAAGYGGAAGCTGGTTCCACAGAAARGGAGCTTGATAACTGAAGGCTCTGGCCCCCATC
CTACTTTTTAAGACTCTAGGAACCACAAGTAGCCCCGCATTCATTGAGCGCAGCTCTCTG
GTGGGACAATATGGTGCTATAAGCTCCCTAAGATATGATGGTGCATTACCAATTAAGGCT
TTATATGTAAGAAGAAGGACTTTAAATGCAATTCTCTGTCTTACAGGAAGCCAGTGGAGA
TCAACCAATACAGGAGTAATGTGATCTCTCCTCTTAGCTCTCGCTAGCACACGGGCTGCA
GCATTCTGTATCAACTGTAGAGACCTGAGAGACCCAGCAGAGCAGCCCGATAATACAGAG
TTACAGTAGTCCAGTCTTGAGGTAACAAATGCGTGGATCAATGTTTCTGCATCCCTTCGA
GACAGGATGTGCCGGATCTTTGCGATGTTGCGTAGGTGGAAAAAGGCAGTCCTTGAGATC
TGTTTCACGTGGGAACCGAAGGACAAGTCTTGGTCAAAGACAACTCCCAGGTTCCTCACG
GTGGTGGTTGACGCCAGTGCAATGCCATCAAGAGAAACAATATCATTAGATAATTGATTT
CTCAGTGGCTCTGGGCCAAGCAAAATAACCTCAGTCTTGTCCGAGTTCAGCATCAGGAAG
TTGCAGGTCATCCAGGTTTGTATGTCTTTAAGACATGCTTGAAGTTTAGCCACCTGGCTG
GTTTCATCTGGCTTGATCGATATATATAGCTGGGTATCATCGGCGTAGAAATGAAATTTT
ATTGAGTGTTTCCTGATAATATTGCCTAACGGAAGCATATAAAGGGTGAACAAAATTGGA
CCAAGGACGGAGCCCTGTGGTACCCCATTTTTAACACCCGTGCTCACCGAGGCCACATCA
TTTACATATACAAACTGAGATCGATCTGATAGATACGATCCAAACCAGCTTAGTGCTGTA
CCCCTAATACCAATCAACTGTTCTAGCCTTTCTAATAAAATGTCATGGTCAATGGTGTCG
AATGCAGCACTAAGGTCTAACAGAACTAAAACGGTTACAAGTCCCCTATCTGATGCAACT
AAAAGGTCGTTCGTAATTGTCACTAAAGCTGTCTCTGTGCTATGGTGCTTTCTAAATCCG
GACTGAAAGTCCTCAAATAAACTATTGCTATCTAAAAAGTCACATAACTGATTTGTAACT
ACTTTCTCCAGAATTTTAGACAGGAAGGGCAGGTTAGAGATAGGTCTATAGTTAGCCAAC
ACTTCTGGATCGAGAGTTGGCTTCTTGAGTAGAGGTTTAATTACAGCCATTTTGAACGAC
TGTGGCACATAACCAGTTAGTAAAGAACCGTTAATAATATCCAGCAAAGAGGTGCCAACC
AAAGGCAACACCTCCTTCAGCAATGTCGTTGGGATGGGGTCCAGGAGACAGGTAGACGAT
TTGGAAGCCGAAACGGTTGAAGACAGTTGGTCCAGGCTTATGGGGAGAAAGCCATCCAAA
CACACATCAGGGCCCACAGCCGCCGCCGCCGAGGCCAGTCCACTTGAGGATAAACAGCCA
GTAGCTGGGGGCAGGAGATCGCCAATCCTGCCTCTGATGGCCAGAATCTTGTCATTGAAG
AAGGTCATGAAGTCATCACTGCTGAGGTCCGTAGGAATACACGGCTTCACAGAGCTGTGA
CTCTCCGTTAGCCTGGCCACAGTACTGAACAGAAACCTGGGGTTGTTCTTGTTCCTCTCT
ATTACTGATGAATAGTAGGCTCCTCTGGCATTACGGAGGGCCCTCTTGTAGGTTGTCTGA
CTGTCCCGCCAGACTAACCAGGATTCCTCTAGCTTGTTGGAACGCCATAAACCTTCCAGC
TTCCGTGATGCTTGCTTCAGTATGCGGGTCTGAGGGCTATACCATGGAGCGAGCCTTCTT
TGTTTGATGATCCTCTTCTTTAGAGGGGCTATCGAGTCCAGTGTCGTTTTCAGTGAGCTT
GTAGCACTATCAACTAAATGATCAATCTGGGATGGACTGCAGTTAGCAACAGAGTTATTT
ATTATATTGAGGCATGGTAATGAATTAAATACARAAGGAATCACTTTCTTATATTCATCA
ATAACAACATCAGTTATACCTCTGGTGTAAAAACTTCTGTCAGAGAGCACACACACCGGC
AGCACAAACTCAAAAGTTATAAGACAATGGTCCGACAAAACAGGGTTCTGCGGAAAAACC
ACCAAATGCTCTACATCAACACCATATGTAAGAACAAGGTCGAGGGTGTGGCTAAAGCAG
TGAGTCGGCCTATGTACTCTTTGACAGAAGCCAATCGAATCCAACAGTGACATAAATACA
ATACTAAGGCTATCATTGCTAACATCCACATGAATATTAAAGTCACCTACAATAATAACT
TTGTCAGTCTTAAGGACCAAACTTGTCAAAAACTCAGAAAAGTCAGATAGAAACTGTGAA
TACGGACCAGGTGCCCGGTATACTACAGCAAACAGAGTTGGCTGCGCCGTTTTACAGCTC
GGATGTGAAAGGCTCAAAACAAGGCTCTCAAACGAGCTGCAGTTCAAACCAGGCTTAGGG
CCCATTAACAGGCCCGAGTCAAATATGGCAGCTACTCCACCACCTCGACCGGTGCCTCGA
GGAATGTGAGTATTTAAATGACCTTGAGGAGTTGATTCATTCAGGCTAACATATTCCCCA
GGTCTCAGCCAGGTCTCAGTCAGACAGAATACGTCAATGTGACCGTCTGATATTAACTCA
TTTACTAAAACAGCTTTTGAAGACAGAGACCTAACATTCAGGAGTCCACATTTAATCCTC
CTACCATGTTGCACTGTTGCAATGGTGGTGTTAACCTTTATAAGGTTATGTTCTATAACA
CCCCTATTAGTTACTTTTACATTAAAAAGTGGTCGTGGAACAGACACAGTCTCTATAGAG
TTTAAGGTGGGCAACTGCCCTAAAGGAAATGCAGAGAAGGGTGTAAGACTACAACTCTGC
ATCCTTGTCTGAATTCTAAATAGTCATGGACAAAGTTGACCAATAAACTTGGCCATATTT
GCCGAAAGGAGACGTGCTCCATCCAGAGTGGGATGAATGCCGTCTCTCCTGATCAGACCA
GGGTTCTCCCAGAATGTCTGCCAGTTATCCACGAAGCCCACATCGTTTGCCGGGCACCAC
CTTGACAACCAACGGTGGAGTGATGACATGCGGCTATACATCTCATCAGTGACYGCATTT
GGGAGAGGGCCAGAGAAAACTACGGAGTCAGAGATTGTTTTGGCGTAAGCACACACCGAT
TCCACATTGATTTTAGTGACCTCCGAGTGGCGAAGTCGGGAGTCATTACCACCGACGTGT
ATTACAATCTTACTGTATTTATGTTTATTCTTACCCAGCAGCTTTAAATAAGACTCAACG
TCGCCCGCCCTGGCCCCAGAAATACATTTGACCGTGGTCCCCGGCTTTGCCACCTTCACG
CCCCTGACCACGGAGCTGCCGATAACCAAAGTTGGTTTCTCAGCGAGTGTATCGCTGAGC
GGGGAGAACCGGTCAGAAACGCGAAGCGGCCGCCGGTGTCCAGAGGGCCGCTTGGACCTC
TGCTTCCTTCGTTCAGTCACCCAGCGTCCCGGCTGCTCGGGGGCTGCCGGGGAACGGCTC
AAGCTAACAGAGGCTAAAGCTAGTTGGTCCGCACCGACTAGGGAGGGGGGGCTGGCTAAT
GTAGCTAAAATCTGAGCTTCGATGGTGCGGAGCCGTGCATCTAACCCACTAAGACCTGCC
TCCAACCTAGCAAATAAACTACACTTATTACATGTACCGCTATCATTAAAGGAGGCAGGC
GAATAGCTAAACATGCGACACACTGAGCAAGAAAGAGTAGAAAGTGGAGAAGAAGACATT
GCCAGCAGCTAAGCTAAAGCAGGGTAGCTAGCGTTAGCTGAACTAACGATGTGAAAATAT
GATTTAAGCAATGAGTCGATAAAAGAAGAGAGTCGAGTGTTTTAAACTCTAGAGATGTTC
AGCAGTTGTGCGAACTCTAGAGATGTTCACACAATTTAGCTGGAGCTGAGACAAATAAGT
TATCGACTACACACAGTGTCAACCGGAAGTGATTCAATACGCTTACCGTCTAAGCAGTCA
GGATGCAGCTTaGACTCCGGCAGAcAGGYTATTAAAGTAGTAAACTGCCACAGAACCTAT
GATTCTGCGGATCAATGCTAACTTTAAGCCCTGTCCCTGTGCAATATGGACAAATTAAAC
CACCGATCAGTAATTCAGATGAGCTACATGAATTATCAGCCACTGCTGTGTGCACTCTGA
TTACCTCAGCTGTCTGAAAACTCCTGTTTTCCGAACAGTTTACACATCGATGTACTATGT
GAAGGCATTTCATCATCTGCTGTCTTTGTTTGTAATCCCCTGTGTCTTCTTGCTAATGAC
AACTGATTTTGTCTTCTCTGAGATGATTTTCAACGTACTTCTTTCGACATTTTGAACTTC
TGCAGAAATGTCACAGCACGTCACCTGCAGTGTCTCGCCTTAAAGGTCACAATTCACATG
CTGGACGAGGAAGATTGTTTTCAGAAGATGCCAGCTAACTGGCTAATGATTTGTACAGAG
AAACTAAAGTGAAACACAAGGTAAGTGAATTTATTTGTGGTAATGGGATATTTGTAGACA
AATGACAAACCAATAT
>RIX-comp_Contig_37
ATCCTTCTTGTTCGATTGCAGCTGATCTGTTGGCTATTATGGATTCTTTCAATTTTGTAC
AGCATGTTTCTGGCCCCACACATAAAAAAGGCCACACGTTAGATCTGGTTTTCTCTTATG
GCCTAAACATTGATAATCTGAGTGTTGACGATTTTCAAATTAGTGACCATTGCTGTATTT
CTTTTAATTTGTCACTTACCAAAATGCCTACTGTTTGTAACGTTGTAACACAAAAACGCA
TCATTAGTGAGAGAACACCTAGTGATTTCTCTGCCTCTTTTGACTCTCGCTCCTTTGTTG
AATGTGATGATGTTGATTCATTTGTGGAAAGTTTCAACAACCACTGTCTGTCAGTTTTGG
ATATGGTAGCGCCTGTTAAAAAGATTTCTGGGTCACAGAAAAAGGCCCTCCCTTGGATAA
ATGATAACATCTGTAGTTTTAGGAGAAAATGTCGGAAGACAGAGCGCCTGTGGAAAGCCA
CTAAATTAGAGGTGCATAGACTCCATTTAAAAGACATGATGCTGGATCTGAATGAATTGA
TGAAGCAGGCTCGCTCATCTTATTTTTCTAACCTTGTGTCAGGAAATAAGAAAAATCCAA
AAGTCTTGTTTGACACCATCGAGAAGCTTACTGCACCTTCAGCTCCTCTTGTGCCGGTGT
ACACACAAGAGGACTGTAACAACTTTTTGTCGTTCTTTGTGAACAAAGTACATGACATTA
GGGCCAGTGTAAATTCTCCACTCATTAGTGTTTGTTCTACTGAGTTTTCACCTGTGTCAT
CTTGGTCGTCCTTCACTCCTGTCAGCCTACAGGATGTAAAGACTATAACAGGAAATATGA
AACCATCTTCGAGCCCCGCCGACATTGTCCCAACAACTCTATTGTTGAAAACGTTTGATA
TTGTCGGCCCCTGTGTGGAAAAAATAATTAACCTGTCACTTAGATCTGGCTCAGTTCCCA
GCTACTTCAAACATGCTGTGGTAAACCCGATCCTTAAAAAGTCCAATCTTGACCCTTCAG
AACCTAAAAACTACAGGCCCATATCAAAACTTCCATTTATCTCCAAAATTTTGGAAAAAG
TCGTGGCATGCCAGCTGACCTCCTTTATGGAGCAGCATGACTTGTTTGATACTTTTCAGT
CTGGTTTCCGAAAATTACACTCCACTGAAACAGCCCTTATCAAAGTCTCTAGTGATGTGA
TGATGGCAGCAGACTCTGGCCGCTACACTGTACTTGTACTACTAGATTTGACTTCTGCTT
TTGACACTGTGGATCACAGTATACTGATCAATCGGCTTCATAATGAGATGGGACTATCAG
GATCTGTCCTTCAGTGGTTCTCGTCCTATATACATGACAGAACCTTTAACGTTGCTGTAA
ACAATGTACAGTCCGATGTAACCAATTTGTCCTGCGGAGTGGCACAAGGGTCCGTTTTGG
GCCCTATTTTGTTTTTACTGTACATTTTGCCACTTGGTCAAATTATTGGTTGTTTCAAAG
ATGTATCATATCATTTCTATGCAGACGATGTCCAGTTGTATTGTTCCTTTAATGATGCTG
AGTTTCATCGTTTGTCTCTGTTCCTAGAGTGTGTGTCCTCCATCAAAGACTGGCTTGCCA
ATAACTATCTGCAGATAAATTCAAACAAGACTGAAACACTGATCTTTGCTCCAGACCATA
AGATCACGTTGATCAAACAGCACCTTGGCTCCCTGGGCCTCTCTGTCAAACCCAGCCTCA
GAAACCTGGGGGTTATGTTTGACCAGGCCATGTCTTTGGAGACACACTCAAAACAGCTCG
TCCGTAATTGCTTTTATCATCTTAGGAACATCTCTAAAATTCGCAAATTGTTGTCAAAGA
ATGACCTGGAAATGATAATTCACGCTTTCATATCAACAAGGCTTGACTACTGTAACTCTC
TGTTTACCTGTCTCAATACGTCTGCTTTGAACAAACTGCAAATTGTTCAAAATTCTGCTG
CTAGACTTTTAACAGGTGCCCCTCGAAGGTCTCATATCACTCCAGTCTTGTCGGCTCTCC
ATTGGCTCCCTGTAAAATTCAGGATTGACTTTAAGGTTTTAGTGCTGACTTTCAGGGCCT
TAAACGGTCAGGCCCCACAGTATATCCGAGACCTTTTGAAGCCGTATCTCCCTAGCCGGA
CTCTTCGGTCCTCTGACCAAAATTTGCTTGCAGTCCCTAAGACTCGTTATAAGACCCGAG
GGGACCGGTCTTTTCAGTCTGTTGCTCCCAGACTGTGGAACGCCCTGCCCCTGTCCATGC
GTCTGGCTGGCTCTGTTGTCTCTTTTAAAAAGGACCTGAAAACTTGCTTATTTAGGAAAG
CTTTTGGTTGATGGGTTCTCACTAGCGTCCCTTTCCTTTGATATATGTATGTATTTTATA
CTGTTTGTCCTACCTATTCTGTTGTACAGCACTTTGTGATTTTATCTGTGAAAAGCGCTT
TATAAATAAATTTTACTTACTTACTTACTTACT
>RIX-comp-chim_Contig_38
ATCCTGGGAGCTATGTTGTCCGGGGCATCAGTCCCTGGCTAACAGGTCTCGGGGGAGAGT
CCAGACTAAGAGCGGTTCAGTTTAGGGTTAGTGTTAATGTCAGTAGCTGGTACAGCGCCA
TGCAAAGTAAAACAAAATCATATTCAACACCTTCGCAATGACCCCCCTTCTCCGGGGTTT
AAAATCATTTGACTTTTGCCCAAGAAAGGTGGATCAAAATCGGATTCAACACCTTTGCAA
WGACCCACYCTTCTCYGAGGGTAAAAGTTGTTGACTTTTACCCGAGAAAGGTGGCTCAAA
ATCGTATTCAACACCTTCGCAATGACCCGCCCTTAGGGTAAGTTAGGGTATCCGAGTTAG
GGTAAGTTTAGTTTAGGGTGCGGACCAGGGGAATCCGACTTTGCAGTTGGTTGAGTCGAG
ACCTCCTCGCGGTGGTCCGCGGTAACGCCTTAGTGGCGGCTAACTTGACTCGTAATCTCC
CCAAAACGAAGCGGCTTCCACTTGGGAGGTTCGGAGATAATGCACCTCCGTCCTCCTGGG
CTCATCTTGGAAGGCTGCATCGTTTCATTTTTTTGTTAAGATGTTTTTGGAGTGCACCGG
GCTACGACTTGAGTCAAATTTGGACCTCAGGTTGTGTAGACCCGTTGCTTCTGCATGCTC
CTGGTGCTGTGGTAGCACAATCATCTAGCAGGTGCCAACACTAGCTATTGCCATCCAATG
TCTCAAAGAGGTGGCCCACATTCCTCTGATGATGACTTGGATGGTGCTCTAATAGCTACT
GCTGGCACCTTCTAGATGACTGAGTTACCACAGTAGCACCAGTCATCTTGTAGGTGCACA
GCAATGACAGCTGCAGTGCAGCGTGGTAGCTGGGTCAGTAGTGGCAGCCCCCCTCGTTGC
AGTTCATAGTCACTGTGGAGCGAAGAGAAGCCAGGCCCCAAAAGCCGGCAAAAAAGCCGG
CAAAAAAGAAAAAATAATAGGGTTCGGCTTGACTGGCGGAGTCAGTAGAACGGACCTTAA
AGATCTGAAAAAATGGCCTGTGCGTCCTTCGCTCCTAGTGTGGCTATGCTGTCTTGGGGC
CCTGACTACTGCGGCACTGGCAACTGCGCTTGCGGGCACATAGGAGCGGAGGGTGGGGCC
AGACCTACTCTTCGCTGCCTAGTGTGCCTGATAGCTCTGGCTAGTATTCTGGCACAGACA
CGTTTAGTGTGTCTGTCTGTTCTTGCTGGCACAGTGCTATGCACAGCCTGACCAAGAAGC
AAAGAGGAGGCGCTTTGCTGCTTGGACTGGCTGTGATAGTCCTCTGATGTACACAGCGCA
AGATGACTGGAGACAGAGGTAGCGGTGCTTCCCATGTGAGGACTACCAATTTTACTCAAG
TTGTTAGCTTAGTGGACTTAGTGGAGGGGCGGGTGGGGGGGTCTCCTCCGCGAACCGCCA
CCTTAACGTGGTGGAGGAGTTTGAGTGGCTCAGTGATCCTGGGAGCTATGTTGTCCGGGG
CATCTGCCCCTGGTAGGGTCTCCCAAGGCAAACAGGTCTCGGGGGAGAGCCCAGACTAAG
AGCGGTTCAAAAAACCTCGATGATAAGCAGCCCACGGAATGTAGCTACCTCGCCCGGACC
AGGGAAACCGGGGCACCCTCCCGGAGCCAGACCCGGGAGGCGAGCTCGTCGGCGAGCGTC
TGGTGGCCGGGCTTTCGCCCATGGGGCCCGGTCGGGCTCAGCCCGAAGAAACATCATGGT
GCAGCCACCCTGTGGACCCACCACCCGCAGGGACAGACATCGGGGTCGGGTGCTATGTAG
ACCGGGCGGCGGGCCGGGCAGGGGGCCTGGGCGAGCCGATCGCCGGCGACATAGACTAGC
TCTAGGGACGTGGAACGTCACCTCGCTAGCGGGGAAGGAGCCGGAGCTGGTGAGGGAGGT
GGAGCGGTACCAGCTAGATATAGTTGGGCTCACCTCCACGCACAGCGCTGGCTCTGGAAC
CAAACTCCTGGAGAAGGGTTGGACTTTGTTCTTTTCTGGAGTCGCCCAGGGTGAGAGGCG
CCGGGCGGGAGTGGGGATACTCACGAGTCCCCGGCTGAGCGCCGCCGTGTTGGAGTTTTC
CCCGGAGAACGAGAGGGTCGCCTCCCTGCGCCTACGGGTTGCGGGGAGTAAGGCTCTGAC
TGTTGTTTGTGCTTATGCACCAAACAGCATTTCGGAGTATCCGGCCTTCTTGGAGTTGGT
GGGAGGGGTCCTGGAAAGGGCGCCGCCTGCCGACTCCATAGTTCTCCTGGGAGACTTCAA
CGCTCACGTGGGCGACGACAGAGAAACCTGGCGGGGAGTGATTGGGAGGAACGGCTTGCC
TGATCTGAACCCGAGCGGTGTTTCGTTGTTGGACTTCTGTGCTAGCCACAGTTTGTCCAT
AACAAACACCATGTTTGAACATAAGGTGGCTCATAAGTGTACCTGGTACCAGAGCACCTT
AGGCCGGAGATCAATGATCGACTTCGTAATCGTATCATCTGATCTGCGGCCGTATGTTTT
GGACACTCGGGTGAAGAGAGGAGCAGAGCTGTCAACTGATCACCACCTGGTGGTGAGTTG
GATCAGATGGCGGGGGAGTCGGCCAGAAAGACCTGGCAAGCCCAAACGTGTAGTGAGGGT
GAACTGGGAACGTCTGGCGGAGGATCCTGTCCGGGAGGTCTTCAACTCCCACCTCCGGAA
GGACTTCTCACACATCCCGAGGGAGGTTGGGGACATGGAATCCGAGTGGATCATGTTCAA
AGCCTCTATTGTGGACGCGGCCGCTAGGAGCTGTGGTCGGAAGGTCATCGGTGCCTGTCG
TGGCGGCAACCCGAGAACCCGGTGGTGGACACCGGGGGTGAGGGAAGCCGTCAAGCTGAA
GAAGGAGGCCTTTCGGGCTTGGTTGGCCCAGGGGTCTCCTGAAGCAGCTGACAGGTACAG
GCAGGCCAGAAGGACTGCAGCTGCGGTGGTCACGGATGCTAAAACTCGGGCATGGGAGGA
GTTCGGGGAGGCCATGGAGAAGGACTTTCGGTTGGCCTCAAGGAGGTTCTGGCAAACCAT
CCGACGACTCAGGAAGGGAAAGCAGGGCCTTCCCCAGGCTGTTATCAGCGGGGGAGGGGG
GCTGCTGACCCAGACAGAGGATATCGTCGGGCGGTGGAAGGAGCACTTTGAGGAACTCCT
AAACCCGGTCAACATGTCCCCTGAACAGGGGGCAGCGCCTGAAGACTTGGGGTTGGATGA
ACCCATATCCCTGGCAGAGGCCACTAAGGTAGTCAAAAAGCTCCTTGGTGGCAAGGCGCC
GGGGGTGGATGAAATCCGCCCTGAGATGCTGAAGGCGCTGGACTTTGTTGGGCTGTCTTG
GCTGACACGCCTCTTCAATGTCGCATGGGGGTCGGGCACAGTGCCCATGGACTGGCAGAC
CGGGGTGGTGGTTCCCATCTTCAAGAAGGGGGACCGGAGAGTGTGCTCGAATTATCGGGG
TATCACACTACTCAGCCTCCCGGGAAAAGCTTATGCCAGGGTGCTGGAACGGAGGCTCCG
ACCGTTTGTCGAACCTCGGATTCAAGAAGAACAGTGCGGGTTTCGTCCTGGTCGTGGAAC
AGTGGACCAGCTCTTTACCCTTGCAAGGATACTGGAGGGGTCCTGGGAGTTTGCCCAACC
AGTCTACATGTGCTTTGTGGACTTGGAGAAGGCTTTCGACCGGGTCCCTCGGGGCTTTTT
GTGGGGGGTGCTGCGGGAGTATGGTGTGCCGGACCCGTTGCAACGGGCCATCCGGTCTCT
GTACGCCTGCAGTAGGAGCTGTGTTCGTATCCTCGGCAGTAAGTCAGATACGTTCCCGGT
GGGTGTTGGCCTCCGCCAGGGCTGCCCTTTATCACCGGTCCTGTTCGTGACTTTCATGGA
CAGGATATCTAGGCGCAGCCGTGGGGCGGAGAATGTCAGGTTCGGGGATCTCAGGATAGC
CTCTCTGCTGTTTGCAGATGATGTGGTCCTGTTTGCCTCCTCGGACCATGACCTCCAGCA
TTCACTGGGGCGTTTTGCAGCCGAGTGTGAAGCGGCGGGGATGAGAGTCAGCACCACGAA
ATCTGAGGCCATGGTGCTCTGCCGGAAACCGGTGGATTGCTCCCTCCGGGTGGGGACAGA
GTGCCTACCACAAGCGAAGGAGTTCAAGTATCTCGGGGTCTTGTTCACGAGTGAGGGTAA
AATGGAGCGGGAGATCGACAGGCGTATCGGTGCGGCTGCAGCAGTAAAGCAGGCGTTGCA
CCGGGCCGTCTTGGTGAAGAAGGAGCTGAGCCGGAAGGCGAAGCTCTCAATTTACTGGTC
GGTCTACGTCCCAACCCTCACCTATGGTCACGAGCTTTGGATCGTGTCCGAAAGAACGAG
GTCGCGGATACAAGCGGCCGAAATGAGTTTCCTCCGTAGAGTGGCCGGGCTCAGCCTTAG
AGATAGGGTGAGGAGCTCGGACATCAGGAGGGAGCTTGAAGTCGAGCCGCTACTCCTTCG
TGTCGAAAGGAGTCAGCTGAGGTGGTTCGGGCATCTAATTAGGATGCCTCCAGGACGCCT
CCCTTTAGAGGTTTTCCAGGCACGTCCAACTGGTAGGAGGCCCCGGGGAAGACCCAGGAC
ACGCTGGAGGGATTATATCTCCCAGCTGGCCTGGGAACGCCTCGGGATCCCCCAGAATGA
GCTGGTAGATGTTGCGGGTGAGAGAGAAGTCTGGGTCAGCCTGCTTGACCTGCTGCCTCC
GCGACCCGACCCCGGATAAGCGGTGGAAAATGGATGGATGGATGGATGGATGGAGTGAGT
GAGTGAGTGAGTGTGTGAGTGTGTGTGTGTGTGTGTGTGAGTGTGTGAGTGTGTGTGTGT
GTGTGTGTGAGTGAGTGAGTGAGTGAGTGTGTGTGAGTGAGTGAGTGTGTGTGTGTGTGT
GAGTGTGTGAGTGTGTGAGTGAGTGAGTGTGTGTGAGTGTGTGAGTGAGTGAGTgwGTGT
GTGAGTGAGTGAGTGAGTGAGTGTGTGTGAGTGAGTgaGTGTGTGTGTGTGAGTGAGTGA
GTGAGTGAGTGTGAGTGAGTGTGTGAgtGTGTGTGTGHGAGTGAGTGAGTGAGTGAGTGA
GTGAGTGTGTGTGTGTGTGTGTGTGTGTgaGTGTGWGTGAGTGAGTGAGTGTGTGTGTGA
GTGAGTGAGTGAGTGAGTGAGTGAGTGAGTGCGTGTGTGTGTGTGTGTGTGTGTGTGTGT
GCGTGTGTGTGTGTGTGTGTGTGTGTgaGHGTGAGTGAGTGAGTGAGTGAGTGAGTGTGT
GAGTGAGTGAGTGAGTGTGTGAGAGTGAGTGAGTGAGTGAGTGAGTGAGTGTGTGTGTGT
GTGTGTGTGTGTGTGTGAGTGAGTGAGTGAGTGAGTGAGTGAGAGTGTGTGTGTGAGTGT
GTGTGTGTGAGTGAGTGAGTGAGTGTGTGTGTGTGAGTGAGTGAGTGTGTGAGTGAGTGT
GTGTGAGTGAGTGAGTGAGTGAGTGTGTGTGAGTGAGTGAGTGTGTGTGTGTGTGTGAGT
GAGTGAGTGTGTGTGTGAGTGTGTGTGTGTGTGTGTGTGTGTGAGTGTGTGTGTGTGTGT
GAGTGAGTGTGTGTGTGTGTGTGTGTGAGTGAGTGTGTGAGTGTGTGTGTGAGTGAGTGA
GTGAGTGAGGGAGTGAGTGTGTGAGTGAGTGAGTGAGTGAGTGAGGGAGTGAGACTAAGA
GCGGTTCAAAAAACCCTGATGAATAGCAGCACACGGAATGTAGCTACCTCGCCCGGACCA
GGGAAACCGGGGCACCCTCCCGGAGCCAGACCCGGGAGGCGAGCTCGTCGGCGAGCGTCT
GGTGGCCGGGCTTTCGCCCATGGGGCCCGGTCGGGCTCAGCCCGAAGAAACATCATGGTG
CAGCCACCCTGTGGACCCACCACCCGCAGGGACAGACATCGGGGTCGGGTGCTATGTAGA
CCGGGCGGCGGGCCGGGCAGGGGGCCTGGGCGAGCCGATCGCCGGCGACATAGACTAGCT
CTAGGGACGTGGAACGTCACCTCGCTAGCGGGGAAGGAGCCGGAGCTGGTGAGGGAGGTG
GAGCGGTACCAGCTAGATATAGTTGGGCTCACCTCCACGCACAGCGCTGGCTCTGGAACC
AAACTCCTGGAGAAGGGTTGGACTTTGTTCTTTTCTGGAGTCGCCCAGGGTGAGAGGCGC
CGGGCGGGAGTGGGGATACTCACGAGTCCCCGGCTGAGCGCCGCCGTGTTGGAGTTTTCC
CCGGAGAACGAGAGGGTCGCCTCCCTGCGCCTACGGGTTGCGGGGAGTAAGGCTCTGACT
GTTGTTTGTGCTTATGCACCAAACAGCATTTCGGAGTATCCGGCCTTCTTGGAGTTGGTG
GGAGGGGTCCTGGAAAGGGCGCCGCCTGCCGACTCCATAGTTCTCCTGGGAGACTTCAAC
GCTCACGTGGGCGACGACAGAGAAACCTGGCGGGGAGTGATTGGGAGGAACGGCTTGCCT
GATCTGAACCCGAGCGGTGTTTCGTTGTTGGACTTCTGTGCTAGCCACAGTTTGTCCATA
ACAAACACCATGTTTGAACATAAGGTGGCTCATAAGTGTACCTGGTACCAGAACACCTTA
GGCCGGAGATCAATGATCGACTTCGTAATCGTATCATCTGATCTGCGGCCGTATGTTTTG
GACACTCGGGTGAAGAGAGGAGCAGAGCTGTCAACTGATCACCACCTGGTGGTGAGTTGG
ATCAGATGGCGGGGGAGTCGGCCAGAAAGACCTGGCAAGCCCAAACGTGTAGTGAGGGTG
AACTGGGAACGTCTGGCGGAGGATCCTGTCCGGGAGGTCTTCAACTCCCACCTCCGGAAG
GACTTCTCACACATCCCGAGGGAGGTTGGGGACATGGAATCCGAGTGGATCATGTTCAAA
GCCTCTATTGTGGACGCGGCCGCTAGGAGCTGTGGTCGGAAGGTCATCGGTGCCTGTCGT
GGCGGCAACCCGAGAACCCGGTGGTGGACACCGGGGGTGAGGGAAGCCGTCAAGCTGAAG
AAGGAGGCCTTTCGGGCTTGGTTGGCCCAGGGGTCTCCTGAAGCAGCTGACAGGTACAGG
CAGGCCAGAAGGACTGCAGCTGCGGTGGTCACGGATGCTAAAACTCGGGCATGGGAGGAG
TTCGGGGAGGCCATGGAGAAGGACTTTCGGTTGGCCTCAAGGAGGTTCTGGCAAACCATC
CGACGACTCAGGAAGGGAAAGCAGGGCCTTCCCCAGGCTGTTATCAGCGGGGGAGGGGGG
CTGCTGACCCAGACAGAGGATATCGTCGGGCGGTGGAAGGAGCACTTTGAGGAACTCCTA
AACCCGGTCAACATGTCCCCTGAACAGGGGGCAGCGCCTGAAGACTTGGGGTTGGATGAA
CCCATATCCCTGGCAGAGGCCACTAAGGTAGTCAAAAAGCTCCTTGGTGGCAAGGCGCCG
GGGGTGGATGAAATCCGCCCTGAGATGCTGAAGGCGCTGGACTTTGTTGGGCTGTCTTGG
CTGACACGCCTCTTCAATGTCGCATGGGGGTCGGGCACAGTGCCCATGGACTGGCAGACC
GGGGTGGTGGTTCCCATCTTCAAGAAGGGGGACCGGAGAGTGTGCTCGAATTATCGGGGT
ATCACACTACTCAGCCTCCCGGGAAAAGCTTATGCCAGGGTGCTGGAACGGAGGCTCCGA
CCGTTTGTCGAACCTCGGATTCAAGAAGAACAGTGCGGGTTTCGTCCTGGTCGTGGAACA
GTGGACCAGCTCTTTACCCTTGCAAGGATACTGGAGGGGTCCTGGGAGTTTGCCCAACCA
GTCTACATGTGCTTTGTGGACTTGGAGAAGGCTTTCGACCGGGTCCCTCGGGGCTTTTTG
TGGGGGGTGCTGCGGGAGTATGGTGTGCCGGACCCGTTGCAACGGGCCATCCGGTCTCTG
TACGCCTGCAGTAGGAGCTGTGTTCGTATCCTCGGCAGTAAGTCAGATACGTTCCCGGTG
GGTGTTGGCCTCCGCCAGGGCTGCCCTTTATCACCGGTCCTGTTCGTGACTTTCATGGAC
AGGATATCTAGGCGCAGCCGTGGGGCGGAGAATGTCAGGTTCGGGGATCTCAGGATAGCC
TCTCTGCTGTTTGCAGATGATGTGGTCCTGTTTGCCTCCTCGGACCATGACCTCCAGCAT
TCACTGGGGCGTTTTGCAGCCGAGTGTGAAGCGGCGGGGATGAGAGTCAGCACCACGAAA
TCTGAGGCCATGGTGCTCTGCCGGAAACCGGTGGATTGCTCCCTCCGGGTGGGGACAGAG
TGCCTACCACAAGCGAAGGAGTTCAAGTATCTCGGGGTCTTGTTCACGAGTGAGGGTAAA
ATGGAGCGGGAGATCGACAGGCGTATCGGTGCGGCTGCAGCAGTAAAGCAGGCGTTGCAC
CGGGCCGTCTTGGTGAAGAAGGAGCTGAGCCGAAAGGCAAAGCTCTCAATTTACTGGTCG
GTCTACGTCCCAACCCTCACCTATGGTCACGAGCTTTGGATCGTGTCCGAAAGAACGAGG
TCGCGGATACAAGCGGCCGAAATGAGTTTCCTCCGTAGAGTGGCCGGGCTCAGCCTTAGA
GATAGGGTAAGGAGATGAGTTTCCTCTGTAGGGCTCAGCCTTAGAGATAGGGTAAGGAGC
TCGGACATCAGGAGGGAGCTTGAAGTCGAGCCGCTACTCCTTCGTGTCGAAAGGAGTCAG
CTGAGGTGGTTCGGGCATCTAATTAGGATGCCTCCAGGACGCCTCCCTTTAGAGGTTTTC
CAGGCACGTCCAACTGGTAGGAGGCCCCGGGGAAGACCCAGGACACGCTGGAGGGATTAT
ATCTCCCAGCTGGCCTGGGAACGCCTCGGGATCCCCCAGAATGAGCTGGTAGATGTTGCG
GGTGAGAGAGAAGTCTGGGTCAGCCTGCTTGACCTGCTGCCTCCGCGACCCGACCCCAGA
TAAGCGGTGGAAAATGGATGGATGGATAGTTCGTTTGGTGGGCTCTGTGGGAGATTTGAT
ATTCGACTTTAGCCAAATGTTATCTGAGCTTATATTATTTCTATATGTAACATCTGTATG
TTAATTGAGCAAAACTATAGTTTTCGTTATGATAGTCGATTGTTGACTAAATGTTGTAGT
AGTGACCAAGTAACATACTGGCTAATTGTACATTTGCAATGTTTGCTATGGCTAGGTACA
TGCCAAGACATGCCATGGGTTTCTTAATAGTAAAAGGCTGTGATTCAACTTTGCAAGTTC
GTTTGTTGGGCTCTGTGTAACATTTGAAATTCGACTTTAGCCAAAGGTTATCTGAACTTA
TATTATTGCTATATGCAATATTTGTAGGTTAATTGTGCAAAGCTGTAGTCTACAGCTTGT
TGATAAAGCATGTACTAAGGATAGGCATGATCCTGTCTGTATGAGAGTGCGCGCGCCTGT
GTAGGGCAGGCCCCATAGGTCCTTGTAAAGATGTAATAGGCCCAACTATCAGCCAAATGC
AGTATAAAATGAATTAAAGTCTGACTATCTCATCAATAATGCTACTTTTTGGTCATGCCA
GCAGCTGCTTGTGGTCCTAAAACAGCTGTAAATATTCCGGTCTGCTCAACATAATTGCAT
AGACCAGTGAAACTGCTCCCTAACTTGTAGTCTGACCTTCTTTCATGAACTTCAAGCAGG
ACATTTAATACAGCAGAAGTCCTAGATAATCTGAGCTTGTGGTTTGAGAGAAATAATATG
AATCTCAATCTGTACCTGTACATTCATTTTCTCCACAGAAGAAACACCCCACACGTCTAG
AGAGGTACACGCAACTTACTTCATCAGCCGTCAAAAGGAAGTCATCCACTGAAGGTTCTT
TGGACCCACCCTCCAAACAAACCAAGCTGTGGGAGACTCGAAGAGTGTCCCAGGCAAGTG
TGGATAAAGTAGTCCTCAAATTTGTTGTCGAAGGCTTGCACCCACCACACATTGTTCAGC
AACAGGGCTTCATTGATCTTGTGCAACATCTTCAGCCAAATACAAATGTCATGACGCGCA
ATACTGTTGTAAACCAAGTCACAAAGGCCTCTGTTGAAATGAAAAGAAAACTGAAAGCTG
CCCTTAGTGAAATTGAGTTTGTAGCAACAACAACAGACTGCTGGACGGCACACCGTCGTG
GTTTCATTGGTGTCACTGCGCACTGGTTTAACCCCCAGACCATGCAGAGATCCTGTGCTG
CCCTGGCATGCAAGCAACTTAAAGGGTCACATAACTTTTCTGCCCTGGCTGGTGCCCTTA
ATGATATTCACACAGAATTCAATATCAGAGAGAAGATCGTTCGCACTACAACTGACAATG
GATCAAACTTCCTGAAAGCCTTCAGAGTTTATGGGCAGACTGACGAGAACAATAATCCTG
AACCTGTACGAGAGGGTGATGGAGAAGAGGATGATGGTGGCCAAAATGATGATTATGATG
AAGATGAGGAAAGCGTTGAGGGTGTTGAATTTGTTGATGCCGGAGCCCTGTTGGACGAAG
ATGACTACTTGGAATACCAGCTACCCAAGCACCATCGCTGCGCCTGCCACCTCCTCAATT
TAGTGTCCACAGTTGATGCTTCAAAAGCAGAGGTCAACCCATTGTACAAGCGTGTGGCAA
GGTCCACATTTGCCAAATGCTCTAGCCTGTGGAACAAAAGTTCAAGATCAACCACTGCAT
CTGAAGTAATTGAAGACCACTGCAAACTCCAACTCGTACGGCCTGTTGCTACAAGGTGGA
ATTCACTCTTCTCAGCCGTAGAAAGAATAGTGAGAATAACAAGAGAACAAGGCGAGGGAG
CCCTTGCAGCTGTCTGCAGTGAACTAGATACACCAAAGTAAGTGTTTGCTTTTCTGCCTT
TCAGTTAATGAAGTGATTAACAATAGATTAAGTTACAGTTTTATACTTTGAGTACTGTAG
AACACATGTATGCACTATGCCAATATGCAGTCCCCAAATTTACTATGGATGTGATTTGTA
GCAACACAACTACATTTCTAAAAGTCTCAGATGACAATATGTTTCCTTTTTAATTATCCA
GTTAAAGGTGCTACATCAAGTAGGCTAAATGTTCCATGTTGTGTTTTTCTTTTCTTCTTT
GTACAGGTTTACTCCAGTGGAACTTGCATTTCTTGCAGAATATGCAAAGACAATGAGCCC
AATTGCCAAGGCACTTGACGTCCTTCAGGGAGAAACCAGTGTGCAGATGGGATGGTTGGT
CCCAACCATAACTCTGCTAAGGACCAAGCTCCAGCACCTTCACGTCGCCTCCAAGTTCTG
TGAGCCTTTGATTACGGCACTTCTTTCAGGCCTACAAAAACGCTTCGGAGAGATGCTTGC
AGATCCAGAGCTAATAGCCGCAGCCATTCTAGTTCCCAAATTTAAGACCTGCTGGACAAG
TGACAAAGATATTCTCAAACTTGGTAAGTGTCTCACTTCTCAACTTCCCCTCAGTATGTG
TAATTTCTATGGAGACAGTGAAATGACATTTAATGACACACAATCCAATACACAATTACA
ATACTGTCATATGGTATAAATTATCCTGATTATGTTTTTTTATTCCACAGGCCTTGACTA
TATTAGAAGCCACTTGGACTGTCAGGCTGAGAATCACGTCATTGAGGGCTCCCAATCATC
TGAGGAAGAGGACTTCTTTTCCTCCTTGAAGAAGACCGGCCCTCTTGAAACGACCCAGCA
GTTGGATGCGTACCTGGGGTGCCCAGGAGACACAGTAGATGTACTGAAGTCCTTCCCAGC
TGTGTGCCAGCTTTCACTTAAGTTTAATACGGCACTCCCTGCCTCAGCAGCCTGTGAAAG
ACTGTTTAGTGTTGCAGGGCTCATCTTCAGGCCAAGAAGAGCATGCATTGGCTCAAATAA
CTTTGAGAACCTGCTGCTTTTGCGGCTGAACAAAACCTATTGGTAGTGTTGTACATATGG
GATTGAGTCCAAAGGTCTCAAGGTCTCTTCCAATAAAGGTTATGTCACAGTCGGTGGCAG
ACTCTGGGACAATTTGGAACATTGGCGGTCCCTGGTGGCCAAAGGGAGACATGGTTAGGG
ACTTGTTTGGGTTCACGTGTTTTTATTCTCTTTTGAGTTCCTCACCTGTGTCCTGTTATG
TTCCTTCACCTGATTACATGTGCTCACCTGTTCCTGATCCGCTCGTTAAGAGAGCCACTT
TAATTTGTCAGCTGGGTATAAGTACCTGTTTTGTTGCACTTGTTCTTCGCTGCAATGTTA
GTCTAAACAACAAGGCAAGTGAGCTTTCAGCCGCGTTACGGCTGTTTTGGGGTTGCGGTT
CTCAGCCGCATTTCGAAGAGTGCTAGTTTAWGTAGCCGTTCCTGTGTTGGCTTTTTGCCT
GTACCTTTTGGGGTTTTTCTTTTTGGATTATCGCTGCCGTTTGTGGAGCTATTTATTTTG
GGATTTTGGACTATCGTTTTTGAACTGTTTACTTTGGGAGTTTTGGATTATCATTTTTTG
GAGTATCCTTGTGTTCTCTTTTTTGACCGCTGCCATTATCTTCTGTGTATTGGAGCTTCT
GTGAATAAAGCACCAAATTGACAAGAGACCGCAACTGGGTCCTCGTAGCTCACTTGTTAG
CTCGCTGGTCCACGAAGCCAGCGACCCGGGTTTGATTCCGGCCTGACAGGTTATTGATAA
CATTCCACTGAAGTTTGACTTTTTGCACTATTACAATACTTATAGGCAACTAGTTATCAT
GTCTTCCGCTCCATGAAACGCATGTTAATGCTCAGTAGTACACATATGGTACTTTAATGT
ATTTGCATTGTAATAAAATGTGATMATTTTCAATGGGCATATATGCAGCTGAAACGGGTA
GTCTAGTGCATCCCACATTTTTCAACATAACATTTTAATACAACATTAtaGTCATTATGG
CCTTTAGAAAAWATATTTTTTGGGGGGGGAGGTGGGGTAATGCACTATAGGCCCCTGAGA
CACAGCTTAAGAGTTTGTCCTTAATGGAAAACAAATTCCCCTTACATTACTTTTACTTTT
ATACTTTTAAGTAGTTTTGAAACCAGTACTTTTACACTTTTACTTAAGTAAAAAGCTTGA
GTTGATACTTCAACTTTTACAGAAGTATTTTTAAACCCTAGTATCTATACTTCTACTTGA
GTAATGAATGTGAATACTTTTGACACCTCTGGTGTGTAAACTCAACAAGTCATTGTATGG

>noCat_Contig_39
ATCGAACCCTGGTCCCCCCAACCGTGAGCGGGTGACATAGCCATTAAACCACCGCGTTAG
ACATTAGAACATGTGTCAATTGACATATTTATCTTTATGTTTTCATCAGTACAGGGAGCC
GGGCGGCAGGTCACGAAGCTCTCTGGGCGTGAGCATTAATAAATGATCACACTAGAATAT
ATGTATACCATTATTGCACAACGTATAAAATAATTGCAATAATTGGTCTCTCTCTCTCTG
TTAAGGTGTTTAGCTTCAGTTAGTTAATTCTTCCGACAGACGGGCGGCAGGTCACGAAGC
TCTCGCTCTCTCTCTCAGTGCATGCTGGGAGTGAgcGCgagtgaGtCGaAGTGAGCGTTT
CTTTTCGATTTATTTTTWMCCCCTTAGCTAATGTTTAATCACGTAATGTGGTTTATTGGT
TGGGTTTCACCTTTAGTTGAGTATTTTGTGGTTCACTGTCACTCTGCTGAAACGGACACT
GCTACTGTATAGYTGTGGTAGCAACCACTCACAGCTAACATAGCTAACTGAACGTTAGGT
TAGCTAACCTAGCTAGCTAGCTACATACAGTTAGCTTAGTTACTAAAACGCCAGCCGGTG
TTGTAACACAGAAACTGAATACATATGACATACACGTCTATTAAACTAACTTCCAGTTTC
GTTGCAGCATATATCATTTATTGTTGAGCTGTGATCTGATTATTTCACAGCCTCTGCACC
GGCCCATTCACCGTGTGATTACATGTTTCTTTGCCCCTCAGGCACCTTGCTGTGGTAAAC
TGCATGTGTGTCGGCTGTGCCATGATGCGGAGGAGAACCACCAGATGGATAGATTCAAAG
TCATGGAGGTGCAGTGCTCCGAGTGTAAGACAGTGCAGCAGGTAACTGAGAACAACACCT
GCAGCTGATATGTTTCAAATCCAATGTCAGCTGTAGCAGTACCACTAAGTTATCTTAAAT
TCCACTTGTTTCCCTTTGGTTTTATGTTGTTTGTGTGTATGCATTGGTTAACTCGCATCA
AGAAAAAAAGAATGGCACAAACTAAAGATGTCACTCTTGTAGGCACAGCAGACCTGTCAG
CAATGTCATGTGCAGTTTGGGGAGTATTCCTGTGACATTTGCCACTTCTTCGACAAGGAT
AAGAAGCAGTACCACTGTCCGGCCTGTGGAATATGCAGGTGAGCAAMAGTAATGCCAAAT
ACTTGTCATAAGAACTTGTCTTAAATAAATGTCGTCCTTTTGTTATGATTATAGCCTAAA
TAGAAAACACTAACAGTGATATGGGCATTTGGGGAGTAACATTTAGTTTAACTTTGAGCC
ACAAGAGGGAGCCTGGATATACAAATAAATGTAATATTAAGGGTCATCTTACATTCTGAT
TGTTTAACTGATGAGGAGGAAAAACAACAATGGCCTGTTAATTCAGCCGGTTTTCTGGAA
GACatGTGTAAAATAAAGGTGCAATTTATCAAACGAAAATGTCTTTGAAATGGCTGGTTT
ACCTATTCAAAATAGTTCCACTTTATGCCACGATGGACTAAGATATATTTGAGTTTTCTA
TTTCGGGTTTACGGTTTTATTTAATTATTCACAAAATATTATCGTTATGTAGCCAGAACA
TTGTTCCTGCTCTTAATATTATATTGCAAACATAAGCAACTCTCTCAAGTGTGAGGGAAG
AAGATTATAAAAGTTAAAATATTTGATCCAATACTGATGTTGGTATTCTCCTCCGGGTTC
ACTCAATGGTACCATCCTGTCCTCGTCCACTGTCTGGATAGCAGGTGTGCTGAATGCCTG
GTTTCAAGTGAATGCACTGTTGGCATTTTCTTCTTTACCATCACAGTAGTACCTAATGCC
GTTTGTTCTCTGTCCCTCCAGAGCTCCCACAGCAACATGTCTRTAAGGAGGAAGAGGAGC
AGCAGCTCTGTATTCAGGAGAGGAGCTCCAGTCTGGACCAAGAGGACCCAGAGCCTCCAC
AGATTAAAGAGGAACAGGAGGAACTCTGCACCAGTCAGGAGGGAGAGCAGCTTGAGCTGA
AGCAGGAGACTGAGACCTCCATGTTGACTCCTACTTGTGAGGAAAGGGACCACAGTGAAC
CAGAACCAACAGTTGACCACCAGCTCCTCTCTTACATCTCTCATGTAGCTGAGAGCCCAG
ATCAGAAAGGAAGTGAGCACGAAGACTCAGGATCAACCAGAAATGCAGAACCAGAACCAA
AGAAAAGACATCACAAAAATAGAAGTCACTGTGACGACGTGGACTTGTTAAAGATGCACA
GTACTACTCAGACAGGTAAAGCACTTTTACAATGTGACACGTGTGGCAAAACCTTCAAGT

>noCat_Contig_40
TTAGGGTTTATGGTTTGTCCAGAGACCTTTGTTTGTTTAAAACAATTGGCAACCGGCGAA
TGAAAAAGCTTTTTTTTAAAAAAAGATTAAATAAAAATTAAAAAGAATAAAATATTAAAC
GAATTGTTGAGGTTGTAAAAGAAGGTATATATAAAAAAGGTATATATAAAAAAATGCTTT
AAAAGCTCCTAAATTTGAAATGAATATAGTCAGAAAAAGGTACACCCAATCTCCATCTAA
TTGGGAGCACCGGCTCTGTAAATAGACAGAGGGGATGTTTTTAGGCTAGCCGACTACGGC
TAGCTGATGGGTGGGCTTCGAGGAGGTCCCCGGTAGGAGCCGGTTCCCTTGGGAAACTGG
AGACAAACAATTGAAAAAAAGGCATTGTTTTGGTTAAGTGTAGGGTTTGAACAGGCAGTT
AAACAATTGTAAATTGAGGTCTGGTTGAGGTTAGGGTTAGGGAATCGGGATGGGTATCCA
TTTGTGCCTGGATTCGGATAAGAAAATTGGAAGATTAAAAATGCTAGGATAGGGAAGGGA
GCTATTCCTATAGATCTCGAACGGAGGAGTCCTTTGTCCGGAATCAGGTAAGTGTCATTT
TCAGCATGCAAGGTATAAGTGCTTGATATAAGTGCTGGGTCAAAGAAATCATGCAAGTTG
GGAGAAAAGCCCCCTTACAAAGTAACATAAGACATAAAGGTAAGTACATGTAACAATAGA
GCATATTAATAGATTCAAATACACTGTTATGCCCACTTTATTTGATTCCCTCCAAAGGTT
TCCATGAGATCTGGGGGGaAAAAAGAGGGGAAGAAGATGAAAATCCAGAACCAGATTATT
AATGAGGTAAGTTGTTATTTAGGTCTGTTTTCAGGATTTGACAAGGGATGGAGGGACATA
TGCCCCAATACGGGGCCCCTGTTTAGTGTTTTTATTACCGTTTCTTTGTTGAGAAAACTG
TTTAAAAGTCACCCTTAAAAGAGTAACCCCATAAAATATTACCTAAAACAAGAAAATTAA
AATACATCCATAAATTACATAAAACAAAGGACAGACTAAAAAAGTCCAAAAAAAACCTTA
ACCTAAAAACATAATAAAGGAGGGGGAAGGGAGCGGGGAAAGGGAGGGGAGAGGAATCTC
CTGTACACAGCAGCAGTTTAAAAAAGTCCATGGTGTGTCTCAAGCCTGATTCAGGTCCTT
GTTGCAGATCTCTGCAGCCCCCTGGTGGTTGAACCCCCCCATAATTTTCCTTCATGAGGA
TATAGGTAGGGCACCCATTTGGAAGCAAGCAATAAAAACAGCAACTTAGAATGGGACAGT
CAAGCCAAAAAAGGCACACAGTCTCCCAGGGGGAGCATTGAATGTTTTTCGCAGAGGTGA
TGGTGACAGGTGAGGTTTCATTTTCGTCCTGAGACTTTTCTTTAGGTTTGCTGTTGCGTT
TGTGGTGATATCACCTTCCCGGGGAGTCTCTGTCCCGTCCTGCTGGGTCCTCTGATGTTC
TCCTGTTGGTCTCTGCTCATCCAGTTGCTGTCCCAGGAAGCCGTGAAGATCCGGATTCCG
GCTCAAGAGTCTCTTAAGAAAAAGGCTGTGGTTGCTTTCAAAACAAGTCTGCTAAAAGAA
AAATAAAGGAGATTCCCCTCCCAGGTGGTGTGAGCTCCTAACGTTTCGGCAAACTGTGCC
TTCTTCAGAGGAATCTGGGGAGGACTGACAAAGACATACAATATATAGGGAAGGGAGACC
ACATGAGGAGCCAGAAAGGAGGCTTCTGATTGGCCCAAAACAGTTTCACACACCTGTGTC
CATTTGTCACACCTGCAGTTGATCTGCTTTTATTAGGGTAGAGTAGATTTAGGCCAAAGA
TGGCTACTACTTATTTGTTTCCCCTGTGTGCAATCCCTTGTAATCATAACTTTGAGATAA
AAACAAGGAGTGTAATATGAATAAAATATTCTTCTTTATCAGAGCACTATCGACATTGTT
CTACTCCTATTTCCCTAATTGGGTAGTTCTCTGGGATATGTTCAACCTGTTGTGTTAAAA
TCACATTTGAAGATTATTTTCACCAGAGAATCTGTACAACATAGTGTCTGAGTTTGGAGT
TTCATAAAGGTAAGAGGTGAGTTAATAGCTTCTGGCACTGGCCGGTTAGGTGAAGGGAAA
AAAGAAACATCAGTCCAAACTAGTGCTGGACTGAGATGCACGGGCTCAGAAGCAACTTTT
TAATCCTCTTATGTCTCCCAATCAACTTTATAATTCCAAGTCTTCTCGTTGTTTAAAAAC
ACTTTAGGGTTTATGGTTTGTCCAGAGACCTTTGTTTGTTTAAAACAATTGGCAACCGGC
GAA
>noCat_Contig_41
CTGCGGAAAACGTTGTAGAGATCATAAGGCAGTAAAAAAATTACATACAAGACTATACAT
TCTTTGTTCCATGATGTATGTTACATTTCAACTTTTGCAGTATTTCAGCGACTACCCTTG
AGTCACTACTGTTACCATTCATGCAAGGTCACATTTCTAGTAGATTACTTTGAAACATTA
AGGCAATATTTCTACTAGAAGTTAAAAACAACTCCTGTCAGAAGTGGGATTCGAACCCAC
GCCTCCAGTGGAGACTGCGACCTTAACGCAGCGCCTTGGACCGCTCGGCCATCCTGACTT
GCAAAATGATGTATCTTACTTTTCAACTTTTGCCGKATTTCAGCRAMTACCCTTGAGTCA
CTACKSTTACCATWMATGCAAGGTCACATTTCTAGTAGATKACTTTGAAACATTAAGGCA
ATATTTCTACTAGAAGTTAAAAACAACTCCTGTCAGAAGTGGGATTCGAACCCACGCCTC
CAGTGGAGACTGCGACCTKAACGCAGCGCCTTGGACCGCTCGGCCATCCTGACTTGCAAA
ACCATGAAAACTGCGGAAATCGTTGTAGATATCATAAGGTAGTCCAAAAATTACGTTCAA
GATTGTACATTGATGTATCTTACTTTTCAACTTTTGCCGGATTTCAGCAAATACCCTTGA
GTCACTACGCTTACCATAAATGCAAGGTCACATTTCTAGTAGATGACTTTGAAACATTAA
GGCAATATTTCTACTAGAAGTTAAAAACAACTCCTGTCAGAAGTGGGATTCGAACCCACG
CCTCCAGTGGAGACTGCGACCTGAACGCAGCGCCTTGGACCGCTCGGCCATCCTGACTTG
CAAAASCATRAWAACTGCGGAAAACGTTGTAGAGATCATAAGGCAGTAAAAAAATTACWT
ACAAGACTATACATTCTTTGTTCCATGATGTATGTTACATTTCAACTTTTGCTGATGTAT
CTTACTTTTCAACTTTTGCCGGATTTCAGCGACTACCCTTGAGTCACTACTGTTACCATT
CATGCAAGGTCACATTTCTAGTAGATTACTTTGAAACATTAAGGCAATATTTCTACTAGA
AGTTAAAAACAACTCCTGTCAGAAGTGGGATTCGAACCCACGCCTCCAGTGGAGACTGCG
ACCTGAACGCAGCGCCTTGGACCGCTCGGCCATCCTGACTTGCAAAACCATGAAAACTGC
GGAAATCGTTGTAGATATCATAAGGTAGTCCAAAAATTACGTTCAAGATTGTACATTTGT
TATGCCATGATGTATCTTACTTTTCAACTTTTGCCGKATTTCAGCRAMTACCCTTGAGTC
ACTAcgcTTACCATAAATGCAAGGTCACATTTCTAGtAGATTACTTTGAAACATTAAGGC
AATATTTCTACTAGAAGTTAAAAACAACTCCTGTCAGAAGTGGGATTCGAACCCACGCCT
CCAGTGGAGACTGCGACCTGAACGCAGCGCCTTGGACCGCTCGGCCATCCTGACTTGCAA
AACCATGAAAACTGCGGAAATCGTTGTAGATATCATAAGGTAGTCCAAAAATTACGTTCA
AGATTGTACATTTGTTATGCCATGATGTATCTTACTTTTCAACTTTTGCCGTATTTCAGC
GACTACCCTTGAGTCACTA
>noCat_Contig_42
ATAAATGCAAGGTCACATTTCTAGTAGATGACTTTGAAACATTAAGGCAATATTTCTACT
AGAAGTTAAAAACAACTCCTGTCAGAAGTGGGATTCGAACCCACGCCTCCAGTGGAGACT
GCGACCTGAACGCAGCGCCTTGGACCGCTCGGCCATCCTGACTTGCAAAACCATGAAAAC
TGCGGAAATCGTTGTAGATATCATAAGGTAGTCCAAAAATTACGTTCAAGATTATACATT
CGTTATGCCATGATGTATGTTACATTTCAACTTTTGCCATAAATGCAAGGTCACATTTCT
AGTAGATKACTTTGAAACATTAAGGCAATATTTCTACTAGAAGTTAAAAACAACTCCTGT
CAGAAGTGGGATTCGAACCCACGCCTCCAGTGGAGACTGCGACCTGAACGCAGCGCCTTG
GACCGCTCGGCCATCCTGACTTGCAAAACCATGAAAACTGCGGAAATCGTTGTAGATATC
ATAAGGTAGTCCAAAAATTACGTTCAAGATTRTACATTYGTTATGCCATGATGTATCTTA
CTTTTCAACTTTTGCCGKATTTCAGCRAMTACCCTTGAGTCACTACWCTTTGAAACATTA
AGGCAATATTTCTACTAGAAGTTAAAAACAACTCCTGTCAGAAGTGGGATTCGAACCCAC
GCCTCCAGTGGAGACTGCGACCTGAACGCAGCGCCTTGGACCGCTCGGCCATCCTGACTT
GCAAAACCATGAAAACTGCGGAAATCGTTGTAGATATCATAAGGTAGTCCAAAAATTACG
TTCAAGATTGTACATTTGTTATGCCATGATGTATCTTACTTTTCAACTTTTGCCGGATTT
CAGCAAATACCCTTGAGTCACTAC
>DTX-comp_Contig_43
TATATACAGTTATGTTCATAATAATAGCAGTGTGTTTAAAAAGGTGAGTAAACCTCAAAA
TTCTTCAAATAAATTGTATTTTAATGAACACAAATACATTGGGGACACTGCACATTCTAT
TTCAAAGCAAGAAAATTGGAAAAAGTAATTGAATTTGATAATATTTTACAGAAAGTGAAG
AAATATAATGTTCAAAAAAATAGCAGTGTTGACATCTTTCTTTACAAACTAAAACATTTA
CTGTATAAACTAAGAAATGCTTGAAGATTCAACTTTCCTGAGAATCATAAACTAATATTT
AGTTGCATAACCACGGTTTCTGATAACTGCTTCACATCTGTGGCACATGGAGTCGACCAA
CTTCTGGCACCGGTCAACAGGTATTGCAGCCCAGGACAATTGTACTACGTTCCACAATTC
CTCTGCATTTCTTGGTTTTGCCTCATGAACAGCATTTCTTATGTCAGCCCACAAGTTTTC
TATGGGATTAAGGTCCGGGGATTGTGCTGGCCACTCCATTACTTGAATTCTGTTTGTCTG
GAACCATGATTTTGCTCGCTTGCTGGTGTGTTTGGGGTCATTGTCTTGTTGAAACACCCA
TTTCAAGGGCATTTCCTCTTCAGCATATGGCAACATGACTTCTTCCAGTATTCTGATGTA
CTCAAACTGATCCATGATCCCTGGTATGCGATAAATAGGACCAACACCATAGTACGAGAA
ACATCCCCATATCATGATGCTTGCACCACCATGCTTCACCGTCTTCACTGTGTACTGTGG
CTTGAATTCAGTGTTTGCAGGACGTCTGACAAACTGTCTGTGGCCCTTAGACCCAAAAAG
AACAATCTTACTCTCATCAGTCCACAAAATATTACGCCATTTCTTTTTAGGCCAGTCAGT
GTGTTCTTTGGCATATTGTAACCGCTTCAGCACATGTCTTTTTTTTAACAATGGGACTTT
GCGGGGGCTTCTTGCTGGTAGCTTGGCTTCAAATAGACGTCATCTGATTGTTACAGTACT
CACAGGCAATCTTAGATCTTCTTTGATCCTCCTGGAGCTGATCATTGGCTGAGCCTTTGC
CATTTTGGTTATTCTCCGATCCATTCGAATAGTCGTTTTTCTTTTTCTTCCTCGCCTTTC
TGGTTTTGGCTGCCATTTTAAAGCGTTTGATGTCATTTTAGCTGAACAGCCTATCATTTT
CTGCACTTCTTTATAGGTTTTCCCCTCTTTTATTAATTTCTTAATCAAAGAACGCTTTTC
TTCTGAACAGTGTCTTGAACGACCCATTTTACTCTGTTTTTCAAGGACAAATGCACAGCC
AGCATATGCAGCGTCAGTTGCCTTGATCCTTAAATAAGGGCCACCTGTTTAACACCTATT
TTGTTCACATAATCACATGACCTCACTAATTGAACTCGGCACTGCTATTTTTTTGAATAA
GCCCCTTTGAGTAAATGATTCAGTTTCACAGAATCAGCAGCATGCACGTCATGCCTGTTG
GGTCTGTTGGTTTTCTATACCTTTACTAAACCTTCTAGAAACTTACTTGCAGTGTAGAAG
TTGAAATTCTAACAAAAACAGTGATTTATCTTGCTAGTGATGTGGGACTGCTATTATTTT
GAACACAACTGTATATA
>RIX-comp_Contig_44
ATAATAATAATAATAATAAGTTTATTTGTTATAGCACCTTTCACAGACAAAGTCACAAAG
TGCTTCACATTGGTAAACATTTGAACAAAACATGTTAAGTTATAAAACCAAAAAGACTAA
AAACAATCATTACAACAATTTCAGCATGACACCAAAAAATTACATACATCAATCAAAAGC
AAATGTAAACAAGTGCGTCTTCAGCTGCTTTTTAAAAGCTTCAAGCGAGACTGCTGAACG
CAAGACAATCGGAAGGGCGTTCCACAGGTTTGGAGCCACCGCTTCAAAAGAGCGGTCACC
TCTAGTTTTTAAGCGAGTGCGTGGGACAGCCAGTAATCCCTGGTTAGAAGACCTGAGGGG
CCTGGTTGTAGTGTACGGATGGAGCAGGTCAGATATATAAGCAGGTGCTTGACCATGCAA
TGCTTTATAAGTTAGAACCAAAACTTTGAATTTGATCCTGAAATTGATCGGAAGCCAATG
TAATGAGTATAAAATCGGAGTGATGTGCGACAACCTGCTAGACCTAGTCAGCAGCCTTGC
AGCAGAGTTCTGGACTAGTTGCAGACGGTCCTGGGACGACTTGCTGAGACAGGTGAAAAT
AGAGTTGCAGTAATCAAGCCGAGATGAAATAAAAGCATGAATGATCATCTCAAGCTCAGT
AAGTGAAACTGCTCCTCTAAGTTTGGCAATGTTTCTCAAATGAAAGAAACATGTGCGTGT
CAAAGATTTGATATGTTGATCCAAGAGCATGTTATTATCGAATATTACACCAAGGTTTCT
CTGTTTGGACTGAACAGCAGAGGACAGGGAGCCCAGCAGCCGACTAATCTTGGAAGCTAT
AGTATCTGGAGCAACTATAAGGACTTCGGTCTTATTTTCATTGAGCTGTAGGTAATTGTT
TGCGAGCCAAACCTTGATCAAATTGAAACATTTAAGCAAATTCAACACTTTGTCAGTGTC
TTCTGGGTCAAACGAGACATACAGCTGGATGTCATCTGCATAGAAATGATAAGAAATATC
TCCGAGTTGGCTAATTATATTTCCCAGGGGGAGCAGGTACAAAGCAAATAAAAGCGGACC
TAACACAGAACCCTGCGGCACCCCACAGGAAAGGGCCGCAGTTTCTGAGGAATAGGGACC
AAGAGACACAGAAAAACTTCTATCTGATAGATAGGAGGTGAACCAATCCAGGGCGCTTCC
TGCGATACCAACCCAATGCTGAAGTCTTTCAAGCATGATGTTATGATCAACTGTATCGAA
AGCAGCACTAAGATCCAGCAGCACCAAAACAGAGCATTGACCCTTATCAGACGACATTAA
TAAATCGTTGGACACTCTGAGAAGAGCGGTTTCAGTTGAGTGATTTTGACGGAAGCCTGA
TTGAAATTTGTCTAAAATGTTGTGTGCATTCAGAACCCCAGTGAGCTGCTTAGCAACAAC
TTTTTCTAAAATTTTCGAGATAAAAGGCATTTTCGAAATGGGCCTATAATTTGCCAAAAG
TGATGTATCCAGGTTGGTTTTCTTAAGTAGTGGCTGAATACTTGCATGTTTAAAATATGA
GGGGACACAACCAGATAGTAATGAGCTGTTGAGTATAGCGAGAACCCAAGTACTCACAGA
CCCAAGAACATTTTTAAATAAGGAAGTTGGTATGATATCTGCTGGGCATGAGGAGGATTT
CATACTGCTAACCAGAACAGTGAGTTCTTGTAGCGAGATTGGAGTGAATTGGGTCATGAT
TGGAGGCTGGATTGATTGAGTCGGTAATGGAGTAGTCATGGGGCTAATGCCGTTTCTGAC
ATCAATGATTTTCTTTACAAAGAACTTGTGGAAGTCACTGCAATCCTTATTTGAAAAAAT
TGGCACTTCAGGGGGAGCAGGATTGACAATTTTGTTGATGGTTTCAAAAAGGACTTTAGG
GTTTTGTTTACCGGTAGAAATGAGATTAGCAAAATAATTTGTTCTTGCTTCCTTAACCAT
GTTGTTGTATTCTGTTAGTAGTTCCTTGTGATATAGCCGGTGAACATGAAGTTTGGAGAG
TTTCAACTGTCGTTCTGCCCTCCGACATGTACGCCTAAAACAGCGTATTGAGTCATTAAG
CCATGGGGATGAGTTGACGGGGTAAACACGTCGCATTTGATATGGAGCCACTTTATCCAA
CACTGAAATACAATTTTTGTTAAATGAATGGACCAGATCGTTAATATCCGCATGAGAGGA
CAGCACTGCACTTTGGACAAAAGCTACAGAAAAATTCTCAGCTGATGAGTGATTTAACAT
GCGAGTACATCTTACATGTTTTTTGGGCAATACATCTGGATTAAAAGACAAATTAAACAA
AACACAATCGTGGTCAGTAATATGCAGTTCCTCAGAGCAAACAGAGTCAATATTAAGACC
AAGAGTAAAAACAAGGTCCAAAGTGTGACCATCAATGTGTGTTGGACCAG
>RIX-incomp-chim_Contig_45
TATATATATATATATAGTTTATATACAGTTTCCTCTCCCTTACTCAATCAGCTCAGTTTT
GTAGTCTTTCACTGGATGGTTTGTTGTCATTGTTGTTTCCATGGGGATGGAATGCTCCGC
CCACTTAGAGTTTGGCTTGATTTGTGACGTCACTAGTTATATCAAAGGCAAACTGCTTCC
AGAGCTTATACAACTCCCCATGAGAGATTCAACACATGTTGCAGTACGATAGGATCTAGT
ACAGAGACCAACACAAGCAGGTTATTACTGACAGCCAGCCTTTTAAAGACCGCCAAAGTC
TTTTATTGCACGCTAAAGTTATTAATAGTTCACACTCGTCTTTATAAAGACAAACTTGTA
AAGAATTACAAGTATTTTCAAGACATTTATATGTGCGCAGAGAGCGTCGAATAATATGTC
GCGTGGAAAGAAAACAGATATATCTGCGTTTTTTAAACGCTCCCAAGGTAGTGAAGATGG
GACAAGTCGCTCTCCTGCGAGTAGCTCTCCTGCTCCGAGTGCAAGTGCAGAAACGAGCCA
AAGTTTCTGCAAAGTCCCATCTTGCACCTCTCGAAAGACCGTGGTAAGTTTCTCTAAATC
AAACCAAATGTTGTCATTTAAGCAGAAGAGAATAATTATAACACCGTTATATTGTTGTTA
AACATACACTGCAGTTGTTTTTTTGTCTTTACTTACTGAATAGCAGAGGGCTAACGGACC
AGTTGAAGGTTAGCTTAAATGTGCGGCTCAGTTAAGCTAACATTACGCTAGCTAGCTAAC
ATCAAACTGGACAATGTGGGCACGAGAGCTCAATGTGGAGGATTGACAGTGTTGTATTGT
TTTAATGTACATGGAGGAAATATAATAAATACAGCAAATGTTCCTTTGACTGCATGACTT
CATGGGATTAACTTTAAAGCTAGTTAGTCAGTCAGGAATCACTTACTGCATACAATGGTT
TCTTTTTTGTCCCGTTCAACTGAATTATCAGTTATCAAAGTAACGTGAGCGTCATATTGC
TGTCTACTGACATTCAGTCTAATGTGTGTTTACAGCTGCAGGCTGCACCTCTCAGGCTGC
GGCCCTGAGGAAACTGCAACCCTCCAGAAGGCAGAGGAGCATCAAGAGGCCCAACAGGTG
AGTTGATGTGTAACATGTTTAATGTGAGCTTCCTTTGGGGATTGCCTCATTTAACAAAAC
TATGTCAATCTTTGTATTTACGGTTATTTCTTCAAAATCATTTTATATTTAATGAATATT
GTTTTGTCCTCTACTCTATCGTTTCACAGCTAATCTGTTGGCTCAGAAACCTGGTGGAGA
CGTGTTGCCTGGACTTCAACTGGACGAAAGGTCTGACGAACAGGAGTTACACTTAAAGAT
AATGAACATTGTATGCAAACTAAACTAAAATGTTTTTATTTTAATAAATTGCTATTGTGA
CATGAATATACTGGTGTTTTTTTTTGTTTCCACCGCAGACATTTTTTTGTTTTATTGTTT
TAAGTGTTAGCTTCAAAGTTATTCTGTTTAAGAGTTAAAAAGGAGTCAATTTAAAATAAG
TAAGTGTTGGATAAAAAGTACACTAATAGGGAGTAAATACAAGAGTAAATATGTTTTAAC
AATGGCAAGAGTCAGTGGAAACAACACTTAGTGTCAACTAGGTTTAACACTCATGAAGAG
TATATTTGAGTCTTAGTGTCAAATGTAAATAACACTACAAGTGTTATTTACCATCATAGT
GTCAAATCTGAGTAACACTTCTCAGTGTAGTGTAGTGTCAAATTCTAACTCTTACCAGAG
TTAAATCGACTCTGAAATTTTAACACTATCTTCAGTGTAACTTTAACTCTCTGTAGATAG
GGACCATATGTTCACTGACTCAGTGTTAAAATGTACTCTAAGTGTTGCAATAGCACTGTC
AATTTTACTGGTTATGTGTGGTTAAATATATTTAGTAATAAAACAATTGTATGACATGAC
GGTGACTATAACAAATAAGTACTCAAATATGACACTCTGGAGCAGGAGAGCATCATAAAA
GAAAAGAGCTCAGAGTCCAGCATCAAGGCTCTACTTTCAGAGCGCAAAGATCTGAAAGAA
ATTATCCAGTGACTGTATGCTCTGTTCTTCCTCTTCTAGACGCTACATTGAAAAACACGG
ATTGGATCAAGAAGACAGTCACTGAACACACTTTGGGTCAAGCAACCGCTGAAAACATCA
GAGAGGCATATTCAACTTGCATAGCTGTCTAATTTGAAGGGTGATTTTTCTATAACGTCA
ACGGGTTCTGTTGCAGAACAGATTTAGTTAATTGCAAATATTGGAGGGGAGTATTCAGAA
CATGTATATGTCGATGGCTGGGTGACAAGAATGTATATCATGAATAACATTTTAAAAAAC
ATAAAATCATACATCATCATATCTTTACATTCATGATTCATAGAAAATAAAAGACAATCA
TTACATTCAAGTTGCCGTGTGCAGAAATAAAATACATTCAATGGGTCATACAATACAAGT
CAGTGGGGTGTAGAGAATATAAAAATGATAAACTCCTTAAAAACTCATCCACGAACCATT
AGGCCTATGGCCTTTAGCCTTTTTGGCCTTTGGCTCCTTAAGAGGTGTGCTATGTAGTGA
TTGAGTGGTCACAGAAGGTGTAAATGTGCCCAGGTTGTCAAACATTTTATTTTTGGCAAT
AGCATTGCGTACCTGAGTGTTGGGGATGGCGGATAGAGGGACATTTAAATGGGCTAGTGT
TTTTAAAAAAACCTTCCACCCTGTAGGTCTAGAGTGGTCTAAAACATTGTGTGAGGCCGT
GACACTTTTCACAAGGTCATACAAGTGTGTACCTCTGACCACTTGGTTATTGATAATAAT
TTCCCTTTTATCGGTCCATGATACGATATTGTTCGAACTGTTTAAAGCATCCAAAATGCA
TTCGGCCTGTTCCTTGCTCTTTTTAGGCACGTGCTTTATAACATTACCAAGAATCTGATT
CTTTTTCAGTCCATCATCATTATCGCCACCAATAGTATCATCATCCTCATCTGTTGAAAA
GCGGGGGATTGAGACATCACTACTTTCACTGGAGGGTAGTGATAGTGTCAGCATGGTTTT
CTCTTGTTCACCCTGTCGTACAACTGCCAAGTATCTTTGTAAAATACTTGCATACTTTTT
GGCTTTTTCATACACATTTGTGTCAGGCTGTTCCAACACCTCAGTCATAGCTCTATCAAG
CTCATTTTGCACAGACCTTCTTATAGAACTGGGTTGGGGTTCATGCTGATGCTGCGGCTG
CTGCTGTTTTAGCAATTCAATCTGATGTTGAGGGACCAGAAACATTTTTTGCGTATGATC
CATTTCACTTGCCCCTATTGATAAGACTGACTATAAAAGGAATAGCAGCCCCTAGTAGCG
GTAATAAAAATCCCCCTGTCTGGTTGAGGGTCTTCTTCTTCTTTGTTAGTTTGATCTTTT
TATCCGCAACTGTTCTGATAAGACCCTTCTTCTTCTTTAAGACCGCGTACTGTTTGTCAG
TCAAAGGAATATTGCCTCTCAGTACATTGAGGGATATCTCACACAGAGCGTTGATAAAGT
CGGTGTTTGCATTACTCACAATGACCCTCCTCATAGTAGGCGTAGATTTATATATCAACT
CCAACAGAGCCAGGTTCCGTTGCATACGTGACGACATTGTGCTATTACCTCTTCTGCTTT
CTGGGGATGTACACTACTGACTGTTCTGATAGCACAGCAGTTCTGAGTCTTAAATGTTCA
GGGGTCAATGCTTTATAGTCTATTAGTAGATACCCATAGGCAGGGTCGGTTGCATCGTTA
AACGCCTCTAAAAAATATTTAGTATTACCCGGGAACATTTGTCTAGCCAATAGGGTAATT
TGATATTTATCCCGAGGGTTTTTAAACAGTATGAGATAGTTGGTGTTTAAGCTAATAGTA
CGACTAACCTTACCCTGAATAAATAGATTTTGTACTAAATATATACAGCTGAGATTTCTA
TGGTGTATGAACGGCATCCCTATTGCCACCACCCACTTGATATGCTCCTCCCGTCCCGCA
AGTGCTAGTAGTAGCCCCAGCAGTAGCATCAGCATGAACATTAGCATCACCATCATTAGC
CATAGCATTATCGCACACGTCAGCATCACCACACACTGGACGTTCGACAATAATAACATC
ATCCTCATCAATCACTATTATATCCTCGGTTGTATGGATTTGTACATAAGCCCCAGGATC
TGTCATATGCACAATCACATGTTCAGTCATCACCAACAATAGTCATAGCTTCAGACATCA
CCACAGCATTATCAACAACAGTCATAGCTTCAGGCATAGCATCTGCCACGGCTTCTGCCT
CTGCCTCTGACATAGCATCAACACATGCTGCTACCTCCGCATCTAGCCGTGTCTGCTCGG
TCATACACACCACCAATGCACTTAATGCTGCCTCGTTAGCAATTGCATCCTGATACAATG
TATTGAAATCCAGCTCCGAGTCATCGATATTATCAACATCTAAGCTATATGCAGCCAAAG
CCTCAGTATGAACATTAACCCCTGAAGCTGCGGCTGCGGCAACCATCTGCTCTTCCAATG
CCTTTAATTGTAACAGGATAGCCACCGACTCCTGATAAATTATGTCGTCATGCGGTATAG
GGTCATTGTCATGAGTAGCCAAGAGGTCAGACATATTATTGCTATATACATGCTCTATAC
TCTGTCTTAACACTTTGCTGCGGGGCTCCATGATAGCCCTCGTTAATAGGCACACAAAAA
AAAAAAAAA
>RIX-comp_Contig_46
AAAAAAAACTACATAATATAAATTACTCAATCATATAACAAATACATAAGTACAGACATT
AACATTTTACATAATCACGACCACATTACACAAAAGAACACATCACTTAAGAGCCCAGCA
TAGATGCATTACAACCAGAATTTCTCAGTGGCTACATATTTGATTGTCTTTCAGCCAATG
TTTCACCTTTCTATTAAATGTTTTCAGGTCGGTTTCTGTTTTTAATTCCGTTGGTAAATC
ATTCCAAAAATGTATCCCTATCACTGAAAAACTTGACTGGCCAAAAGTGGTTTTGCGCCC
TTCTGCTATGCAATTGCCACCCACTGCTCTCCTAGTGGCCACTCTCCTTGCGTTTATTTT
TGTCACAAAAGGGCAGAGTACGGCTGGGGCTAGATTATTAGTGCATTTAAAAATCAGTTT
AAGAAAAGAGAACTTAATAAAACTATCAAAATTTAAAAACTTATATTTCTGTACAATCAA
ACAATGGTGCCACATAATTGATTTCTGATCCATTATTTTCAGTGCCTGTTTGTATAATGA
TATGATGGGTTTAACTGATGTCTGGGAAGCTTGGCCCCATACAGTAGCACAATAAGATAA
ATGGGAAAGTATCATAGCATGAAAAAACAGCAAAGCTGCCTTAACAGGTATATGATGCCT
AATCAATTTAAAACAGTTCAGGTTTGTCCGGACAGTCTTACAGAGTTTGTTAATGTGTCT
ATTGAATTTGAGTCGGGAATCCAGAATAATACCTAAAAATTTAAATTCCTCAACTTCCTC
TATTGCTTCTTGATCTAACTTAATAGTACATTTAGCTTTTCCTCTAATTGAGAAGCACAT
AGATACCGTCTTTTTGACGTTAAGCGTCAGATGATTTTCTTTAAGCCACTGGGCTATACC
CTCCATTTCCTTGGTCAGGGTCTCTGCTACTTCAGTTGGTGTCCTAGCTGATGCATAAAT
AACTGTATCATCAGCATACATCTGGCAGTTGGCTGACAGACAGCATGAAGGCAAGTCATT
TATATATAAACTAAAGAGCAGAGGCCCCAAAATGGAGCCTTGTGGAATACCCATTGTGGA
TTGTAATGATGTTGAGAGTTCGGTATTTATTTTGACCCGTTGCTCTCTATGCTCCAGATA
TGATGCAAACCAACTGATAGCGTGCTCAGAGATGTTAAAGGTGGAAAGTTTATTCAAGAG
TATGGTGTGGTTCACGGTGTCAAAGGCCTTTTTTAGGTCTATAAACACAGCTCCCACAAC
ATTACCCTTGTCCAACTTACTTTTAATGTTCTCGGTAAGATAGCAATTAGCCATTTCTGT
AGAATACCCTGCTCTAAATCCAAACTGTTTAGAATTAACAAGTTTATTA
>noCat_Contig_47
AAAATGATTAAAAAACTCTGAAATTAAGAGCTGAAGTTAACATTAGGATAAAGCTGAGCC
AACAATGGAACAGCTTAGCACTTGCCTTACATGTCCTGCCTGATTCTGCACAAAAAACTC
AAACGTGGGTGATGTTGTCTTTCTAAAGATGATCGTATTGTGTTGCAACATATGTTGTAA
GGTTTAAGCCCATGTTATTTAAGGTAACTCCCTTCACCTTACCGGCAGTATCAAAACATG
AAGCCTTGAAGTCTTGAGAAGCTTGTTGTTTTGTTGTTCACTTTTAACTCACTTTGCATT
ATCTTTGCTATCTCTTTTTCCTCTTGCACTCATATATCAATTCCAGGAAGTTCAACTGAA
GAATTTTCTTCCTCTGTTCCAACTTCAAACTCATCAGCATGCCCCAGTAGGTGTCTCTTA
AACGATCTCATATGATTAAATGAGCGATGGCACCCAACTTGAGCACACTGGAAATATGTT
GATGTGGAGTATACATTATGTATCACTCTCAGATGGGCAAAAAAATGTCTTAAGTCATTG
CCTAAAGATCTTCTACACTTAAAGCACACGTAACCCATTTGTGAAGAACTATGACTTGTG
TACCTCAAGCAACTTTTTGAGCTGGCGTTGAAATTTTAGCCGTGGCCCAAGGAGAGGTAT
CAGGGAGGTCAAGCTGTTTCCGTCCAAGAGATAGAAGGACTCTCTATCAATCTGCTCAGC
TGCAAAAAACATTAATTGTATTTATTAACAATAG
>noCat_Contig_48
CTCAAAAGATAAAAAAAAGAAAAAGAAGTATAAGAGAAAGCTATTTTGCCATGCTTGGTT
TGACCAACTGTAGACTGCATTCTATCTACCAATCTATCTATTTATAGGGCCTGTGATTCT
TAATCAGAACTAATTGTGTTCAGGATCTCTCTCTCCTCTGCACATGGGACTGTGTGTGGC
TTTTGACCATTAAACACACACCAACACATTTCATAAGTTACCTAAATATTGCTGATCAGT
CTCCACATGAACACTGGTGGCTGCAGGGAGGGATGACTGCAGGGAGGAAAATAAGGCAAT
AAATATCATATCTGCTGCAAGTTTACTGCAATACGGCTATGCCAGGCTACTCACCAATTG
TGCAGCCCGTCTTGGTCGTTTATTTGGGTCTTCTTCATTACCAGTCCTTCTCCATCGTTT
TCCAGGTTTTCGTCTGGTCATTTTGTCAGTCCAATACTATATAAATACAGACCCAAGTTG
ATGGAATATACAGTGGAACATTTTGTAAAAGTAAAACTCTATATTATGATGAAGCGTTTA
TTCAGTAACAGAGGTTTCCATCTGATCAGCTCTTTAGTAAACAGAAATACATTTCCTAGA
AAGTGTCAATATTCCACTTCCAATTTTCTC
>noCat_Contig_49
CAATCTGTACACATACGACATCCCTGTCCTGGGACCTCACATCGGATCAGGAAAAAAAAA
CAGAAAACTGAAGGGAAAAAAAACTTTCACAGAGAAAAAAGGAAGAAACCTTCAGGATAG
CCACCGAGGAGGATCCCTCTCCCCTGATGGGCTGAAGCAAGTTATGTCATGTGTACAGAA
TGAACAACATAGTTACTGCAGCTCACAATGCTAGCTTGTGTTGTGCTCTAACCACCGGCT
GTTCGCCTTCACCAGAGACGTCTCTAATGCTGCACTCGGTCTTATCTTTTACGACTTTGA
AAGGCAGTAATGCTAACCGTGGATGACACCTACTGTAAACAATTAACACAAGCGTTAGCA
CGAACGAGTCTGCTCCCCATGCAGATGGCCCCCAATGCACATGAGCTCGAGGAGCTGATG
TTGCTGCTTTACCATATTTAAATGTAAGAAAGTTTAGCTTCATTAAGTGACTTGTTTTCT
TCAAGTGTGGGTGCATTACAGCCTCGAATTAAAGAACGCAGATATATGTATTTATTTAGT
ttttgTtTATTCCTAATCTCAATTTGGAAAGTCAAATTCTCCTTGCACTGAGAACTAACA
GGGTGCAGGTTTTCATCATCAGAAGTGTCCCCATCAAGGGTCAGAGGGTCCCTATCCCAC
ACCTCGTCCTCTCCCTCATCCTCCTCTTCCTGTAGGGCAGTGGCGTCCATCAAAACCATC
CTGCATGGAAAAGCATTACTTACCGTCATGGTTTGCATTCAGAAATGGGCATGATTACAT
TGACAAAAATAGTGACAAAGATACTGGCTTATCAAGTGCTAGGTTATCTTCATCCTGTTA
TAGATTGCACATCTATCACACAGATGATCTGGCCAGACATGCATATTAGAAAGTGCTCCT
GCTCTGTGAGTATTCAAATGTATTCTATAGTAGAGTTAAAAAATGTATTATAATGTATTG
TCCTCAGACCTCCTTTGTAAACGATGAGCACCTTTTCATCGTAGTTGAACCCAAATCCCT
GATCAGTCTTGTTTTATTATTGAACAAGTTGATATTAAAGCTCTTTAGATCGCGGTGGCG
GAGAAAGAAATATAGTCTCAATCCAGCTGTCTTACTGTCATCACATTTAGAATGTCATCT
TAACATTGCTTCAAACCTGAGGACACTACTTTGTGGAGTGTGAATGCATTTCAAAATTCA
GAAATATATTTATATATAAAAGGAGTACTTATTGGAGGGCTTGCAAGAGACGTCAGTTCC
GATTATGCAACTCAACTGCTTCCGTCATTAGAATCTGGTCTGATGGTCTGTTCAATGCCC
CAGACAGTAACTGTAAAAGTCAACACTAAATATGATTTGTTTGCCTTAAGAAGCACGCCT
GTtaTATATTTTAGCTTGTTATAGGCTTGATACTGAAACATTAACCTACTCCTTTTTAAA
TCTGCATACATTTTGTTGCTGAGCTTTTAGTTTAATTTACAAAGGAACGGTGATTTCTTC
TGTTCTTTTTCACCTGGATCTTCTGTCCCTTCAATTGTCAGCCTGGTTGAACCCTTGTAC
AGTGTTTTGTTCTCCATGTAAAAAATATATTTTTTTGCAAACCCTTCATACAAAATAAAA
AATGTTATGGACTTTCTACAACCTAAAAGCATGAACTACAAAGCAGTTCACAAAGAATCA
AGCTTTTGTAGCAGGCGACTCAGCAGGAGGGTATTATGAACGACCTGGAAATGAAAATAT
TAAAATAAATCATATGTGAGCATTAGCATTCATTCTTAACCTTTAGTATCATGAGGCATA
AGCTCAAGGATTCAATGCTACTGGTGTTCAGAGCATTCAACTCATCAAAAGTCCACATTT
AGATCACGTGATGTCGGCTTTGAGCTATAATTTCCTTACCATAAATAATTAAATTAAAAC
AAGTAAAATACCTAAATCTATTGCAGTCAATATAATCATTAAKATGTAGCAAAATATGCA
GTTGTATTGAAAGTCAGCAATATATCTGGCCTTTATGGAGGAACCATTTATCAACAGTAC
ACACCCTGCCCATGTAGGTTCACTTTTGYTTATTTTACTTTGATATATTTTTTATACTAA
AAGGATTCTTTCTGAATTTTCAGTTATTGAAGCAGTGACGTTCATATTATGGAGGGATGG
CTGAGAGGCTCTTAATGCTCAGTTCAATAAAGGTTTGATTTGAATGTAATTCATGTTCTG
CATATCTTTAAATTACAGAAAGGCATCTTTAAATGTAATGGAAGTTTAAACACAAATGAA
TCATGAGACACTTAGTTTAGGGAAAAAAAGATGTATTTAGACAGAATAAAATGTAAGTAC
ATGCAATACAGTAGAATACAATAGAATTTAAGATGATGTACATTACAATACAACAAAAGA
AATACAATACAATAAAATGTAAGATGTAAGTACATGCAATACAKTAGAATACAACAGGAT
TTAAGATGCATGTACATTACAATACAATAAAAGAAATACAATACAATAAAATGAAATGTA
AGATGTACAATATAATACAATACAATACAATGTAAAATGTATGTACAAAAATACAAAACA
ATACAATGTAAAATATATGTACAATATAATACAATACAATAAAATAAAATGTAAGATGTA
CAATATAATACAATA
>noCat_Contig_50
CAAAAAGCCGAGTTGGGGTCAATAAAAGGAAAAAAGACTACCGAACGATGATCGCCATTG
GTGTAAGTATGTGTTATCGGCCTTTATTTGACCCACACCCTATCCCAGGGCACCACAAAG
AAAAGGTAGGTAAACCCCCTTAATACATCCCCATTCCCCGTGCCTTAAAAAACTGACGTT
TAGGGTTTATGAAATAGGGGAAAAGACCACCCAACGATGATCGCCATTGGGGCAGAAGTG
TGTTATCGGCCGTTTATATGACCCACACTCTGTCCCAGGGCACCACAAAGGAGAGGTAAG
TAAAACCACTATCCCATTGATGTTATTGGACCCAAGAGGAGCCCAGAGGAAAGTGGAGGG
GACATCCAGGTGTGAGTATTCCCTCTAAACTTGTTTTATTAAAAACAACACATTACATAA
AACACAAAGGGGAAGGGGTCTACTAATTACTATTTCTTCTCTTCTGTTTTCCTCCTCCCC
TTTATAAAGGGGCCCCATCTATGAGAGGCCATGGGTTCAACGGTAAGTATAAACACTAAA
AGAGTACAATGTATAAAAGCCCGAAGCGTTCTGTGTTGCCAATGTATTCTAAAAAAGCAT
GCAATTAAGGTGTTTCTAAAACACAATAAAAACACTCTTTAGGAGAATAAAAGTGGCCAA
ACTGTATTAAAATACTTTAAAAAGGTGTACACATCTATACACACACACACACACACATAC
ACTGGTTTTTAGGCTTTGAGCGCCTGGCTTTAGGCTATTAAAAGACGTACTTCTTAATAT
CTGTTTCTTAGTGTTTGTCCCATAAGGAGGTCAGATAATAAATACTTTAAAAGCGGTTTT
TATAAAAACCAGTATTTAAAAATCTGGGCGAGAAGAACTGAAATAAATACTTATTCGGAT
TTTTAAAAAGATCCAAGTATTTAAAAAAATAAGCAACCCCGAAGAAATAAGTGCTATAGA
TGCCTTCCAAATGGAAGGTCTTAAGAGAAGGTTTGAGCTCCTGACGTTTCGCCACGCTGT
GGCTTCTTCAGAGGAATGGAGGGGAAGACTAACTGACAAACAACATATAGTAAAATGGGC
AACAGGAGGAGCCTTTTGGTTGGCTGCCTGAGGTGCACACACCTGTTGGTGATTTGCTCT
AATTAGAGTTGCTAATTGCCCTCACCTGTGCCCACCTGGCTGTGTTTAAAAAGATATTAA
AACAATTAAAACAATCCCTTTTGAATCATAAAACACACTGAGTAAAAGAGGAGTACAAAA
TGAATAAAGTATTCTTTATCAGATCACTAAAGACATTTATTCTACTCTTATTTTCCGAAT
AGAGCAGTTTTTCTGGGACCTGTTTAACCGATGTGTTTTCACTTTTAGGGTTTTATAGTC
TCCAGAAAATGTTGTGCAGTATAGTGTCTGTGTTTTCGGAGTTATATAAAGGTAAGAGGT
GAGTTAAAAGCTCCCGGCGCTGGCCGGTTAGGTTTGGGAAAATAGAAAACTTTTAGTCCA
AACAGGTGTTGGACTAAGATGCACGGGCTCGGGAGCAACTTTTTAGTCCTCTTACTTCTC
CATTAAAACTTTGACTCCAAATCCTCTTATTGTGTTTATAAAACTGTTTAGGGTTTAAAA
ATAGGGGAAACCTATGTTATGTTTTGTGCTTTCAGGTGGACGTGTTTTGGCCTTTGTTTG
ACCCACATCTTTYKCCYSTAGCGCCATAAAAGGTAAGTaAARCCCACTATTCTGTGTCTT
AWTCAGACATAAaAAGaaAMTCAGGTAAGTAAARGGGATATGGTTGTGGTTAGGGTWMRG
TTTAGGATTGGGGTCCTAAGGGTATGGTTGGGTTTAGGGTAAGGTTTTTTaAGGGTCAGG
GTTACACAAATRTGTAWATTCCCTCTACACCCCAAGACTCCAGGTATTCCCATCCCATCG
TGYCTCAAAAAGCCGAGTTGGGGTCAATAAAAGGAAAAAAGACTACCGAACGATGATCGC
CATTGGTGTAAGTATGTGTTATCGGCCTTTRTTTGACCCACACCYTATCCCAGGGCACCA
CAAMGAAAAGGTAGGTAAACCCCCTTAATACATTCCCATTCcCCCGTGCCTTAAAAAACT
GACGTTTtAGGTTTTATGAAACAGGGGAAAGACCACCCCACGATGATCGCCATTGGGGCA
GAAGTGTGTTATCGGCCGTTAATATGACCCACACTCTGTCCCAGGGCACCACAAAGGAGA
GGTRAGTAAAACCACTATCCCAYTGATGTTATTGGACCCAGGAGGAGCCCAGAGGTAAGT
GGAGRGGACATCCAGGTGTGAGTATTCCCTCTAARYTTGTTTTATTAAAAACRACACATT
ACATAAAACACAAGGGGAAAGGGTCTACTAATTACTATTTCTTCTCTTCTGTTTTCCTCC
TTCCCTTTATAAAGGGGCCCCATCCATGAGAGGCCATGGGTTCAACGGTAAGTGTAAACA
CTAAAAGGATAAAATGTATAAAAGCCTGAAGCGTTCTGTGTTtACCAATGTATTCTATAA
AAGCATGCAATTAAGGTGTTTCTAAAACACAATAAAAACACTCTTTAGGAGAATAAAAGT
GGCCAAACTGTATTAAATACTTTAAAAGGTGTACACATCTATACACACACACACACACac
ACATACACTGGCTTTAGGCTTTGAGCGCCTGGCTTTAGGCTTTTCTAAAAAGACGTAAAT
CTTAWTATTCGTTTAGTGTTTGTCCCATAAGGAGGTCAGATAATAAATACTTWAAAAGCG
GTTTTTATAAAAACCAGTATTTAAAAATCTGGGCGAGAAGAACTAAAAATACTTATACGG
ATTTTAAAAGATCCAAGTATTTAAAAAAATAAGTAACCCCGAAGAAATAAGTGCTTTAAG
TGCCTTCCAAATGGAAGGTCTTAAGAGAAGGTTTGAGCTCCTGACGTTTCGCCACGCTGT
GGCTTCTTCAGAGGAATGGAGGGGAAGACTAACTGACAAACAACATATAGTAAAATGGGC
AACAGGAGGAGCCTTTTGGTTGGCTGCCTGAGGTGCACACACCTGTTGGTGATTTGCTCT
AATTAGAGTTGCTAATTGCCCTCACCTGTGCCCACCTGGCTGTGTTTAAAAAGATATTAA
AACAATCCCTTTTGAATCATAAAACACACTGAGTAAAAGAGGAGTACAAAATGAATAAAA
TATTCTTTATCAGATCACTAAAGACATTTATTCTRCTCTTATTTTCCGAATAGAGCAGKT
TTTCTGGGACCTGTTTAACCGATGTGTTTTCACTTTTAGGGTTTTATAGTCWCCAGAAAA
TRTTGTGCAGTATAGTGTCTGTRTTTTCGGAGTTATAAAGGTAAGAGGTGAGTTAAAAGC
TCCCGGCGCTGGCCGGTTAGGTTTGGGAAAATAGAAAGCTTTTAGTCCAAACAGGTGTTG
GACTAAGATGCACGGGCTCGGGAGCAACTTTTTARTCCTCTTAYTTCTCCATWAAAcAST
TTACTCCAGATCCTCTYATTGTGTTYATAAAACTGTTTAGGGTTTAAAAATAGGGGAAAC
STATRcCTGTGTTATGTTTTGTGCTTTCAGGTGGACGTGTTTTGGCCTTTGTTTGACCCA
CATCTTTCTCCTGTAGCGCCATAAAAGGTAAGTAAAACCCACTATTCTGTGTCTTAATCA
GACATAAAAAGAGAAAATCAGGTAAGTAAAAGGGATATGGTTGTGGTTAGGGTTCGGTTT
AGGATTGGGGTCCTAAGGGTATGGTTGGGTTTAGGGTAAGGTTTTTTAAGGGTCAGGGTT
ACACAAATATGTAAATTCCCTCTACACCCCAAGACTCCAGGTATTCCCATCCCATCGTGC
CTCAAAAAGCCGAGTTGGGGTCAATAAAAGGAAAAAAGACTACCGAACGATGATCACCAT
TGGTGTAAGTATGTGTTATCGGCCTTTGTTTGACCCACACCTTATCCCAGGGCACCACAA
CGAAAAGGTAGGTAAACCCCCTTAATACATTCCCATTCCCCCGTGCCTTAAAAAACTGAC
GTTTTAGGTTTTATGAAACAGGGGAAAGACCACCCCACGATGATCGCCATTGGGGCAGAA
GTGTGTTATCGGCCGTTAATATGACCCACACTCTGTCCCAGGGCACCACAAAGGAGAGGT
GAGTAAAACCACTATCCCACTGATGTTATTGGACCCAGGAGGAGCCCAGAGGTAAGTGGA
GAGRACATCCAGGTGTGAGTATTCCCTCTAAGTTTGTTTTATTAAAAACGACACATTACA
TAAAACACAAGGGGAAAGGGTCTACTAATTACTATTTCTTCTCTTCTGTTTTCCTCCTTC
CCTTTATAAAGGGGCCCCATCCATGAGAGGCCATGGGTTCAACGGTAAGTGTAAACACTA
AAAGGAWAAAATGTATAAAAGCCTGAAGCGTTCTGTGTTTACCAATGTATTCTATAAAAG
CATGCAATTAAGGTGTTTCTAAAACACAATAAAAACACTCTTTAGGAGAATAAAAGTGGC
CAAACTGTATTAAATACTTTAAAAGGTGTACACATCTATACACACACACACACACACACA
CACACACATGTACGCACACACACACACACACATACAAACTCTC
>noCat_Contig_51
GCGTACTTTTCGGAGAAACTCGTACACTGTCCTTCTTTCTGATCGAGAGGAAAGTATTTT
CTCTGTGAAGACATTCATTGTCTGTGATCTGGGGCAGGGGGAGACATGTTATGCAGTGGG
GAAGTACTACCAAAAAGTGAAACAGGACATCTGTGGTCAATTTAAAAATCCTTGTTATTT
CATCCCTGTAGGGAAAAGTCTGGGGCCTTTAGTTGCTATACAAGCATCTCAGATAAAAGA
AAAGTGTCTGTTCGTTAAAACGGTGAACAGAAATGTTGACATTGTCTTCAAATTCATTAA
CCACAGTGAAATGCTCAGATAGATGTgGGatGATGATGATGATTACTTGAATGTATGTTC
TATGTACTTTTTTTTGTTGTTGCTACATTTAGACTGTAATGACCTTTTAGCCATATTCAT
GTAGAAACTGCATTAAGACGATACAGAAAACATTGCATTTTGCATTGCATTTGGTGGATG
TAACGGTGAATGTGTGGATGTGTATGAGCTGTAATGTGAATCTGGAAGTGACTTGAAATT
GGAAAAAAGGGTTGTTTGACAAAATAAAAA
>noCat_Contig_52
TAAATAAATAAATAAAAATAGGGGAAACCAATACCTGGTTTATGTTTTGCTGCTGAAGGG
TAGTTGTGTTTTAGCCTTTATTGGACTCACATCTTAGTCCCATAGCGCCATAAAAAGAGG
TAAGTAARCCCACTATTCtaTGtcTccTTcaGWCaTWAAAAAGAAAcTCAGGTAAGTAAA
AGGGATAAGGTTGTGGTTAGGGTTAAGTTTAGGATTGGGGTCCTAAGGGTATGGTTGGGT
TTAGGGTTAGGTTTTTTAAAAGCAAGGGTTACACAAATGTGCATACTCCCCCCACACCCT
AGGACTCCAGGTATCCCCATCCCATCGTGTCTCAAAAAGCCGAGTTGGGGTCAATAAAAG
GAAAAAAGACTACCGAACGATGATCGCCATTGGTGTAAGTATGTGTTATCGGCCTTTATT
TGACCCACACCCTATCCCAGGGCACCACAAAGAAAAGGTAGGTAAACCCCCTTAATACAT
CCCCATTCCCCGTGCCTTAAAAAACTGACGTTTAGGGTTTATGAAATAGGGGAAAAGACC
ACCCAACGATGATCGCCATTGGGGCAGAAGTGTGTTATCGGCCGTTTATATGACCCACAC
TCTGTCCCAGGGCACCACAAAGGAGAGGTAAGTAAAACCACTATCCCATTGATGTTATTG
GACCCAAGAGGAGCCCAGAGGAAAGTGGAGGGGACATCCAGGTGTGAGTATTCCCTCTAA
ACTTGTTTTATTAAAAACGACACATGACATAAAACACAAAGGGAAAGGGTCCGCTAATTA
CTTTTTCTTCTCTTCTGTTTCCTCCTCCCCTTTATAAAGGGGCCCCATCTATGAGAGGCC
ATGGGTTCAACGGTAAGTRTAARCACYARAAGRATAAAATRTATAARAGCCTGAAGCGTT
CTGTGTTACCAATGTATTCTATAAAAGCATGCAATTAAGGTGTTTCTAAAACACAATAAA
AACACTCTTTAGGAGAATAAAAGTGGCCAAACTGTATTAAAATACTTTAAAAAGGTGTAC
ACATCTATACACACACACACACACACATACACTGGTTTTTAGGCTTTGAGCGCCTGGCTT
TAGGCTTTTCTAAAAAGACGTAAATCTTAATATCCGTTTGGTGTTTGTCCCATAAGGAGG
TCAGATAAT
>DTX-incomp-chim_Contig_53
GAGAGGGAGAGGGAGGGAGGGAGGGAGGGCGGATATAGGGCGGCGACCCCTCGTTAGCGG
ATATAGGGCGGCATTCACCCACAAATGGAAGATGTTTTCAAAGCGGCCCACTGTGAGTGG
GTTTGTTGATGTTGTTTCCGTGAGAAGATCTTCTCGTCCCTACTTTCTGAAGGCCCAAGT
ATCTGAGGTGACACACATCCTTGGATGCAAATATGTTGATTTGTTTTATCTGCAAGTTAC
ACCACTGGGATGTTCTTCATTCTTTTGCACTTATTCAGGGTTCAAGAAACACCTTATTCG
TTTGCACCGGGACACTGTTTCAACAAATACTGTTAACAATATGGAGACTCAAATGATAGA
TGAGCCTTCAACTTCAAATGCAGTCTGTACAGACATTCCAGTAACCACCAAGGTCTCTGT
TGACAAGCATCATTTGGTAAACATGTGTGGTTCTGTTGTAGCACAGTTGCAATCATCAGG
TGTTGCTGAGAGCACTATCCAAGCAATGGTCGGGTCAATGGAAGAGCTTGTAAACGATAT
TCACAGTCAAGCGAGAGACTCAGTTCTCAACTGTACTTCAGAGATTCAAGGAACAGACTT
TGAAAAAAAGCTAGACAGTTGTTTTGAACAACTACAAAATCCTTTTTCAGTCTTAAATAC
AGAAGCCAAACGACAGAAGCATTTCAAGGAAAAGTGGGAAATAGTTGAGCCGGTTGAGTA
TGTTCTTGGGGTTCGATTTGATGTACGTAGAGATCGAACAACAGGAGTTTACAATCAGAT
CCCTGTAACGGATAAGTTTGTGTATGTACCCATCTTAGGAACCCTGAAGTCTATGTTCAA
AAATAGTGAAATATGTGAATGTTTCTTGCAGGCCAAACAAGAGGAAGAAGGAATTTTTAA
AGATATATGTGATGGTTCATACTTTAAAAAAAACAATTTGTTTTGCCAGCAAAAACATGC
TTTACAGATTCAACTATATTATGACGATTTCGAGACCGCAAATCCCTTAGGATCAAAGAA
GGGGATACACAAACTTGGTTGTATTTACTTTATATTGCGAAACCTGCCCCCAAAATGCAA
TTCTGTGTTGATGAATATTCATGTTGTGGCTCTTTTTCACTCACAAGACCTGAAAAGGTA
TGGATGTGATGAAATACTGAAGCCTCTCATTGATGATGTTAAAAAACTAGAAAATGAAGG
AATAGAAGTGCCTTTCTCTGACTCACCATTGCTAGGGTCTGTTATTCAAGTAACTGGTGA
TTAGATTAGATTAGATTAGATTAGATTCAACTTTATTGTCATTACACATGTACAAGTACA
GAGCAACGAAATGCAGTTTAGCATCCAACCAGAAGTGCAATAGCAGTAAATACCAATATA
CAGATAATAATAAGTATTTTACAGATAATAAGTTAGTGATATAGGTACGGGATATACAGA
TTGATTGCGGTAATATGTACATGTTATACAGGTTGATTTGTGCATTAAATGTAGGTAGAC
TATAAGCAGGAACTATAAACATAATTTACAAAAGGCAAATGGGCATATGATAAGTTAAGT
AATACAGATTGAGTGAACGTTAAATAGTGCATAATAATAATAAACAGTAGCTGCCTAACG
TTACTAGACTAGTGCAATGCTCAGTTTTTAGTGCAGACAGTTCAAAAGTGTTTGAGTGCA
GGTGTAAAGTCTTTGGTCAGTGGGGGGAGATGACGAGGAGATGGGTTTGTGGGTGGAGGT
GGTTGGGGAGTAGGGGGGGTGTCAGCATGGGGCAGAGTTCAATAAGGAAACAGCTCTGGG
GAAGAAACTGTTCCTCAGTCTGCTGGTCCTTGTCCGGAAGCATCTGAACCGTCTGCCTGA
GGGCAGGAGGGAAAACAGTCTGTGTGCAGGGTGGGAGGCGTCCTTGAGAATGCTGCGAGC
TCGACGCAGACAGCGTTTCCTCTGGATTTCCTCAATGGCCGGAAGTGGAGTTCCTGTGAT
GCGTTGGGCAGTTTTCACCACCCGCTGCAGTCCCTTGCGCTCCGCAACAGAGCAGCTCCC
ATACCAGACTGTGACACAGTTGGTTAGGATGCTCTCGATCACACAGCGGTAAAAGTTCAC
CAGGATGGCTGAAGACAGATGGTTTTTCTTCAGTGTCCTCAAGAAGAAGAGGCGCTGGTG
AGCTTTCTTGACAAGGCTGGAGGTGTTGGTGGTCCAAGACAGGTCTTCCGAGATGTGGGT
CCCCAGGAACTTGAAGCTGGAGACACGCTCAACATCCATCCCATTGATGTGGATGGGCGC
ATGCTTGCTTCTTTTCTCCTTCCTGAAGTCCACGATGAGCTCCTTGGTTTTGCTGGTGTT
CAGGAGCAGGTTATTTTCGGCGCACCATGTGGCCAGGTGCTGTACCTCTTCCCTGTAGGC
TGTCTCATCGTTGTTGCTGATGAGACCAATCACCGTGGTGTCGTCTGCGAACTTGATGAT
GGAGTTGGATCCATGCATAGGTCTGCAGTCGTAGGTGAAGAGGGAGTAGAGGAATGGGCT
GAGTACACAGCCCTGTGGCACACCGGTGCTGAGTGAGATGGTGGTGGAGCAGGTATGGCC
TGACCTAACATGTTGAGGTCTGTTAGTCAGAAAGTCCAAAATCCAGTTGCAGAGGGAGGT
GTTGGTGCCCAGGTCTCCAAGTTTAGTGATTAACTTGGAGGGGATGACAGTGTTGAAAGC
CGAGCTGAAGTCAGCAAACAGCAATCGCGCGTAGGTGTCGGTGTTGTCCAGGTGTGTGAG
CACAGAGTGCAGTGCTGAGGAGACTGCATCGTCTATGCTCCTATTGCTGCGGTAGGCAAA
CTGGAGTGGGTCCAGTGTGGGTGGGAGGGAGTCCTTCAGGTGTGCCAGGACCAGCCGCTC
AAAGCACTTCATGATGATGGGTGTGAGTGCTACAGGGCGGTAGTCGTTGAGGCACGTCGG
CTTGGAGTGTTTCGGCACTGGCACGATGGATGTGGTTTTAAAGCATGTTGGTACAGCTGC
TTGGGCAAGGGACAGGTTGAAGATGTCCGTGAAAACCCCAGTGAGCTGTTCCGCACATGC
CCTGAGCACACGACCAGGAATGCCGTCAGGTCCAGCCGCCTTGCGTGCGTTGATCCGGCT
CAGTGCTGTGTGGACAGCAGTGGAGGAGAGTGTGGTGGGCTGGTGATCTGCTGGGAGAGT
TGTCTTGGTGGCTCTGTCTCTGTTTTCCCTCTCGAAGCGAGCATAGAAGTGGTTAAGCTC
GTTCAGGAAGGAGATGTCTGTGGCTGTGGGGGTGAGGTTGCTGGGTCTGTAGTCAGTGAT
GGCCTGGATGCCCTGCCACATGCGTCTGGGGTCGGAGTTGGAGAAGTGACCCTCTATTTT
TTGCTTGTAGCAGTTCTTGGCCTTCTTGATGCCCCTCCTCAGGTTAGTCCTGGATGTGCT
GTAGGCCTGTGCATCCCCCGATCTGAAGGCCGTGTTGCGGGCCTTTAGCAGGAGTCGCAC
CTCCTTGCTCATCCATGGCTTCTGGTTGGGGTATGTGGTGATCTGCTTCTCTGTGGTGAC
GCCATCAATGATGGTGGTGATGTAATCCATGACAGAGGAAGCATAGATGTTAATGTCAGT
GTGTGAGCCACAGGTGGCCCGAGAAGCAAACATACTCCAGTCCGTGTGTTGAAACTTATC
CTGGAGTACAGAGTCTGTCCCTGCTGGCCACACCTTGATGGTCCTCACTGATGGCTTCAC
ACGGTTGATGAGGGGTGAATATTTGGGGGTGAGGAACAAAGAGAGGTGATCCGACTGTCC
GAGGTGGGGGAGGGGGGTCGCGGTGTAGGCAGCAGCCATGTTTGTGTAAACATGGTCCAA
AGTTTTGTTTCCTCTGGTGTGGCAGGAAACGTGCTGGTGGAATTTGGGGAGCACCGTCTT
TAAGTTGGAATGATTAAAATCCCCCGCAACAATAAAGGCAGCCTCCGGGTGATCAGTTTG
TTGTTTGCTAATGGCAGCGTGAAGTTCCTTCATTGCAAGCTTGGCATTAGCATCCGGTGG
AATATAAGCAGCGGTGATAATGTTGGATGTGAACTCACGTGGCAGATAGAAAGGTCTACA
CTTAACCATGATGAACTCTAGGTTAGCTGAGCAGTGACTTCCAAGAGTAACAGAGTCCGT
ACACCAAGCCTTGTTGACATAAATGCACAGTCCCCCCCCCTCTgGTcTTACCgGAGTCaT
CAGCtGATCtATcCGcCCGgTGtGTGTAGCGTCCGGCTAGcTCGATGGcaCTGTCCGGTA
CGCCTCCGtGTAGCcaTGTTTCGGTGAAAATCATGACATTGCAGTCCAAAAGTATCTTGC
TGTTGTTGAAGCGGAGTCGtATCTCGTCCATTTTGTAGTGTTGTTACCTCCGACCCTCCT
GCTTCGAAGCTTGTGTCGAAATATGAACCAGTGCAAGGCGAAGCAAATGTATCGGTGCTT
GGTTCGTTCCCTGCTGATCACGTGATCAGTGACGTCCGAAGCTTCGGTCCGGCTCACAGT
GACGTCACCGCTTCGATTTGATTCAAATGGGCGCGAAACAGGGTTCGGGCTTGTCTGTTT
CATACAGTCAAAGTGTACAAACAAGTGTACCCACATCTATTTGTTCTAGCACGTAATCTT
TTGAGCATTCCTGCCTCATCCGTGCCGTGTGAGCGTGTTTTTTCTAAGGCGGGGGAAATA
GTATCGAAAAAACGAAACCGACTCAACCCCAATACTGTGGAGAAAATTGTGTTTCTCAAT
AAAAATCAATGATAATTTCATGCCCCATCCCTTGTGTCCCCAAGCACCTCAATATCCTGT
CATAACAAACCTGTCCAAAAGCACAATCACTGCCCCACTGaCcTTTcCTCTGTAAATCAC
GTCCCATATTCCAGATTCAAACAATTCACATAAGTCCCTATGACTGCCATGAACTGCACA
TGCAGTAGGAAGCACTTGCTGGTATTTTAAATGATATTTCTTACATATAATCCTATACTT
ACTATACATACATGCACAAAGGTGCAGAAAGACACATAGATAAGTGTTTGTTCCACTTCT
TCCCAATGTACAGATAATTAAAATAAACAAACAAGGACACAATTCAAACCTGAAAAACAA
TAGTTTTATTCATATAGGAATCCATGTATTTATTGGATGATTTATTGGTTCAACTTTTCA
TAATCATGTTCAACCCACAGAGACAGGGCCAAAATATACTGGCTATTTGAAACATATGCA
CTACAAGTTTGCAACAGCAGAGGTCATCATAGAGTTTGCGATGCATTGAATGAATGAACC
TTTTTCCGATACAATTGGCTGGGAAGCTTCACTGGTTCAGAAAGCTTCACTTTGCCATCA
CTACCATTTTGTTCACCAGAGATCTCACATTAGCGAGGAAGATGCTGGGCAGAGAGAGCC
GGTGTGGTGTTAGCCTTAGCTTAGCTCTCAGTCCTCCGCGCTTCCCCCGCTTTTGTTTAC
GATCTCGGCGCCGTCTTCGTTCACTTCCGCCCGGCCGGGTAGAGTGCGAAGCCTCCGGTG
TTCTGGCGATCTCCGGGATGAGTGGCAGATCGGTGATAAAAGTGTCCGAAAGACGTAATC
CAATGTCCAAAAGCTCCAGTCGGGTGTATGGTGTGAAACCCCTACTGTTTTGAACAAACA
GACCTGAAATAAGCAGTAAAAGTACTACAAAATTGCTATTGTTAGCCCATTATTTTTAAT
ATTGTTATTACTTTAACAGCTCAGGGATGTTCA
>noCat_Contig_54
ATTTATTAATCAGAGCTAAATAAAACAAAAAGGCTTTCACAAAACATGAAACGACAGCTG
CTTTTAAACTACAGCAGCTTTATTTGTCAACACTTGGAAAGAGGTAACTGTTTACAGACA
TGCACCAATACAACTTATAGTCTGGAGAGATATCTTCAGGACATCAAGCAACATTAAGAA
AGAGCTTCTGAAACATTTTAAATGTGTATTTCAACTTTGGTGGGCAAGTCAAGTTCATTG
CAAAGATAAAGCAGAAGGCAAGCGTTTCCACATTTTAACAGTCATAGAGAACTTCTTTTC
CCTCGATGTCCATCCGACACATGGACAGGGGGAAGCCTTCCTGTGCTGCATTTCCATGAC
GGACAAAGATCTCCAAGAGATGATGAGCATAGTCCTCTTGATGGCATCTTCGCTGACAtC
CTGTCAAAAACATGTGAATCAGAGGTCAACAGATGACAGATATGTTATATTAAGTTCCTG
ATATTCATTTGGTTGAAGTGATCAATACAGTCTACAGAGACAATAATGCAACAGAAATAA
GATGCTCACAGCAAGACATTGGTTACATGCTGGGTAAATATTTAGGTATCTACGGATTGA
TTTACTTTTACATAGACAAGTTTATTATGATCAGAACACCCAACATTTTCTGAATTTACC
TGGAATTGATGGAGTTCCTCTCCAGACTCTTCAAGTAACTCCACCAGCATGATGATGACG
TCTCTTCTGCTCGCAACACGTTGCTGTTAAACAGACAGAAGTGAATTTAGCTTGTCTGRA
TTGACATTGTAGGATATCAGGAGGAATGGCAATGTTTAAACTGGCATATGGACTTGT
>noCat_Contig_55
ATTATTGGAGGGTCTCATGGTGCTCTTATTTCGGGTAAATTTATTAAAAGACCCTCAGAG
GGCTCCATAGGGGACTTATGAATTGTTTTACCCGGGCCTCAGTGCCTCTCCACTGGGTTA
ATGCAGTCAGTCTGCTGGGTGCTGAAGTGTGTCAATGCCTGCCCTCCGGTGGAATCAACT
TGTATAACATGCCATTTTGACTTAGAAAAAAAAAGGCTCACAGTACCTCTCATTATAAGT
GCTGAAGCCGAATATGAGGCCTCTCTGGTCGGATTAAAATGCTTTTTGGGGCTCCTGGGT
CTCTGAATTAATTATTGGAGGGTCTCATGGTGCTCTTATGTCGGGTAAAAATATTAAAAT
ACCCTCAGAGGGCTCCAGGGTGCACTTATGAATTTTTTTACCCAGGCCTTAGTGCCTCTC
CGCTGGGTTGATGTTGTGGGTCTGCATGGTCGATCCGGGACTCATGGTCCGGGTCTGGCT
CCATGGGTCTGTCCGGACCCCCCACGTGAGTCCACAACCCGAATCTGGGGTCCGTAGCAC
CTTCCCACGGGGAGTTATTTAGGAATGAGTACAACTAGCCCCCACCTTTGCGCTCCGCAC
TCGCTGCAGTCTGTGTCAGCCCCCACCTTTGGGAAACACTCCAAACGGCATAGCTCGGGC
TCTGGACCASCTAGAAGGACGCGGTTTGGACTGGTGCACTCGGGCGGCCCTCCTCTACGC
GAGGGCGGTGTCCGGGAGAAGATCGGAGCAAGTTAAGCCCCMGSaCCagCGaGtGGGAGM
SAGtGACrCAGMgAttGGAGGAGAGGAGAGGGGATGACTGTACAGCCCCCCCAGGAGTCA
GGGACCCAGYCCGGGCGAAGYCATGTGATCTGACCCCCCMKGGAAGAWTTTATAAGCCCC
CAGTGATGAGGGACCCATCCCGGGTGAAGGTGTGTGATCTGACCCCC
>noCat_Contig_56
GGCTGAGTAAGTAATCCCTCTCCAAGACTTCAGAAGTATTAGTAATAGGATTCCATCATT
GGAGGCCAGATTCAACACAACAATGTAAAGTGTGTGTAGTTAAGTTCAAAAGTATTCATC
TCTTGTGTTTGTGTCTCACAGGGCAGGACTCCTCTGGTCTCACTCTTGGGGCAGCTGAGG
GTGAACGCCAACCATGCCCCTCCACCCCGACGCCACCCACCCCACCCACCAGCCAGAGGA
CGAGGAGCGTCCCGTCCCCAGCAGCACAGAGGACGTAGTTTGTCTCCACCTGCTTCTTCT
GTGCTGCTGGGTTCAGGAAGCTCCTCACACACACAGGAAGCTGCCAGCAGCTGTTTCATC
TGCACAGAAATCAAGAAGGAGACTGACGGTTCAGGCTGAACAAGGAATAATCATTCTGAA
TGCTTTAAAGTATTTAATTTGTCACATAGAATACAGTATGTTCATGTAAACTGTATGTAC
TGTATTAACTGTTAATTTACTGAGTAGCACAATTAAATACATGTTCAATGTTCTTCTAGA
TATGTCTTTATATTAGAAACAATATCATAATATTTCTGATATCGTTCAATGTATATCACT
ATATATACAATAAATATTGTGCAAATTATAATTGTATATCTTTTTGATTTCCATTTGACT
CGAAGGCATTACTGTTATTACTGTTAAGTATTGTAACTATTGATGATGGTCAACAGAGCA
ACTGTTAACCCTTTAAAAGCTCTCACCAATCACACCAACAGTGAAATCAGCACGTGTTCA
TTGTTTCTTCATCCCTCCGAGGACACAGAGCAGGTGTTACCAGACTTTGATGAAGAGTAA
ACTAGTACAACATTATTCTTTGTAAAGAAGAATGTGCTGCAGTCCAGCCTCCAATTAGAA
ACACAGTCCAGCCAGCCTGCACGTTTTGTTTAGGTCCGCGTTTGGATAAAGATCCAAATG
CCCCAAAAAAACATTTCTTGTTGTTGAAAAGAAGATTTAGAGGACTGTGCATCCTTGGAA
GAGGTATGTGCACTTGTACTTGGACAGTGATACTCAAAGGTTAGGCCAACATGCCTGCTC
CTCTATAAGCCGTTGAAACCCAAAACATACCAAGTTTTCTTTCTTGAATCTTTCTTTATT
CTATTATCATGAGGAGAATTCTACAGTATTATCAGGGTCCACATTTTGATGTGAGTTGCC
TGGCTCATTGATAAGTGTGGACCATTGTTGAATGGACTGAATGAGTAATATAACTTGTCA
AGCTGATTCATGCTAGTTTTTCATTGAAAGACACAATCACACGGTATGGTAAGCTGTCAG
GACAACACAATCTAAGGTTGTTGCTCTGGTGCAGTTGGCATTGACAATTATAGAGGTCAA
AGGTTAACCAGCTCGTCAACATCTAAGTGTTGTCGTTTGGCTCCAGTCYTTAATGGATAC
TATATGTTTTTCAAAATACATCAGAAGAAATAGTTTTGGCCGGACTTTGTCTTCTTGTAC
AAGGTCGTCAATGTGTGTCGGGTTGGAAGTTGTTTATCTTTTGAAGTTATCCTGCCCAAA
ACAACCTTTATTGCTACTAGCTGTCTGAAGAGGAGGGGTATTGTTTAAATATTCTGCCAT
TTTCCCCTTTTATGGAGCTTAATTCAAAATCACAACATTCTCAGAGTTTTATGATTGGAT
AGATTAAATAACATTTGTCACAGGAAGGAAGGAATCTCAACTAGCACTGACTCTCTGAAG
AGAGAACCAATTAGAGCTGATGAGCAACAGCTGGGACACCGGCTCAGTGGGGTTATTAAC
CTGCCATGTGGCTCAGGCAACATTATCTGTTGGAGACTGAAGCCATGGCAGCTTTTTGGG
CCGTGCTTTTCTGTGCGCTGACTGTCTTGCTTACCAAAGGTATTTAGAATCATTCTGTTT
GACATTTGCATTAAAACATGTTATGGTGGAGTATAGCAAATAGTAATTCTGCAATTCATG
TTTAGCTGTAACAAGTCTGTCTCATGTGCCATCAAACATTTGATTAAATGCAACCGCTTT
GTCCATAGGCTCTTGTCTGCCTGCTCGTGGCACAAACGAAAGAAGCAATGTGCTGCTGAG
GAGAATGAGAGGTAAGACTATTGGTGATGTTTCCTGAGCTTGTTCCCGACACTAAATTTM
TTTTCTACTATAGATCTGTCTCCCAATGAGATCTCCATAAAGGAGGCCCTTACACTTCTC
CAATCCAATGAGTCCACGTTGCTGCAAGCTTATAAAGAAGGTGAGCAGTTTGAACCCTGC
TGGAGAAAATGCAAGTTTGTGTACGACTTTTTAACATCATAATGTGGTTAATACTTTTTT
AATAATGCCTTGTCTGGCTTTTGGTACTTTGATTTCAAGAGTGACTTAAAATTTAAAAAC
ACAACATGGTCAACTCTTACTGCGTCTAATACACTAGATTAAGTCTGAGAAGTCATTAAA
GTGTTAAGGATTTTAAAGCAGAATTATCACAGTCTGGAGTTAACTTTCTCAGATATGAAT
TGCTCATTAATCTAATTTCTTTATTTCAGTGCAACTGGAAACCAATGAAGTGGACGTTAA
GGCATCAAGTGTCCACCTGAAAGTTGTAGGAAAGTCCCTTATCGGTCCTAAGGCATTAAA
GACCA
>DTX-comp_Contig_57
AAAAAAAAGGTCACACACTCTAATATTTCGTTGGACCGCCTTTAGCTTTGATTACGGCAC
GCATTCGCTGTGGCATTGTTTCGATAAGCTTCTGCAATGTCACAAGATTTATTTCCATCC
AGTGTTGCATTAATTTCTCACCAAGATCTTGTATTGATGATGGTAGAGTCTGACCGCTGC
GCAAAGCCTTCTCCAGCACATCCCAAAGATTCTCAATGGGGTTAAGGTCTGGACTCTGTG
GTGGCCAATCCATGTGTGAAAATGATGTCTCATGCTCCCTGAACCACTCTTTCACAATTT
GAGCCCGATGAATCCTGGCATTGTCATCTTGGAATATGCCCGTGCCATCAGGGAAGAAAA
AATCCATTGATGGAATAACCTGGTCATTCAGTATATTCAGGTAGTCAGCTGACCTCATTC
TTTGAGCACATACTGTTGCTGAACCTAGACCTGACCAACTGCAGCAACCCCAGATCATAG
CACTGCCCCCACAGGCTTGTACAGTAGGCACTAGGCATGATGGGTGCATCACTTCATCTG
CCTCTCTTCTTACCCTGATGCGCCCATCACTCTGGAACAGGGTAAATCTGGACTCATCAG
ACCACATGACCTTCTTCCATTGCTCCAGAGTCCAATCTTTATGCTCCCTAGCAAATTGAA
GCCTTTTTTTCCGGTTAGCCTCACTGATTAGTGGTTTTCTTAAGGCTACACAGCTGTTCA
GTCCCAATCCCTTGAGTTCCCTTCGCATTGTGCGTGTGGAAATGCTCTTACTTTCACTAT
TAAACATAGCCCTGAGTTCTACTGTTGTTTTTCTTCGATTTGATTTCACCAAACGTTTAA
GTGATCGCCGATCACGATCAATCAGGATTTTTTTCCGGCCACATTTCTTCCTCGAAGACG
ATGGGTCCCCACTATCCTTCCAGTTTTTAATAATGCGTTGGACAGTTCTTAACCCAATTT
TAGTAGTTTCTGCAATCTCCTTAGATGTTTTCTCTGCTTGATGCATGCCAATGATTTGAC
CCTTCTCAAACAGACTAACATCTTTTCCACGACCACGGGATGTGTCTTTCGACATGGTTG
TTTAAGAAATGAGAAGCAACTCATTGCACCAGTTGGGGTTAAATAACTTGTTGCCAGCTG
AAAGATAATCGCCCATGCAGTAATTATCCAATAGGAGGCTCGTACCTATTTGCTTAGTTA
AATCCAGGTGGCGACTTTTTTTTT
>noCat_Contig_58
TTATTAAGTGTGGCGCTGCCAGCAAGGGCTCATAGCCCTTGCAGCAGCCCAACTTTATGT
TCTCCTGCGGGCTTCtTTaTTTAtTTATTCCTCTTCCGCCTAAACTTTGGACCACTAAGG
ATCCCGGAGCGTTGCCAGCACATGCGTACAAAATACATCAAAACGAGCGGCCTGATCGGG
AATCGTGTGCTATGACCCTGCTAAGAGATTCGACCGGCGGTTTTCCCGAAAAATGCAAAA
AACGGCGAGAAATTGTCCCATCCGCTTACATGGGGTTTCGGCGAAAAGAGAGCAAAAGAA
ACACTCATCTTTGTGGCCATATTGACTCGCCATACTTTAACGTAGAGAAATGATTAAACC
TTTGAAACGTTAACAAAAGGATGGACTTTATTTTCCTAATTGGACATTTTTTGATAGCTA
GCACAGTTTTCCTCTAATATTTGTTCAAGTTTAGGAAAATATTCAGACCATTTCTGACTT
TACAATGGGTGTGTATGTGGCAGCTCAGAGCACGTGATGTCATCGCTAGAGCACGAGAAA
GCTTCAGATTCATCAGAAATAAATATTTGTAAATTGCCATTACTGCCACAATTTTCACTC
TACAGGCATAATTTATAGTACAAAACGTAGGAAATCTTGTGCTTGCTTGTACAAATGTGT
CGTGGAGTCCCAAAAACATTTACTTTTTTGTCAAAAAGCAAGAAAGCGACATGAAGTCAG
CCAACCGCTCCATTCAGCCCCATGTTAAATCGGAGCAGAGTTTTCTCTAAATGAGCAAAC
GGGGGCTCTTTCTGAACTGCCTCTAAGCGCTCATTTCTAAACCCACCAAACATTTAAGTA
CACGTAAACGTTCACAAAAGTCTTGTGCTTCTCACGATGCCTTCATTTTTTTAAACGGAG
TTACGGTTTTCCTATCACATTCATTAGTTTGACAGGTTGTTTTTGTTAAATCTACAGTGC
AGTCTCCCTCTGTCACTCACTGACACAGGTGTTTTTAATTAGCTCTTCAGGACAGTTTGA
CACAGGAGCAGTGTCACTATGGAAACCTTTGATGTTACCAGCACACAGGTGCTCTGCTTA
GTGCAGTTTGACAGACACACAGACACAGATACACACGCACACACATACGGCAACTGACTT
CTGAATGTCTGGCTCTCCCCCTGTATCTCTCTCTCCTTCTGTCTCTCTCTCTCTCTGTGT
CTCTCCCACCCCTCCCCTCTGTCTGTCTCTCTCTCTCTCTCTCTAAAATGAGCTATATTA
AGCTATATTATATTATTTTCAGCTTTATTGAGCTATATTCAACTATTTTCAGCTATTAGC
TAT
>DTX-incomp_Contig_59
AAACAAATTAGTCCATCCTTCCCGACTAACGTGCAAGTAAGGGTTTAAAAAATAAATCAA
AATGACTTCAGGGGCACACACACTTCACACACCTTTTCAAATTGCAAAGTAAAAACGTGA
GCATATTGACATGCTCTGGAGTGAGGCTGGCTCAAGACTCCTGCCATCTGAGGGGTGCAT
GAGCCTCTCTTCAGGACAAACTCGTCCACACGCCTTTGCTTAGTACTAAAAGAGAAGGAG
AAAAACACCACAAAGCTTTATCACGTTGTAGGCTATAGTATCATAGTTTTGTATAATGCT
AGAGTAAATCTCTCGTAATTGTGTTGATATGACATTAGTTTTCCACAATATTTASTTTGA
ATAATGATAAGTGGAGGAGGTTAACTATTCAGAACGAAGGAAAAGACAGGCTACTCTGAT
AATTCACTGATTAACTACATTGCACGTAACATAACTGAAGTCGCGTTAGCAAGCATCCTC
CATGAGACGTTCTGTTTTCCAACATGTAAGCGTAAACCTTACGATAAGTTAACAAGGCTA
ACGTTACTTAGGCAGTTAACTTAAACTTACTCATCAGCGGGAGAAGACGTGGTGGCTCCA
GGATGCCTCCGTTTCAAATGTTCATGCATTGCCGTGGTGCTGGAATGAAATGCTAATTCC
GTTTTGCAGATGTTGCATTGTACTTTTTTATTTTGTTTCCTGGTAAAATATTCCCAGACT
TTTGAAGCTCTCGGTCTAGCTTGTTTCGGCTCTCCCACACTCTGTTCCGCCATGATTCAA
AAACGTTCTTCTTCTTTGCCTTGGTGCATATAGACAATGGAAGCGATACTGCCCCCTGCA
CTTCCGGTAGTGCATTGCAATGCTCAATGAAAATTACCGGCAGCTCTGAATCTTTTTATA
ATATATGACGCGTCGACGTTAAAAATCCACGTCGACGATTTTTCACAATCGACGTAGTCG
ATTTTGTCGACTATTCGTTGCAGCTCTA
>DXX_Contig_60
GTGTGCGCGTCTGTGAGTGTGCGCGTCTGTGAGTGTGTGTTTGTATGTGTGTGCGTCTGT
GAGTGGCGTGCGTCTGTGCGTGTTTGAGTGTGCGTGTGTGTGTGCGCGCGTCTGTGAGTG
TCTGTGGGTTTGTATGTGTGTGCGTCTGTGAGAGTTTGAGTGTGTGTATCTGAGTGTAGT
GTAGAGAACCAGTTCTGACGTTCAAACAAATCCTGTTAAGTTTTCTGATTAGTATTTTTC
TTTATTTTTTATAAGTTATTTATTGTTCTGACAGCTCAGGTYCCTTTAAACAAAATGTTG
TGCAAAATGTTTTGTGCACTTTATTTAATAAAAGCCTATATATTTGGCAGATATAAAGCA
TACATGTGTATGTTTGTGTTAGTCCATTAtttTTTTTATTATTATTACTTTAACAGCTCA
GGGATGTTCAAGGAGCAACCTGTTTGTGCACTTTCTGAAGATTTTTGCACCGTCAGTTCT
GTTTTTGAATAAAGGGTTGGAAAGTAATGATTTTGTTTTTTATCCGATTCATCGAAAAAA
TAATCGACAGATTAATCGATTATTAAAATAATCGTTAGTTGCAGCCCTA
>noCat_Contig_61
CTGCTATATTGAGCTTTATTCAGCAATATTCCACCAAAAATAATCGTTAGTTGCAGCCCT
AATTGACAGAATATTAACCGACTACAATTTGAATAATGGATTACTTTTATTGAACAAAAA
ATTTTAGATAAAACTAAATCTAAAATCTAATTAAAACACATTTTCCTCTCAAATCTTCTC
AATTTCATTTTTCTTCTCCTTTCCTCAGAAAACTGAGATGATAGAAGAGGCCTTCGCTGG
GTAAGATCTCCCCAAACATCGCAACATCTGTTTTGCTGTTATGTGGGTCAATGTTGATTT
TGAGTTACACGTGTGATGTCTCTGCAGAAAAAACAAGAATACAATGTACACCGAGAAATG
AAACATCTATTGTGTTTTAGGATGTTTATGGACACTCCAGAAGATGAGAGGACTAAACTG
ATCAGTTGTCTGGGAGCCTTCAGGCAATACTGGGGGACTCTGCCACAGGTGAGCTAATAG
CTGAAAATAGTTGAGTATTGCTGAATAAAGCTCAATATAGCTCAGTAAAGCTGAAAATAG
CATAATATAGCTTATTATAGCTCATTTTAGGTGTAAACTGCTGA
>RXX_Contig_62
AAAAWAAAGCATGAATGAGATGTGTATGATTGCTGAATGACAACAATTGAAGCAGCAGTA
CTGCCCGAAACCTCACGGTGTAAACAAAAAGCAGTAGTCTGTTGAAGTAGATTGTGGCCA
TTCAGATAATAAAGCTCTGCTGATAACCATAAAAGTGTTCTTGGCAATCTGATAACMTTC
TTRGAAAGTTGTGGCAGTTTAATAAAGTCCTTTAAACTAGTTTTGCAATTTAATAAAATC
CCTGGCAGTTTGATAAAATTAAAAGTTGTATAATGGACGGGGAATTTGATAGGGAAATAG
ATGATGGAGGCTGGGGAGTTAAGGGTGGCTGTGGGCCGTATAAACCAGTAGAAAAACAGT
TGCAAATAATGGAACATGCCGTAGCCAGAGTACACGGTAAAGGGAAAAAATCTGAGGAAG
TGATGGCGCGCATGCGTGAGGAGGTAGAGAGGATCCTAACAGACCAAGCTGAGACCACGC
AGTGCCAAGAGCCTCTGTCCAAAGTCTTTTGGACACAAGAGAAGAAAGCCAAAATAGAAG
AAGAAAAAGCAAAGAAAACAAGAGATAAAGCAAGTCAGGAAAAGCAGAAGTGGGCACAAT
GGGCCATAATGTGGCAGGGAGTAAAACACTTGATGACAGAAAAAACATCAGGAGTCAGAG
GGAGACAAGGGAGGGGGCGGGGAGGTCCGCCCCGGGGAGGAGCTTCGGGTGCCTGCTTTA
ACTGTGGTCAGATGGGTCACTGGCAAAGAGAGTGTCCGCAGAACGGGGGTCGGCAGCAAG
GGGGCAGGGGACACCAGCAGGAAGGGCAACAATCACAAGGCCCCCCTCAAGGTCAGCAAG
GCCCCCCACAGTTCAAGGGGAGGGAAACGCACCTCTCACCGCACAAGCTTGTAACTGGTC
GAGCAATGCCAGGTCCACCCAGGGATGGAGGTCATATGCCATCCCTGGATGTATGTCAGA
TTGAGATGATTGACTATATGCGCGAACTAACATCTCTGGTCTCAGCCCTATCTAACCAGG
TGGAAGGCTTTGGAGAAGGAGCCAGAGAAAGAAGAACCGAGGGTCAAAGTAGGTGACTGG
GTCAGGGTTAAGGTTCACAAACGCAAGTGGACTGACCCCAGGTGGACTGGACCGTACGAA
GTGAAGGAGGTTACGTCACACTCGGTCCAGGTCAGAGGTAAATCAGGCGCTCCCTGGCAT
CACCTGACACATTGTGCCCCAGCTCCTAGCCCAAACAGAACACTCTAGGAAGTGCGTGCT
GATTTAGCACAGAATATCAATTAGACAATGGAGGATTCATTCCCTCACTAAGAACAGAAG
TGTGTTGTTTGCTTCAAAAGCGTTGTATATGTCTCGGCTGCGACAAAATGGTGTGCTTTG
TTTaAATSTACATGTATGTGTCATAGAAGAATCATAGATgAATGttAAATAGTgTTGAAA
AGTGTATGAATGCAACCACACACTGAACTTAACAAWTTGGTGAACCTTACGTGATCTTTG
TGGTGAGTTGTTGTTGAAGAATAGTGATTTGAACAAAGGAC
>noCat_Contig_63
ATATATtATATATATATATATRTATATAAATGCATGTACAATATTKTTACACTTGAATAA
ACAATACAAAGACAGTTATTTAACAATATGTTCGGTAGTAGTTAAATTTATACAGTGTTA
CAGTTACAACCGGCCCTTTGAGGGCGACCATGATGCTGATGTGGCCCGCGGTGAAAATGA
GTTTGACACCCCTGCTTTAGACTATTTTGTAAGAAATGAAATGTGAAAAGTGGTGAGCAT
ATTCAAACGTTCCTCAGTTGTTCAGGGTTACATTAAAGTGTCAGCACAGGAACTCAGTGG
ATTGACAGATATTTGAACATCATTACAACAGAGGACGTCAATACAGCTTTTAAGTAAAAC
ATATACAAGTATAATGTTATCTAAAGGGCACGGAGCCAAGTGTTTCATCTGCACCACTGA
TATTTAAGTGGCATAGGCATCATTTTTACGTATGCCAGCACACCCTATCCAAACTCAATC
TGTACCCGTTTTAACAAAGACTCACCAGCACCCCCTTGTGGAGAAACTAGTTGAAGTTCC
AGGCCACTTTGATGAGGTGCTTAACATCCAAGCAAAAAGTACACCAGGTTTCTGATTTGG
ACATTCACAAAACTAAAGGACTTATGTTAAGCAAGCACAACTCTAGTGCATGCAAATACA
GATAAGCCATACATTATAGCTACTTCTGAAATGGTTCATTACCAATCTGAAATCTATTTG
CCCAACAAGCTTTTAGCATGCATTTAGTGATGTTTATTGCTGTGCAGTGTTCCTTAAACT
GTACTTTTGCTAAGCATCCAGACTAACTAGTTGAGATGTTCTACCTCAGTGCTGTGAGTG
GCTGCTCAGACTGTGGGAGGTGCATTGGAGCGAGTGGGATCACCCCAGAGGAGACTTGGT
CTCCAGTCACCCAGCTCTGCTCCTGCCCAGCCCTGCCATCACTGCAGCCACCTCTTTCCC
CAGCAGGGAGGGGGTGCCCCAGTACCTGAACAGGGCCTTCTCTGCTCCCGGGATCTGGAC
TGTGGAGGCCGGGTACTTGGCCAGGTTGGTTAGACTGCCGGCATGGGAGATCAGACGAGC
TCCCACCTAGAAAGAAAAAAGGAAAGAGTTCATCTCACTGCCAAATGCAGAACTACCATT
CAAGAATGGACTTTATTTTTAAGTAAGGCTCAGCAGCAGATATATTTTTTATCAGGGGAT
TGACATATTTTGGTATAATATCATTGGTCCTGCAGTAACTGGAACATAAAAACCACCTCT
TGAACTTTCACTTACCACATCGCCAATTAAGGTTGCTAGATTTGGAGCCACTTGGCTCAT
CTTGGAACGCAGGTACTCCTGCAACTCCAGCCGATAGCTGGCCAGAGACACTACACGAGT
GGAGAATCTCTCTATGTTGATCAGGTCAATGGGAGAGATGTCCATACCTGGGAACAGATA
CAGAGGTCGTTGAGAGGGATACTACATGTGCAACTAACCAACTGTGCAACTAAGTCACAC
TGATAATCTTAAGCATGCTTGTTCCTCCCGACAGGATCCGAAGTGAGGATTTGTGCCTTC
ACCACAGGTTTATGAGAGTGATAAGTACTCTGCCCCCCTGTGTTGGTCACCAAGGACAAT
TATTGGTCCAGAGTGGGCAAATAGGGGGCATGGCATTATAAATCTTATTTAAAAATGTTA
AGCAGGTGCCAAGTAGTACAAAAACCTTACATTTATGTATTAATGTCTAAAGAATGAAAA
AGATMATTTGCTGACCCATGGAAGAACGGGAAGCCTCCAGAATTGCCTGAGCCTTGGCGG
CGTCCATCACCACCTCCTCTAGACTTGGCAAACTCTCTTCTGACAACTCTTTCCTGTTGC
CAATGAGCTGAGCCATGCGGCAGTACATGAAGTTGTCCGACACGATCTTGACCAGCTCTG
GGAAGTGGTAGCCATACCATTCACTGCAGACACAAGACAGTGATTGTTAGAAAAGGGAAA
ACACTGATTGATGAGTTTATCAAGCTCAGATTCGGCAGAAAATCCATTTGAAACCTACAA
TGACTGGTCGTAGGCATCATCAGGTTTGCCAACTATAGTGTGCAGAGGGAATATTACTAA
TACTATTGACTAACATTTGATTAAAAATATATATATAAAAGTGAGAAGTGGTTAGCATAT
TTAAACACGTTCCTCAGTTGTTCAGGGTTACATTTAAAGTGTCAGCACAGTAACTCAGTG
GATTGACAGATATTGAACATCATTACAACTGAGGACGCCAAAATAGCCAAAGAGTACAAA
TAAAATCATCTTGCCTTCAGAAATGGCGTTCATGTTCTCCAGAGCACCCTGGGCCGACTT
GAAGGGGAAGAAGGCAGCCAAGCTCACCATGCTGTTGAACTTCGCGAGGCTCAGCACGCT
CGCCTCCACCTGAAACAGTGACCGGTTAGCGCGGCGCCATGACGCCATGACAACAAGCAA
CGAGGACTCCAGACCCGCTAAAGACCCACCTGAGGCAGCAGCATGCCGATCTCCTCCACC
TCTCGGACCACGAACAGCGCGTAGCCCGACGCGTGCTCGTACAACACGTGCAGCAGCACC
TGCGGGAGGCGAAACAAACGTTGGGTTAAGGAGCGACACAAGACACCTTCGAGCAAATGG
CAACGTTACCGCAACAGAAAACGTGAAAAAAAGTGCGTTTACAGTTGGCCACGTGCCGAC
TATAAAAACGGTTAAAGTCGCCCGTTTGTGAACATAAATTCGAAAGATTATACACATTTA
TGCCGCCCTTATTCATAAGCATCCGTTGTCCTTAAACCCAGTGAGCTTGAATAGATCACG
GCAACTTCCAGAAGCAACCACGTTGTCGTCATGAACCCACGTGTTGTACTGGGCCCGTGC
TAAAGCTAGCTCGTGCTAACTGCGTAGCTAACGGAAGACGCGCTAATACGATCGTTAACT
GGTGTTTAAAAGTTAAACGTGGGTTTCACCCGCACGACTGCACCTGATACATACACTGTT
GTAGTGGCAGCAAAAGTAGTTTACATTTAACGCTAAGTGATTATGTATTGCCGACTGTAG
CCACATGGGTGGCTAAAGGCGCCAATCACGCTGGAAGGCCTTCAGCTTGACATAGACAGG
AAAACGTCCATTTATCTACTTAATAAAAGCCTATATATTTGGCAGATA
>noCat_Contig_64
AACATCTAATGCATCTAATTCAAGTGAGTGGATCAATGTGGCTCAGGATGTACAGTATAT
TAGCAGTAAGTTATTATTTAATACAATATCCATGACATTCAGCAAATTATCGAGAGTTCA
TTTCTAAAATAAGTCATCGTTCTTTATATTAAGACATTTCAGGACACAGATGCTGCTTCA
GCTGCACGTTCATCACTTAACCATAAACAGTCAAATTAAATGAATAGTTATGGAGAGTCG
AGTTGCGGGGACAGAGGAACCGTAACGATGTGCGCCAATGTCACATAAACGAAATCGCTG
ATGCTCCTCTTGGAGATTCCTGTGATGTGGCTCAGCTCTCCCACTACCTGGAAGGCATTC
AAAACAAGAGCGATGTAATCAAATGTATTATGTCCACAGGTTTGACATGTAAAAAAGGAA
TTAGGGTTTTTAGTACGAATTGAAAACTGGTTTCACCTGTTCCCATTTCCCGAAGTAGTG
GATGAACGTAGCCACGCCGATGACGCCAACGCCAAGAAGCATGCAGTCCTCCGTCACCGT
CACAAATTTATCCCTGTTTAAAGAGGACGAATATCAATATTGTACATGAACATCATCATC
CAGCTCTGCAGTTGTCGTTGTTTTGAGACCGTCGAAACCCAAAGAGAGCTGAAAGCACAC
CACTTTTCAGAACTGGAGCTGGAAAGGAGAGTGGATAATTGAATGTTTTGCTATGTTAAT
TATATCAACTCTAAAGGTGTATGCGTCATTTCTGCTGCATCGAAAGTGACCATAAAATCA
CGTATTTTGTTATTGCATAACCTCACCAACACTTTTGTGAATGCAGTTTTAGGCCATAGC
TGGATGGACCG
>noCat_Contig_65
CACCGATACCGATACCGATACCGGTATCGGTATCGGGGCCGATACTGCGTTAAAATACTC
GTACTCGTAtTCGTTTTCAATTGCCGATACCAAGAACCGATACCACTCAACAGTATTTCA
CTACAACAAACTGGTCGCGCTTTGTGGAGAAGCAACCCCGTGGCGGAGCCGGAGACACTC
TTCTCTGTCTCAACTGTCTCAACAGTCTCAACTTCTGAGCAGCCAATCACGCTATCCAAG
TTGTTTTGCCGTCCAATCAGATGGCCAGTTTGTCTCAACAGCAGAATCTGGAGCCGCCAT
CTTGGATCCTCGCTACGCAGCGCTCACTTCTTTCAATAGACAGGAGAAAAGTGAGACGCG
AGTACAATACAAGACTTTATCGATATTGTGCTTATTAACCGGTGTTGCATACGTGTGTAT
GACATATTAGTGCTCATATTAGTGCTCTTGTTAGTGGCTGACAGCCCCGGAGTTACTTGT
AATCAGTCCGTCCCAACGCGACGCAAATGTTTCGCGCGACCAGATTACATGTAAAGTCTA
TGCACAGACGCGTGTGGTTGCGACAGACGCAAATTTACGCCGGCGGCACGTTAGACGCGA
GAGTTGAAATTTTCCATATTTAATACATCTATAATTGAGAAGCTCTGCGCGTCATCACCG
CCGTCCTGCCGGTTTGAATCAAACGGCTGCTGATCCACCTGAAGTAGCGCTGGCAGCGGC
CTCATTCAGACGCTGTTGTGCGGCTACGGATGATATTATTGTAGCCGAGTGTCTGTTGTG
TGTCTATATTTGTAATTCTAATAAAATGAAAACACGCTGCAGGGTAACTTGAACCACTTT
TTTATCTCCTTCACACACGTATATCCCACAATTCCACTCCTCTTTTCCTTTCCGTTTCTC
CCTCCACAATAAAAGCACCGGAAACATAACTTGGAACACAGCTTCCTATATAATTGCTCG
ATCCCTAATATTATCGCTTACATTATGAACCCGGACACGGGGCGTTTTATGGTCCGACAT
TAGAGGGACTTCCACAAGAAGTTTAAAGCTTGGGATAGCCTTCTGTTAATTTTGTACTAT
AGGCTTGACATAATCTGCAGAGGATAAAATAAAATCTGCCTCCAAATTAATTGCACTTTC
ATGGAGACCAAATCTAAGAAGTATCGGTATCGGTACTCGGTATCGGCAAGTACACAAATA
AAAATACTCGTACTCGTATCGGTTTGTAAAAAGTGGTATCGTTGCATCCCTA
>noCat_Contig_66
TAGRRAcTRSRSMKRYACCGATACCGGTATCGGTATCGGGGCCGATACTGCGTTAAAATA
CTCGTACTCGTAtTCGKTTTCAATTGCCGATACCAAGAACCGATACCACTCAACAGTATT
TCACTACAACAAACTGGTCGCGCTTTGTGGAGAAAAAGATTTGTTGTCCTACCTGACTTC
AACGTCTAGGGCAGGGGTCGGCAACCCGTGATCCAGAGCCGCATACGGCTCTTTCGTCGC
TCTCTTGCGGCTCTTGCAGCAAGGTGTGTAGAGTAATGTGCGTCGCGTTCACACAGTAAA
AAATGACTGCCGTCCTGCCGGTTTGAATCAAACTGTTGCTGATCCACCAGAAGTAGCGCT
GGCAGCGGCCTCATTCAGACGCTGTTGTGCGGCTACGGATGATATTATTGTAGCCGAGTG
TCTGTTGTGTGTCTATATTTGTAATTCTAATAAAATGAAAACACGCTGCAGGGTAACTTG
AACCACTTTTTTATCTCCTTCACACACGTATATCCCACAATTCCACTCCTCTTTTCCTTT
CCGTTTCTCCCTCCACAATAAAAGCACCGGAAACATAACTTGGAACACAGCTTCCTATAT
AATTGCTCGATCCCTAATATTATCGCTTACATTATGAACCCGGACACGGGGCGTTTTATG
GTCCGACATTAGAGGGACTTCCACAAGAAGTTTAAAGCTTGGGATAGCCTTCTGTTAATT
TTGTACTATAGGCTTGACATAATCTGCAGAGGATAAAATAAAATCTGCCTCCAAATTAAT
TGCACTTTCATGGAGACCAAATCTAAGAAGTATCGGTATCGGTACTCGGTATCGGCAAGT
ACACAAATAAAAATACTCGTACTCGTATCGGTTTGTAAAAAGTGGTATCGTTGCATCCCT
A
>RLX-incomp_Contig_67
ATACATCAAAATTATTTATGCTTTGGATGTTTGAATAAGGGACATATAACTAAAGATTGT
AAAACGCGGCATGTCTGTGGAGTCTGTAGCAGGCGCCATCCAACCTGTTTACATGGAGAG
AGAGAGAAGAGATCCGGTGAAACAAGGAGAAGTTCGACTTCTGACGTTAGAGAAGGACAG
GAAAATCAGCAAGTCCGCAAGGTTTTGTCCCATGTAGTAACTCAGAATAATTCTGCCACC
TCAAGTATTGTTCCGGTTTTCTTGTCATCCATGAAAGAACCTCAGAAGGAAATTCTTACC
TATGCTCTGCTTGACACACAGAGTGATTCATCCTTTGTCTTAGAGGATCTTGTCAGAGAG
CTGGATGTAGTTTCTCAACCATTACAGCTGAAGCTTAGCACAATGACTGCTGTAGACACA
GTTATAGCCAGTCAAAGTGTGTGTGGTTTGCTGGTTCGAAGCTTTCATTCTGAAAATCAT
ATACAGTTACGACAAGCATACACACGTGATTTTATCCCTGTTGATAAGTCTTGTATACCA
ACCAGAACTACGGCGTTGCAGTGGCCTCACCTCAAACATCTTGCAAATAACCTGCCATCT
CTTCAAGACTGTGCAGTGGGACTGTTGATCGGCTATGATTGTCCTGCAGCTTTAGCCCCT
CTTGAAGTTATCCTTGGCGGCGAAAATGAACCATTTGCACAGAAGACCGAGCTGGGATGG
AGTATCATAGGAGCAGCCAATCCCCATTTGGATAGGTTGGGAAGTCAAAGATTTGTACAT
AGGGTTGTAGTGAGAGAGATCCCAGTTCCATCAGTAGCAGACGTCTTGAAGGTTCTGGAG
TCTGACTTCAACGAGAGGAACTCTGAGGGTAAATTTGTCTCTCAGGACGATATGCGTTTT
ATACAGATACTTAGCGAAAACATTCAGCAGAAAGAAGACGGTCATTTGGAGATGCCTCTC
CCGTTTAAAGGCCAAAGTCCTCCATTATTACCTAACAATAAGAGGTTGGCTATAATTCGC
CTGCAGCACCTAAAGAAGAAGTTAAAGGCCAATTTGCAGCTTTATGGTGATTACAAGGCA
TCTATGGAGGATGTGATCATCAAAGGTGACGCAGAGTTGGTTCCGGAGGCATCTGTTGGA
GATGTTGTCTGGTACATACCCCACCACGGTGTGTACCACCCGAAGAAGCCTGGCAAATTG
AGAGTTGTCTTTGATTGTTCATCTAAATTTCGCGGCATCTCATTAAACGATACCTTGCTG
ACAGGCCCCGATATGATTAACTCCTTGGTGGGAGTTCTCTGTCGCTTCAGAAAGGAGAAG
GTTGCCATTATCTGCGATATTGAAAGGATGTTCCATCAGTTCTTCGTTACTCCTGACCAT
CGCAGTTATCTGAGGTTTCTATGGTGGGAGCATGGAGACCTTGACCAGGAGCCTAAGGAA
TATCAGATGGCAGTCCATCTCTTCGGTGCTGCTTCCTCTCCAGGGTGCGCTAACTTTGGC
TTGAAATATCTTGCCCATCAACACAGAGCTCACTATCCCTCTGCAGCAGCATTTGTTGAA
AATAGTTTCTACGTTGATGATGGGCTTGTGAGCGTTCCCACAGTTAAGGAGGCTTGCG
>noCat_Contig_68
CCAGCATCGTATAGCActtCTCATCTGCAAATGAGAAGCGAGGGGGAGGGGTTGCAGTTT
GGAGACGAAGAGAGATGATCATTAGCAAAATAAATAGTTGTGAAGATAAATTGAAGAAAT
TCAACATAACATTCGGTACTTACCATCAGTCTGGTCTTCCATCCCTTCAACTACAGATGA
AATATCACCCTTCTCCCTGGCGGCAACCGCTTTCAGCTTTGGCATGATGCTGGCCTCCCA
GCGCCTTAAGAACAGGTCCCCCTTTCCTTCATACATTTTGCTGAACTCGGTATCAAGCTG
GGTGGTTGGGAGGACAGAGAGTGGAAAGAGACACAATACAACATTGTTGAAATAAGACCA
GTATTTTACAATAGCATAGATGAATAATGCCTTATTTATAATTGCTTTAATCTATGTGTA
CACATTAGTTTGATTACTGCTACACATATCCTGTGGTTTTATGTGAGCATAGTTTAAGCT
AAGTGTATAAAAAGACACCTACCAGTGTTGGTATGTCCAAGAAGCGTGGATACTCTTGAA
ATATTTCCTCCATGGTCGGTGAATGTTTGGCTATCCACAATCAGCGCCAAGTGAAAGTTT
TCTCCATTGCCGTTCTGATTGATGAAATATTGTCTGCAGAAGGCCTCAGTCTTTTCATCA
CGTTGATGAGCTCTCGGACTTCACTGCTGTCCGCTTCACCGTCCTCAGAGCTTGGTCCAA
CATCTCTGCACCTCTTGTGTCTGCTGTAGCGGCGCTGACCTTCCTCTAGCTTACGGCGG
>RIX-incomp_Contig_69
AATATATGTACAATATAATACAATACAATGTCAAATCTATGTACAACAATAGAAAACAAA
TATCATGTAAAAGCTATATACAATACAATAGCACCATATCCATCCGTCTTCCTTCCCTTC
TGACAGAGGAGCAGCGCTCTAAGGCTGGAGCTCGGCCTCCTGGAGGAAACTCATTTTGGC
CGCTTCAATCCACAAATTCGTTCTTGCGGTCACCACCCAGAGTTCGTGACCATAGGTGAG
TAGTGACCTGTCAATCTCCCGCTCCATCTTACCCTTACCGGTGAACAGGACCCCGAGATA
CTTGAACTCCCTCACTTTCAGCAGGCAGTTCAAGTATCTCGGGGTCTTGTTCACGGGTGA
GGGTAAGATGGAGCGGGAGATGGACAGGCGGGTCGGTGCGGCTGCAGCAGTAGAACAGGC
GCTGCACCGGGCGGTCTATGTTCTGACCCCCACCTATGGTCACGACCTCTGGGTCGTGAC
CCAAAGAACGAGGTCGCGGATACAAGCAGCCAAAATGAGTTTCCTCCGTAGGGGTCTCGG
GATGTTCGGTGGCTTCCAGTTGATGGTTCAACTTGTCGCTCTCCTCCTGTCAGGTTTGGT
CTGTTGGCTGTTGCATAAAACAAAAGGTTGTTTGAATCTCCAGACTATCACAGTAAGTCA
TCAATACAGGGGAGTGAGGCAACACTTACCTTTCAGCTCACATCCCCAAACGTCCTCTTT
CGTCCATGACGTTGCTGGGCCTGAGGTGCGGCCCTGGGGGTAAGGTGGACATGTCCATTA
TTGGACGTATCCATTGGCTCTGTGTCATCAAGAGTAGTCTGAAAGAGGGATTTTTGGGAT
ACAATTTTAGACAATCTTTTATTTAGCAGCAGACTGTACATTGATTTACAGTTATGTAGA
GTCTGAAAAAAGGGGCGAGAGATGGATGACAACTACATTGATATAAGTATTGACTTACTC
TGATTCTTCTTCTTTTCTGCTCCTGGCCGGGGTTGGTTTGGTTGGCTGGGCTGTTGCATA
AAACAAAAAGTTGTTTGAATCTCCAGACTATCACACTTAATAATCAATACAGGGAAGTGA
GGCAACACTTACCGTCTTATTCCCACCGGCTGGACCTCATCAAACCCCCTTTTGGTCCCA
TGGGTTTTGGCCAGAGGTGCAGTGGGCCTAGAGGGAACAACCTGCCCACGTAAACTAAGT
GTGGACATTTTCTGGGTAAGTTCTGTCAGAAGTAAGTCAGGAGTCTGAAAGAGGAAATGT
TTGGATACATTTTTAGACCATCTTTGCCAAACAACTGCCAAACACAAGACATACAGCCAA
ATAACACATCAATATAATGTATTGTTTAGTTTAATCAAAGGATATTCAAATCACCATTGT
AGAATGAATACACTTGGTTAAATAATATGTATGTTAATGCCAGTGATTTTAAATTAAGTG
GCATCTACCTTAATTTTGTGAAATACCTGTTCACATTCCTACCGTTGTACATTGTTTTTT
TCAGCAGACTGTGAATAGCTACATTGAAACCTTTTAGATGGATGACAACTGTATTGACTT
ACTCTAAATTAAATGTGAAATTAACTTAAGTAAACATTAAAATTGTCTTGATTTACATTG
TGAGCAGTTTCTAATAACTTTGACCTTTTAGAAAATACTTCAGTCAGTTTGTCATCGATA
ACAAAGAAGTCCAGACATTAATCAACTTACCATGTGGCCACTGGGCCTCTGTAGGGTGTT
TGCAAACATCTCTGTGAATACTTTGTGATGTTTCTTCCTTCTCTCACTTTCTTTCAGCTG
CTCTTGAGGAGTGAAGACGTGGAAATGAAATGAAATCCTTTGATGTTGACATTTGATTCC
GGAACCATTGAAGAACATACAATTTACAACTTCATATAAACTCAATTAGTTCATGTACTG
TGTAAAAAAAAACACAAGGATAGGAATCCTTGTAAAAAACTATAAATGTGAGAAAAGAAA
TCGCTCATCACCTCCTCTCTCTCCCTTTTTTTGTAAAAACAAATACAAAATAAATAAAAA
AAAACTTTAAAGGATAAATGTAAACATATATCATGCATCAGTACGAAAAAAAGAAATTGA
TATTTACCTTATTAATAAGAGGGTTCACACTTGCCCTCCTCTCCGCCGCCCTCCTCCTCC
GCTCCTCTCTGCTTAACGTAAAAACAAATAAGAAATATGAAATAAATAAAAGATCTTTAC
AGGATGAATGTAAACATAAATAATCCATCATTATGGAAAAAAGAATAGGAATTGATATTT
ACCTTAATAAGGGGGTTCAATTTCTCCTCCATCCTCCTCTCTCTTCTGTCCTCCTCTCTT
CAGCCTCCTCATCTCCTCT
>noCat_Contig_70
AAGCTAGAGGCGGGGATACAGCACATTTTAACGGAAGCAGCGCAACCTGATAGGCTAACG
CGAAAGTGTGGCTTAGCGCTGATTGGCTGGCGTCACCCCGCTGTAGAACAGCTGGCTGAG
TATGATGCTCTTGACACTCCTAATGGAGACGTCCGGTGTAGCATGTGCTCTGCTGGTGAC
AGGCAGAATCAGTTGGAAGCCTACGCCAGGCGTGAGGGGATGGTCTTCCTGTCTGAACTT
ACGCTAGAGCTACATTTCAATCAGGAGAGACAGTGAGTGATTTAGACGTTAACATTTATT
ATGCCATGTGATACGTTCATGAGTTACACAACATTTATTTGGCGCTTGAACTCCACGAGG
AGATTTGAGATGGCGCTGTGTTTGCCCTGAGCGGCAGCCAACTATGAATCCCCCTCGAGG
AGTCCAGACACTGGTGGTGGTGGCTGGAGGTTCTGCTGGAGATGCTGGAGCTGCCGTTTG
AGAGCTGAATCTGCGGGGCGGACGGTGCTGGGGAGGTGGAGGGTCGCATGAGACAACAGC
AGGAAGCTAGAGGCGGGGATACAGCACATTTTAACGGAAGCAGCGCAACCTGATAGGCTA
ACGCGAAAGTGTGGCTTAGCGCTGATTGGCTGGCGTCACCCCGCTGTAGAACAGCTGGCT
GAGTATGATGCTCTTGACACTCCTAATGGAGACGTCCGGTGTAGCATGTGCTCTGCTGGT
GACAGGCAGAATCAGTTGGAAGCCTACGCCAGGCGTGAGGGGATGGTCTTCCTGTCTGAA
CTTACGCTAGAGCTACATTTCAATCAGGAGAGACAGTGAGTGATTTAGACGTTAACATTT
ATTATGCCATGTGATACGTTCATGAGTTACACAACATTTATTTGGCGCTTGAACTCCACG
AGGAGATTTGAGATGGCGCTGTGTTTGCCCTGAGCGGCAGCCAACTATGAATCCCCCTCG
AGGAGTCCAGACACTGGTGGTGGTGGCTGGAGGTTCTGCTGGAGATGCTGGAGCTGCCGT
TTGAGAGCTGAATCTGCGGGGCGGACGGTGCTGGGGAGGTGGAGGGTCGCATGAGACAAC
AGCAGGAAGCTAGAGGCGGGGATACAGCACATTTTAACGGAAGCAGCGCAACCTGATAGG
CTAACGCGAAAGTGTGGCTTAGCGCTGATTGGCTGGCGTCACCCCGCTGTAGAACAGCTG
GCTGAGTATGATGCTCTTGACACTCCTAATGGAGACGTCCGGTGTAGCATGTGCTCTGCT
GGTGACAGGCAGAATCAGTTGGAAGCCTACGCCAGGCGTGAGGGGATGGTCTTCCTGTCT
GAACTTACGCTAGAGCTACATTTCAATCAGGAGAGACAGTGAGTGATTTAGACGTTAACA
TTTATTATGCCATGTGATACGTTCATGAGTTACACAACATTTATTTGGCGCTTGAACTCC
ACGAGGAGATTTGAGATGGCGCTGTGTTTGCCCTGAGCGGCAGCCAACTATGAATCCCCC
AAAAGTGCGAAGGGTAACGCAGCGATCTACTTCCCCCCAAAATAAAGTATTACTTACCGC
GCTGGACTTGAATGGTTGCACGCCTGCCCGATGATGCTGGCTGCTATGAGATCAGGCATG
AAGTGACATTATACTGCACTAGGGTTAGGTGGATATCAGCTGTGATGAATTATATTGCGA
TTGAATGATATTGCGCTACTTACCAACAACTCTATTCCACCACTTACCCGAACTGATGCT
ATGGTGCCGCGTTGGGACACCCTTGATGAGGCGATTCTCCGGCTAGGTACTGGGTGCCCT
GTTGTGATGACTGATGTGGTCCCCATACTAGGGGGTACACGCCCTGCTTGTGCGGAATAG
CGTAGCCGGCAATGGCTAGCGGGCTGCGTGCCCTGCT
>DTX-incomp_Contig_71
GCTCATCACCTGTCCACACAGCTCACTCAAGTCTCTATGGAGTCATTCCAGTTATATTAT
CAGGTTGGTCCAGTTTTTCAGAAGTGATCATTTTGAGGAGTGAGGATTTTATTGATGACA
TGTTTAAAAAAGTTCAGGCTAAAAGGACCCATGTCTATTTGAAAGTTAAACTGTTTTGCA
ATATGAGGTCAATACAATACAGGACTGAAGTTGCTGTGCATTGTTCTAGTGCAATATGCT
GTTGAAATACAAGCATTTTTTGTGAAAATGTTTACTGTATTTGATTAATGTCATTGTATA
AAAAGAGGTTTAAATAAATACAAATCTTACAGACATACATGATTTGTATACATTTTATTT
CTGTGGTAAGAGGACTTGAAATGACTCGAAACTAAAATGGTAGGACTTTGGACTCGACTT
GAGACTTGTTGGCTTTGACTTGTGACTCGACTCGGGACTTGCCTCATCTTTGACTCGACT
TGACTTGGGACTCGAGGGCAAAGACTTGAGACTTACTTGTGACTTGCATAACAATGACTT
TGTCCCACCTCTGGTAWT
>RXX_Contig_72
GAGGGGGCCGGGCCGGACTGGCTGACAGGCCCGGGGGCCGGGACACGGTGGGGCCGGAGA
CGGAGGGCCGAGCCCGCGGCTCGGGCCCGCGTATGGGGTCCATGGACCGGGGCACAGTGG
GGACCAGTAGGGGTCCCGCCTCCTTAAACTTTCTCTCTCTTGTGTTGCAGGTTGCGGCGT
CGGACTGAGGGTGAGAGCCGGTTTGGCCCCGGGAGGGGGCCGGCGGAGAGCGCGAGGAAC
CTGCCTCCCGGGGCGCTCGATCGCCCTCTGTCCGGGCCATGTCCCGCGCCCGGACCCCCA
CGGATGGAGGATGCCAACGCCCGGACCACCCGTTGGCATCTGGCGGAAACGCAAGTTAAT
TCCATGGTGGTCCATAGGTCGGGGGTGCAGATGGTCGGGGCTGACTCCCGCTCCCGCTCC
CAGTGGGRGGGRGGGGGGGGGGAGTTGGTTAGACCGGTGGCTCCCCGGCCTAAGTCGGGC
GGTGGGGGTATGTGGGGTGAGGGGCGTGGTTAGCGCACCTGCAGCAGGGAGAGAggGAGA
GGCGATCATGGGGATCAGCTGTGCRGCGCGTGAGGCGGCACAGCTGATCCACATGATCGT
GGGATTGCGTGGGCGGGGRAGGGAGCTWSAWAAGCTCCCAGAGCCACGCAGtcAgGGARA
RAGGGAGAGTAGAGCTAGGCACGTGAATGTGGGTACTGTGAGTGAAAATGCCCAATAAAC
AGAGGAAACGTGCAATCCTGGTGTCATCATTCTGTGCTGAGCCTCTGGAGACCCCCGGTA
GGGAAGAACCTTGTTACAGTAAACAAGCTGTTGCGTCTTGAGTTCCTATTGGACGAGACT
GTGCCACGTGACCAGGGAGCGCTCTTTGGCAGCACACGAGACAACATTACTTTGTTAAGA
AACGACCGATTTCGCTGTTTTCTGAACTTCTTAGTCATCCTCTGTGTTTAGTTGTTTCTG
TTTCGGTCCCGTAGAGTTTAGTTGTTACTGAAACAGATATTTGACCCGTGAGTGAAGGAC
ACTGTGCAGAGAATGGGCTCCTCCGCTCTGAAGTTACACCGGCATCGCTTCTCGGCCTTT
TGGCTAAGATCAAGTGTAGTATCTGTTCTTATCAGTTTAATATCTGATACGTCCCCTACC
CGGGGACCATATATTAAATTGATTTTTGGAATAGGGAGATGGAATAGGGGCTTGCTCCGT
CCACTCCACGCATCGACCTGGTATTGCAGTACCTCCAGGAGCGGTGCACCCCTAAACATG
TCACAAACAAAACATACATATGTCAAACCGAGTATAGTTCATTGTGCCACTCTATCAATT
CAAGTCTATTCACTTGGTCTCAACAGTTCTGAAACTATTCATCCAGATGAAGTTAAATTA
ATGTTAGAAAGTACCTTTATTCAGCTGCATAATCATTCATTTGGCTGTAGTTCGTGTTGT
TGTTGTCAGTATTGTGATTATAGTTAGAAAACAACCTCGTTGATCACATTTGAGACCAAT
AGCTGCAGCAACAGGATGTCAGTCTCCCACCAGCAGCAGACCAAGAAATAGGAAGTGCTT
CAATTCTAGAAACTAAAGTGTGACTTTATTCTTTCATCTAAATGTGAAATGTTGATCATG
CAACTATTTTTCTTCTTCTGCACTATGACTTATTTTGGGCTCATTTAAACCAGTTGTTTG
GCTATACTCATCAGCTTTAGGTAAACTAATAGATACAACTGATGACTTTAGGTCAGCTTT
TGACATGAAAACATATTGGGGAATGGTCCGTCTTTTCTCAAGTAACGTGTAAACAAAATC
TTTGTCAGCCTACATTTTAAACTGGCTCTTCTTCTGTATTTACATTCCTGTGTATTATCT
CCCTTCTTATATTCTCAGATTTTGGTCATTTCTATATATTGAGCACCGTGATGCCTGTGA
AATGCTCCCCTGTCTCTCTGTTATCTACTGTCTATGTTCATTACATATGTAGATTCTGTT
AGGGAGACATCCTGATCAATCATGTGTTTTATCCACTGGACTCAGACTTATTTGACATAT
GTCAATTTCTCGAATTGACTTCAGGTAGAGAGAGCGAGTGAAATTTGTTATTTGTTCTTC
TTTGTGAAAATTCCCACTCTCCTGTAAGAGAGCGTGCATGTGACAGAGGGTGGGTGATGG
ACATTGTACTTCTAATTCCTTGAGAAATTTTTTCAGATCAATCAATGCAGGAAGGAAACA
TTACTTTTTGGCTGATTTTTTCACAGCATTAACCTGTGAATGGCTAAAAATAATAGACAT
TACTTTATTTTAAAAAACGGTCACAAGCCCAAATGTTTGAGAACCTAGGCTTATAGTATG
CAGGATCTGAGAGACGTATCCGGATGCAGTTCCTCTGTTCTCCGCTAGAGGGCCCATAGA
TCAGTTTGTTGTCGTCCGGCAGGTAAACGATCAAACATTAGTTTGCTCCCGCATATCGTA
TCAGAGCGGACTGATTATTATATGATTTGAAACGTTCGGCTCGTATTAATGAGTCAGTTG
ACACTATATTTGTTTAAACTAAGAAGTTACACCTCTCTCTCAGTTAGTAAATGTGGGCGG
GGGCGTGGTTaGCGCACCTGCAGCAGGGAGAGAGGGAGAGGCGATCATGGGGATCAGCTG
TGCGGCGCGTGAGGCGGCACAGCTGATCCACATGATCGTGGGATTGCGTGGGCGGGGGAG
GGAGCTTGATAAGCTCCCAGAGCCACGCAGAGGAAAAAGGGAGAGTAGAGCTAGGCACGT
GAATGTGGGTACTGTGAGTGAAAATGCCCAATAAACAGAGGAAACGTGCAATCCTGGTGT
CATCATTCTGTGCTGAGCCTCTGGAGACCCCCGGTAGGGAAGAACCTTGTTACAGTAAAC
AAGCTGTTGCGTCTTGAGTTCCTATTGGACGAGACTGTGCCACGTGACCAGGGAGCGCTC
TTTGGCAGCACACGAGACAACATTACTTTGTTAAGAAACGACCGATTTCGCTGTTTTCTG
AACTTCTTAGTCATCCTCTGTGTTTAGTTGTTTCTGTTTCGGTCCC
>noCat_Contig_73
TTATGACGGGGCCMAAGCCTCCAATGCCAGTCGCCCCTGATGACCCGTGGAGCTGTGCCA
GATCATGTACTGGTCTAGGTCTCCAGTATGGATCGTTTTATATCACTCTTCAAGGAACAT
GGCATTGATTTTTAAGTGTTGTTCATCAACACAAAGTTTGAAGAACGTTTCCATGTCGGC
TTGGTGCTGAAAGGTAATGAGAAAATCATCTTTTCCGTTTCCATCATCCAGTTGTCCTTC
TAGGACGTCCTGAAGTGCCTTTATCTGATTTTCAGGGTCCATTTGGAGAACAGCAGGCTC
CATCACCTCCCCACGGAGTAAAGGCTGGTGGCTGTTGATCCAGCTCATTGCTTTCTGAAT
GTCATTCAGGATTGGGTGCTTGACCTGGTTACAAGACCCAAGTTGAAATCAGAAATAAAT
CCCACATGCAGTCATAACTGCATTTAAATTGGTCATTTTTTACCAATGGCTTGTTCTTAA
ACATGTTACAATGAATAGGTGCAGTTCAGTGTTCAGAATAAGTCATTTTTTCATTATCAT
TTGCACTTCTTTACTGACCGAAAGGTTCTTGGAAGCATCGCCTTCGCTCATGGTAACTTC
ACAGTCCTTAATGGATACACAAAAGCATGAGTGATTGTGCAGGTTTTAATGGTGTGGAAC
ATGCTTGTGTGCAATAAACTTCCTTCACACTAACCAACTCTTTTGGTGGAGAGCTGCAAG
GCCTCTTGGCACATGGTTGGTCTTCCTCTTGGGTGTCCAGTGCCATCTGTATACAGTCCA
CCATTACAGTGGCATTTTGTTTAACGTTGCAGTACATACAATTTTTTACATTTGTGACCA
GGTGTGTATTGAAATCCTCAGTTGCTGATAGACAGCCCACAATATAGCTGCGTCCCATTA
CTGATACTCGTAACCATTACTGAGCAATGCGTTTAAAAAGGTAAAAATAAACAAGATACA
AAATTTAGCAGAGCCATGGCAAATATGTAAGAAATGGTGCGTCCTTATTAGAGGTGTACC
ATAATTATTAGACAATGTTTAACACTCATTTATCCTGCATCAGTTAACACCTAGGCTCAT
CACTGCTGTGCACATGGATTTTTTTTAAAGTTTTCAACACATTTTCACATTGGTTAAAGA
CTATCCCTGTAATCATGACAGCATACCTGTGCTCTTTGATGTTCACGTCGTCTTTTCCTT
TTTTTGTCCATCTCCTCTTTAGATCTGTGTGAGTCAATGATATCCATTAATTATA
>RXX-LARD_Contig_74
TGGAGAGCTGCTCCAGTGTTGAGCGGCCTTCCGCCTTTGTGCCTCAAACCTCTGACAATG
TCAAGGATCTCGCCTTTTGTCGCATATGTGTTCAAATAGAACTGGACAGCTGGATCTCTG
CTGTACTGAACCACWGAGACACGGTCTTTGTTGTCATCCACACTGAGTCGCTCTACTACT
CTTTGGACAAAGTTCTGCATAGCTGGGAATCCAGTTCTAGTACCATCAGATCCATCCAAC
AAGAACACAACATCTCTTCCTTTTGGCTGTGTCACCACTAGGGAACATATAATTTAGGAC
ATATTTAGGTTCATGTGTCAAACATTTACCATACGAAAGTCAGATGCTATAAGTTAATGG
CAAGATTTTTTTTCAATTGTACTGGTTGACCTGAACTTAGAGAAATACACTTTGATACAG
TTGAATTTGCATTCGACCATGATCTTAAAATGTAAATTCAGTCACATTCTTACCAGTTAC
TGTTGGTGTCAAGGGTGTGGCCCTCACTAGTGCTGTGCTCATTAGCGAGGAGAGCTGTTC
CTGGACACTGGGGAGGTCAGTGAACTCCGACACAGATAGAGTGTAATTAGGATCCTGTGT
TATTTTCTGCAGCTCTCCACTGTCAGAGCTTCTTGTTCCAATGCCAATGACAATGATGCC
CTGCTGTTTGAGCACAGAGGCTGGAGTATCTACATTGTCAAAAGACCTTCCACCATTTAG
CAGGATCAATATCTGTGGAACACCTTGCTGGTGCCTACTCCCGGCGGGGTTTGTAAAGAC
GTTGTCCCTGACGTATTGGAGGGCGGCCCCGGTGTTGAGGGGTCTTCCTCCTCTGTGTCT
CAGCCCTCTTACCGAATCCACAATATCTTCTTTTGTGGTGTATGTATTCAAATAGAAATT
GACCTCTGAATCTCTGCTGTATTGTACTACAGAGACGCGATCATTGCTTTCTCCCACATT
GAGTTTCTCAACCACTTTCTCCACAAAATCACGCATAGCAGGGAAGCCATTCCTTGTGCT
ATCAGAACCATCCAGAAGGAAAACAACATCCTTTTGGGGAGTGTCAACTGAGAAAGACAG
GAAGACAAAAAATATAAACCACTGCGAAAGGCACTCTTGTGTACTACTAATAAAAGCACA
AACATTGTCTTCTCAAATCTTTTACAGTAGATAGATAACGCCACAGCCTTTTTTAACAAA
ACAACATTGAGCTAAACAGGTATTTCATTGGATTAATTCCCCTCAATAGTAGGGGAAACT
AGTCAGCTAGCATTTCAGGCCGGCAAGAGGCTGCTTTACATACCAAGTACAGTTGGTGCT
TCTGGGGTGACGTCAATAACCACAGCCTCCAAGGAGGACTGAAGTTGCTGTTGGATTCGT
TGAAGGTCAGTGAAATCAGACACAGAGAGAGCAGAATTGCCATCGTGGGCTATCTTCTGC
AGTTCTCTGCTATCAGAACCCTTGGTTCCAATTGCAAAGGTCAAGACACCCAGCTGTTTG
AGAGCAGAGGCTGATGCATCAACACTGTCAGAAGACCGTCCACCACTTAGCAATATCAGG
ACCTGTGGAACTCCTTCCAGTCGCCTGCTTCCAGCAGAGGCTGTGAAGACATTATCCCTC
AAGTACTGGAGAGCTGCTCCAGTGTTGAGCGGCCTTCCGCCTTTGTGCCTCAAACCTCTG
ACAATGTCAAGGATCTCGCCTTTTGTCGCATATGTGTTCAAATAGAACTGGACAGCTGGA
TCTCTGCTGTACTGAACCACWGAGACACGGTCTTTGTTGTCATCCACACTGAGTCGCTCT
ACTACTCTTTGGACAAAGTTCTGCATAGCTGGGAATCCAGTTCTAGTACCATCAGATCCA
TCCAACAAGAACACAACATCTCTTCCTTTTGGCTGTGTCACCACTAGGGAACATATAATT
TAGGACATATTTAGGTTCATGTGTCAAACATTTACCATACGAAAGTCAGATGCTATAAGT
TAATAGCAAGATTTTTTTTT
>noCat_Contig_75
CTCCTCTTCCGGTCCCCCCTCCTTTCCTGTCTCAGTCGCAGTCGGAACAGAGATTTGACA
TCACGTATTTTCTGCAGCTCTCCGTTGTGTGGACGTTACGCGAAACAGTAAGTTATTAAA
ATGAATAACRATACCTCATACGTAATGATAATTAATGTTATCATGTTCTAGTTCACTTGA
AAGCTGTGACGTTAGTCATGTTTATTCCGTTTTTTTTATTCATGTGTAACTTCTTTGTAT
TTCTGTGGCCGGAAGTATCACAAGTTAACGTGAATGTGCATTCAAATGTATTATATCATG
TTTTCTACTGTAAGTCCGTAACATGCTTGTAATTATACTGTGGATAGTTTGTTACACACG
CAGTGAAAGAACAGCACGGACCCGCGGCTTCATTTGAATCACGTGAACGCGCATACACGT
GCACGTCTCCGCTGAGTAACGTTACTGAGGAACGTGTTTAAGACGCATGTAGTTTATAGT
CATGTTCATGAACTGCTCCACATTTATGTGACAGAAAGAGGTACTAATGAGCTACTAGTT
AGTTAGCAGATGAAGGTTATCAACTAACTAATAACTAATGGTGTCATTATAGATTAAACC
ACCTGCAGCCTATCAARCCGAGTATGAGTAATTATACTTAACGTTTGTTTTGAAGCTAAA
CGTTAATACTTTCCTTGAGTCATGTATTTGAATGCAGGACTTATACTTGTTAAAGAGTAT
TTACATCATGTGGTTTTATTAATATTATTTTTTTTTACTGAAGTACAAGATCTGTATACC
TTCTCCTCCACTGTTAAATCAGAGAACACCAGAATGTGATACAGTTGTTTATTACATAAT
CATATGCCACATGTCTGTTTGGGATGTCAACAGGTGAATTGAACTCTGGGCGTTTCTTGC
TCAGACACTTCACCCTTCAGAGATGTGACGGCTCTGCATCTCCATGTGAAGAAACACTGC
AGCAGGGACCGAGAGGCTCAACCTCCAGAAGAAGCTGCTTCCCCTCCGGCTCCTCTCCGA
TGACACAACCCCCACCGGCTCCTGCTGAAGCCCGTTGGGTCTGCTGTCCTTGGTTCTGTC
AGAAGGAGGTACACGCTGTCATACACACTTCATCATTCTAGTGAGGCTTTAAGTCCTTCA
AGCCCAAATACAAGAAGCTATGTATTTAATGACATTAATTCCTGTCTGTTTGCATCCCAG
ATAAAGAGCTGGAGAGAGGGATGCTGAGTATCTCTCCTTCAAGCAGCATGTGCAGAGCAG
TGAGTAAACGTTTGGTGTCTTTTATTTCTTTGTTTCTACTCGCTGAAGATTCAAAATCAT
TTACAGTTCAGCCCATTTGCTATTGATCGTGTATTCTACTCAGCATTTATGATATTGTTT
TGTCCGTGTTTAACAGCTCTTTTTGCATCATCGTCATCGTCTGCCAGACAACGACAGGGT
TTGGCAACAGAAAGAGGTTCTGAACTCAAAATATCCTGCCGACACAACTGGGACCATGAA
TTCTTATCCCACATGAAGCATGACTTTATCGTTCCGTCTCATGTTGACCATGTTCTGGTC
CTGTTTGTGTTTTGGTGTTCTACCTATCGTCCTAGTGACTATGAATTGATCCGAGCCATG
ATGAGGGTACGTATCAGTTTGTGTTTCTTATGCTCCTTTTCCTTTATGTAAGAACAAATA
TACCTGTGAAACTGCTGTGTTCCCTAACACCTTATTGCATGTGTTTGAAGTGTGTTTGAA
GTGTGTTTGAAGTGTCATGTTGCTTTCCCTGCCTGCCTAGGTTACAGCTTAATGACTGGC
TACTGAATATTAACCCATTCCAACATAAACACATGTGTATGAATGAAGTATAGTCTTTCT
ATAATAATGTTAGAAACTATTTAATTGGATTTGGCTGAGAAAAGCAGGTGAAGTAAAGAT
ACTTTCTGCCGTTACTAACAgTAGTGTTTGTGTATATGTGTATGTATATTTGTGTATATA
AATAACAATCAAGGGTTTTCCGTTGCAGTACCATCTGCAACACTGGCTGCACCAGCCAAG
GCTCAGCGTTCACAAGTAGATGGTAAACGTATCATAATTCTGTCTATTCATTGAAACATT
ACCTGTCATATTCACTGTGCTTGTATTRGTTATAAACCATGAATTGATTCCCTTTTGTGA
TCCTTCCCTCCTCGCAGACCCTGCTTTTCCTTCTGTAAAGAGCCCTGTGCCTGTTCCCCA
GCAGCTCGTGTGTCTGATGCCAGAAGGAGACGCTCATCTGTCCACAGAGGCGACCGTCAC
AGTGCCTGGTGTGTATTATTTTACCTGGATTGGTATCCTAAAAATCCATATGCAGTGTCC
ATCAAAACGGTTGTTCATTCTTTAAAATCTTTATTGTTGTAAATAAGATACTAGTGCACT
GTTTTCAGACCAAAAGTAGGCAGCACTCCAGCGTACAGCTGGCTGAGTTTCACGGACTAC
AGTGTCATGTTACATTCCTGCTTCATCTTACTGTCAATAATAACAACATGTTCAATGTTC
TCTACAGCGTCAGAGGCACTCCTGGTTTCTCCTGAGACGTCTGCAGAGCCGGGTCCACTG
CAAACTGCACAAAGAGATCAAAGTCAGTGTTGAATGTTTTTGATTTGTTTGAGTACATTG
TAAAAAGATGAGATCAGAATCTTAATAGTTTGCGATGTCTTTCTTGTCGTCTGACCAGGT
GAGCCACCAGCTGTCCCCACCTGTCTTCCTCCACAGCTTCCTGCTCCGACCGTCAGCCAG
TGGGCCTGTTCACAGCAGCAGAGGATCTGGATGGAGACAAAGCAACAAAAGCATATATAC
ATTATTATATTTGTTTTACACATTTGTGTTGTGTTTATGTGACTTTGCACTATGTGCTCA
GTGTTCAATATTGACTGTCCCTGTTGTGGTTAATAAACATATTTCATGGACTAATGTCTA
CATGTCTTATTAATATGTGAACCATTAACAGTAAAGTAATTAAGTAATTATGCAATTCAA
ATGTTTGTAGTAGGGAAACTGTAATATAATAGATTAATGACCATAAATAAGTACTTATAT
GATCTATCTGCCACTACAACATAGTGACAATCAGAAAAAAGCAAAGTGGGATACACTTTT
CTTGATTCAKAAATAGCTCTTCATCATTGATGTGTGGCATTGCCCAAAcTgagACTCGAG
AATAGAATAGAACAGGATAATATTTGAGTCTAAGGTGCTGAAAACAGAGGATGTTCAGCT
CCTTAGACAGCATTAATAATGCTGCAATTTCATTGGCTGTCAGTGAGTACCAGCTATACA
CGACTTGCCcCgcgCCGCCGTGGCAAGCGAGAATTCTAGCATTGAACCACCAATGCCTGC
ATTTCACC
>noCat_Contig_76
GGTTCTTTAATATCCTTTAATGTAGGGCTGGGCGGTATACCGTTTCAACCGGTATACCGG
TGTCAAATTTACGTACGGTATGACTTTTTCACATACCGGCACACCGGTGCCCAGCCGTAG
TCACTGGCGAAGCGGTCGGAGCTACGTGTGTTACGTGCATTGAGTCATGGTTTTAATTTT
ATAACAACAATTAATAACCCGCAACTAACGCTCTTTAACACGCTCGACAATGTGCATCAC
CCACAACTAATGCTCTTTAACAGGGTACAACAGCACAACATAATTGTTTGTGACACATAA
ACAACTTTTAACCATAGAAATTGTACATTTATTAAATTTACACCGCCGAACTGCATGCTG
GGTACAGCCCGCCCACTATCACAGAAAGAAGAAACTCCGTCGCTACATTAAAAAACGTAA
AAGAGCGATGCAGGAGGAACAAGAGAGAGCAGAGACGCACCAACACAACGTGTTGCCCAG
AGAGGAGCTGTGTCTGCTGGCTGGAGGGTTTGAAAAGTCCGACGTAGTTTAGAAAACGAT
GTATTGCAAAGAAGCTGAACATGGAGGGCATGCATGCGGACATGCATACGACATCTGGTG
GCTGCTACAGAACTCATTTAACAACTAGCGACACAACATTATTAAATTAGCTTCTGAACT
TTTATTTTTATAGAGGTAGAGCATCATAGTTTGTGCCAATGGCAAGCTGCGTTACTCGAC
CCGCTGGTGTGAGAACGTGTTGTGCATGCATGATTTAAACTGGGCATGTGTGTCCTTTGT
GAATCTCAAAAACTCATCTTTCAATCTACTTTGCACTTTTCAGCCACACCGCGGTTCTCG
ACAAGAATCTGGGGGCCAAGCACACGACACAGGGGCAGTTTGAGAAAACTTAAACCAAGC
TTTATTACATTCTACTTATTGTGGAAATATTTCTTCAGTAAATAATGCAACCTTGAAAAA
TAAGCATTGATTTGAGAAGGAAAATGTTACTCTATACAAACATTGCCATCACTCAGCATC
AATTCTAGTGGCCAAATGGCACACTTSACMKCACARCAYAcACACACACACACACGCAGT
TTTTGTACATCATCACAGACGTAAAGTGCGACTCCAACACATCACATCGCTGAGAGGGCA
CGGCACGAAGCACGACAGTCAAATCAAGTAACATCCAGGATCATTCCGGGTGCAGAAAAG
GAAACCACACCGTTTGATTTTCAAGTCGTTACACAAAAATCACAAAGAACAATGTACAAA
CAGGACACACTCATCCACACAGTGATACACACGGGGGCACGGGAACGGTTCAGCTTCGGG
TGGCCACGGCCGGAGCTTGCTGCTGGTCGCTGGACTGCAGTTGTCTTCCCAGGTACTCCC
TGTGAAAGAAAGGGCAATCAATTACACCTCAGCACTCCAAACCCACTTATTGCTGATTTA
TAGGTATTTCCGTCCACCTGATGGCATTCAGAACACCTTGAAAAGGAAAAGTTTGACATT
TTGGAAAACCTATTGGCGTTGTTGGGAAGAGTAACTTACTATAGCTTGTTTAAGACAAAA
ACAAGTTGTTTTTTTCTGGGGGTTTTGTGCAAAACAATGGAGTATTTTCATCATCCATTA
ATCTTTTCTTGACTAATCGGTCTATATAAGGATGTCATGCCTGTCACAATTAACCCGAGG
CCAAGGTGACTTCTCCAGATTGTTTTGTTGCGTCTGACCGACAGCCCAGAATGATGTTCA
GTCTACAATTACAAGTTTTGGCTCATCAAAATAGTTGCCGCTTAGTTTTCTGCCAATTGA
CCAATGGATTAAGTGATTGGAGACATTTTGATTTCAACAGCATTTAAAACACTATTTGGT
GATTACAAAATGTGATTAACGATTTGAAATGGCTGATATAATATAAACAATATCTTTTGG
GGCGGATGTTTAACCTTATAGATTAAACTGCGCTCAATTTGGACCATATTCTGACTAGTT
TTCTTACTTTTAGTCAACTAGTCTAAGGTTAAACATCAGAGAAATGAGTCATCCCTCGTC
AGACTATTTCCTGGCTGAGGGATTTTATGGCAATCTCACGATGCGGACAATACTTCAGAT
GAAATGAATAACACATAACACCAGTGAGAGCTCAGTGAGCTTCATATTGAACAGACAGAC
ATACGGTGGCATCTGTTCCGTTAATGAAATGTATTTCAGATCCCATCCAACTGATAAATG
AAAGGAAGTCGGTTCTTTAATATCCTTTAATGTCATCATAAGTGCCCTTTTTAAACTGAC
CTTTTCATATTTTGAGAATGTGAGCTTCTGACCCAGACATGGTGTACATGTTGAAATATA
CTCCCAGTACTGTGACAGGTCCCACTTCTCCTACAGGTTTCTTCTTGGCAGTAACATTTA
TGTGATATATGATACGACAACATGGCACTCACGTTGCTGCTAACCAAAATATKAATTGTC
TCTCATAAATCGGCAGATTGAMAAAGGCTAGCAGGCaaAtAcAtTCAGAAGATGGAAATG
ATGTTCTTTATATCATGCTCCTTAAAAGCTCAGATCAGTGTTCTGATAAACATCATTGCA
CTACATATTTCAGCACATTGGTTGGTTTTCTTTATCCGACCGTTCATACTGATATTTTAA
AAGGCTGTTGAGACAGCAGCACAATGGCCTCTCTGATTTTATCTTATTTATTGCTTATTG
TAAATGTGTATATATGTATAATGAGAGMTATGTGTRAYYKAGSAWRTGTCGTGATTTATT
AGATTATCGTCATAAAAATGACTTGACTGCTGTTTTTTTCCACCCATTTTCTGATTATAA
AACTAACACGTCGAGCACATTTTGCTCATTTATTAAAGAAGCTGCCACAATTATAATGTT
AAAATATGAAAAGCAAAGAAAGCTATCTGTAGAATAAGGCACATTGATTACTGGAGATTA
ACAGTACATTTTGTTGAGTAATAATTTCGGTAAAACGAGGACCGAAGGGAAGAATAACGT
TTTAAAAGTCTGAACACATTCTCCTACAATATCCTCCCTCCCTCTGTGGCTTTGTAATGG
AGTGAACTGGACCAGACATCTGGGCGTCCCCATTAGCCAGGCCGGTGAATGAAAAGCCAT
CTAATAATATGGATGATGCGATTTCCATGAAAACCGTGGACTTGTGTTTCTGTCTGGGCT
CTGAGGGCCGAGTGACTCAACAGCTGATGGACTAAAACCGGCAAAATCCGCAATTATATT
CCATCACATCTTCCATATAGTTCCGCAAAACTTGTAAAAGCAGAGCGAAAGGCAAAATTA
CAAAACTGTAGTTTCTAACCCTGAAGTCACACTTTCATCTGTGCTGTTGTCATGGCAGCA
GGGCCTTCAGAAAGTAGGGACGAGAAGATCTTCTCACGGAAACAACATCAACAAACCCAC
TCACAGTGGGCCGCTTTGAAAACATCTTCCATTTGTGGGTGAATGACACCTCACCTTTTC
CAAAATATATATATATATTTTTAAGGCTATGATCGTCTACAAAATCAAAAGTAGGGAAAG
TCCCTCTATATCCAGGGGACTCACATGAGGTCAGGAAAGTCCCTCCGCATACAGGTCGCA
CGATTCTCGCCCTATATCCATGAGTGGTCTCACCCTATATATAGGAGGGGTCTCGCCCTA
TATCCGCTATAGGGCCGAGAC
>noCat_Contig_77
GAGGGAGGGAGGGAGGGAGGGCGGATATAGGGCGGCGACCCCTCGTTAGCGGATATAGGG
CGGCATTCACCCACAAATGGAAGATGTTTTCAAAGCGGCCCACTGTGAGTGGGTTTGTTG
ATGTTGTTTCCGTGAGAAGATCTTCTCGTCCCTACTTTCTGAAGGCCCTGCTGCCATGAC
AACAGCACAGATGAAAGTGTGACTTCAGGGTTAGAAACTACAGTTTTGTAATTTTGCCTT
TCGCTCTGCTTTTACAAGTTTTGCGGAACTATATGGAAGATGTGATGGAATATAATTGCG
GATTTTGCCGGTTTTAGTCCATCAGCTGTTGAGTCACTCGGCCCTCAGAGCCCAGACAGA
AACACAAGTCCACGGTTTTCATGGAAATCGCATCATCCATATTATTAGATGGCTTTTCAT
TCACCGGCCTGGCTAATGGGGACGCCCAGATGTCTGGTCCAGTTCACTCCATTACAAAGC
CACAGAGGGAGGGAGGATATTGTAGGAGAATGTGTTCAGACTTTTAAAACGTTATTCTTC
CCTTCGGTCCTCGTTTTACCGAAATTATTACTCAACAAAATGTACTGTTAATCTCCAGTA
ATCAATGTGCCTTATTCTACAGATAGCTTTCTTTGCTTTTCATATTTTAACATTATAATT
GTGGCAGCTTCTTTAATAAATGAGCAAAATGTGCTCGACGTGTTAGTTTTATAATCAGAA
AATGGGTGGAAAAAAACAGCAGTCAAGTCATTTTTATGACGATAATCTAATAAATCACGA
CACATCCTAAATCACACATaTCTcTCATTATACaTaTAtACAMATWWACaGGCATGAAAA
TATGAAATATTTGCTGAAAAAGTAAATCTCAGTATTGTAGGTGTGGGAAGATCTGCATGA
CTTTGAGGAAAAACAAAACGTTAATGAGTTCAACAAAAGAAGGTGCTTCATGCTGAAGCA
CTCCAACTAATTATGTCTTACAGTGAGACAACTTTAATATGATACCCTCTGATTATTTCA
ATAGCGTTCGGCACAAAGGAGCCAGTTGATGCACTTGGAAGAATGACTCTGATATCCCTC
ATAATGAACGGCTGTCGACTGTCATCGACCGGCGCCATCTCGCAAAAGTGATCATTGTCT
CGCATGAATCGCATTGAAATTTGAAAGTCCAAACCTTCTATTATTCCGTTGTATTTGAAC
AAAGTTTTGGGTATTTCCTTTCGGTTGAAGGATAACCAATATCTTTGTTGTGTTTAATTT
CCAGCACTTGTTTCTGTGTGTAGGTATTAATAAATTCATGCAGAAGAAAGTGTCCTCGCT
GCAGAAGGCTGAGCCAGCCTTCATAACTCTGGCTCACCCTTCCAATTATGTTTTTATTAA
CTCTGTTGGTATTCTTAGTCAACATCTAGCTGCTATGTGCAGACCAGGTCATTCCTGATA
ACTTAATGGAAGTGTGGAGATTTCTATGTGAGATTCTCACCCTGTGAGTCTGTTTTTCTA
GGAAATAGATGATGGTTATATGAATGTTAGAGGCTGAAATCCTGTTGTTTTTGATGGATT
TAAAGTGATCCAGATCAGTTGAACCCTCACGTGAAGATGCAAACCTTTGGCTTTGTTCAC
ACTGCGTTCACCTGCTGGTCAACAATTAGATGAAACGGGAGACGTGAAAGCTTAACATAA
TTTCCATCTTCTGAATGTATTTGCCTGCTAGCCTTTKTCAATCTGCMGATTTATGAGAGA
CAATTMATATTTTGGTTAGCAGCAACGTGAGTGCCATGTTGTCGTATCATATATCACATA
AATGTTACTGCCAAGAAGAAACCTGTAGGAGAAGTGGGACCTGTCACAGTACTGGGAGTA
TATTTCAACATGTACACCATGTCTGGGTCAGAAGCTCACATTCTCAAAATATGAAAAGGT
CAGTTTAAAAAGGGCACTTATGATGACATTAAAGGATATTAAAGAACCGACTTC
>noCat_Contig_78
GAGGGCGGATATAGGGCGGCGACCCCTCGTTAGCGGATATAGGGCGGCATTCACCCACAA
ATGGAAGATGTTTTCAAAGCGGCCCACTGTGAGTGGGTTTGTTGATGTTGTTTCCGTGAG
AAGATCTTCTCGTCCCTACTTTCTGAAGGCCCTGCTGCCATGACAACAGCACAGATGAAA
GTGTGACTTCAGGGTTAGAAACTACAGTTTTGTAATTTTGCCTTTCGCTCTGCTTTTACA
AGTTTTGCGGAACTATATGGAAGATGTGATGGAATATAATTGCGGATTTTGCCGGTTTTA
GTCCATCAGCTGTTGAGTCACTCGGCCCTCAGAGCCCAGACAGAAACACAAGTCCACGGT
TTTCATGGAAATCGCATCATCCATATTATTAGATGGCTTTTCATTCACCGGCCTGGCTAA
TGGGGACGCCCAGATGTCTGGTCCAGTTCACTCCATTACAAAGCCACAGAGGGAGGGAGG
ATATTGTAGGAGAATGTGTTCAGACTTTTAAAACGTTATTCTTCCCTTCGGTCCTCGTTT
TACCGAAATTATTACTCAACAAAATGTACTGTTAATCTCCAGTAATCAATGTGCCTTATT
CTACAGATAGCTTTCTTTGCTTTTCATATTTTAACATTATAATTGTGGCAGCTTCTTTAA
TAAATGAGCAAAATGTGCTCGACGTGTTAGTTTTATAATCAGAAAATGGGTGGAAAAAAA
CAGCAGTCAAGTCATTTTTATGACGATAATCTAATAAATCACGACACATCCTAAATCACA
TGCATTCTTCAGGGCGCTTAACAAATAAACGGCATGAAAATATGAAATATTTGCTGAAAA
AGTAAATCTCAGTATTGTAGGTGTGGGAAGATCTGCATGACTTTGAGGAAAAACAAAACG
TTAATGAGTTCAACAAAAGAAGGTGAACCGAAAAGGAAATCTTTAAAGTAACTAGAAAGA
GCATTTCCTGCAGAAAATGCGTTGGAGTG
>RXX-TRIM-chim_Contig_79
TATTGGTATCAGGGTTAATCGTGCCAAGAAAAGCGGCATGGTCAATATAACCAGTAGTGT
TAACAGTCGGGAGAGGAGTGGCATTAACACCATCCTTCATGAACTTAATCCACTGTTCAC
CATAAACGTGACGATGAGGGACATAAAAAGTAAAAATGTCTACAGTAGAGTCAATAGCAA
GGCCACGACGCAATGGAGAAAGACGGAGAGCGCCAACGGCGTCCATCTCGAAGGAGTCGC
CAGCGATAACCGGAGTAGTTGAAATGGTAATAAGACGACCAATCTGACCAGCAAGGAAGC
CAAGATGGGAAAGGTCATGCGGCATACGCTCGGCGCCAGTTTGAATATTAGACATAATTT
ATCCTCAAGTAAGGGGCCGAAGCCCCTGCAATTAAAATTGTTGACCACCTACATACCAAA
GACGAGCGCCTTTACGCTTGCCTTTAGTACCTCGCAACGGCTGCGGACGACCAGGGCGAG
CGCCAGAACGTTTTTTACCTTTAGACATTACATCACTCCTTCTGCACGTAATTTTTGACG
CACGTTTTCTTCTGCGTCAGTAAGAACGTCAGTGTTTCCTGCGCGTACACGCAAGGTAAA
CGCGAACAATTCAGCGGCTTTAACCGGACGCTCGACGCCATTAATAATGTTTTCCGTAAA
TTCAGCGCCTTCCATGATGAGACAGGCCGTTTGAATGTTGACGGGATGAACATAATAAGC
AATGACGGCAGCAATAAACTCAACAGGAGCAGGAAAGCGAGGGTATCCTACAAAGTCCAG
CGTACCATAAACGCAAGCCTCAACGCAGCGACGAGCACGAGAGCGGTCAGTAGCAATCCA
AACTTTGTTACTCGTCAGAAAATCGAAATCATCTTCGGTTAAATCCAAAACGGCAGAAGC
CTGAATGAGCTTAATAGAGGCCAAAGCGGTCTGGAAACGTACGGATTGTTCAGTAACTTG
ACTCATGATTTCTTACCTATTAGTGGTTGAACAGCATCGGACTCAGATAGTAATCCACGC
TCTTTTAAAATGTCAACAAGAGAATCTCTACCATGAACAAAATGTGACTCATATCTAAAC
CAGTCCTTGACGAACGTGCCAAGCATATTAAGCCACTTCTCCTCATCCAACGCGTCAGTT
TTTGACAGAATCGTTAGTTGATGGCGAAAGGTCGCAAAGTAAGAGCTTCTCGAGCTGCGC
AAGGATAGGTCGAATTTTCTCATTTTCCGCCAGCAGTCCACTTCGATTTAATTCGTAAAC
AAGCAGTAGTAATTCCTGCTTTATCAAGATAATTTTTCGACTCATCAGAAATATCCGAAA
GTGTTAACTTCTGCGTCATGGAAGCGATAAAACTCTGCAGGTTGGATACGCCAATCATTT
TTATCGAAGCGCGCATAAATTTGAGCAGATTTGTCGTCACAGGTTGCGCCGCCAAAACGT
CGGCTACAGTAACTTTTCCCAGCCTCAATCTCATCTCTCTTTTTGCGTTCTGCTTCAATA
TCTGGTTGAACGGCGTCGCGTCGTAACCCAGCTTGGTAAGTTGGATTAAGCACTCCGTGG
ACAGATTTGTCATTGTGAGCATTTTCATCCCGAAGTTGCGGCTCATTCTGATTCTGAACA
GCTTCTTGGGAAGTAGCGACAGCTTGGTTTTTAGTGAGTTGTTCCATTCTTTAGCTCCTA
GACCTTTAGCAGCAAGGTCCATATCTGACTTTTTGTTAACGTATTTAGCCACATAGAAAC
CAACAGCCATATAACTGGTAGCTTTAAGCGGCTCACCTTTAGCATCAACAGGCCACAACC
AACCAGAACGTGAAAAAGCGTCCTGCGTGTAGCGAACTGCGATGGGCATACTGTAACCAT
AAGGCCACGTATTTTGCAAGCTATTTAACTGGCGGCGATTGCGTACCCGACGACCAAAAT
TAGGGTCAACGCTACCTGTAGGAAGTGTCCGCATAAAGTGCACCGCATGGAAATGAAGAC
GGCCATTAGCTGTACCATACTCAGGCACACAAAAATACTGATAGCAGTCGGCGTGTGAAT
CATTAGCCTTGCGACCCTCGGCAGCAAGAACCATACGACCAATATCACGAAAATAGTCAC
GCAAAGCATTGGGATTATCATAAAACGCCTCTAATCGGTCGTCAGCCAACGTGAGAGTGT
CAAAAACGATAAACCAACCATCAGCATGAGCCTGTCGCATTGCATTCATCAAACGCTGAA
TAGCAAAGCCTCTACGCGATTTCATAGTGGAGGCCTCCAGCAATCTTGAACACTCATCCT
TAATACCTTTCTTTTTGGGGTAATTATACTCATCGCGAATATCCTTAAGAGGGCGTTCAG
CAGCCAGCTTGCGGCAAAACTGCGTAACCGTCTTCTCGTTCTCTAAAAACCATTTTTCGT
CCCCTTCGGGGCGGTGGTCTATAGTGTTATTAATATCAAGTTGGGGGAGCACATTGTAGC
ATTGTGCCAATTCATCCATTAACTTCTCAGTAACAGATACAAACTCATCACGAACGTCAG
AAGCAGCCTTATGGCCGTCAACATACATATCACCATTATCGAACTCAACGCCCTGCATAC
GAAAAGACAGAATCTCTTCCAAGAGCTTGATGCGGTTATCCATCTGCTTATGGAAGCCAA
GCATTGGGGATTGAGAAAGAGTAGAAATGCCACAAGCCTCAATAGCAGGTTTAAGAGCCT
CGATACGCTCAAAGTCAAAATAATCAGCGTGACATTCAGAAGGGTAATAAGAACGAACCA
TAAAAAAGCCTCCAAGATTTGGAGGCATGAAAACATACAATTGGGAGGGTGTCAATCCTG
ACGGTTATTTCCTAGACAAATTAGAGCCAATACCATCAGCTTTACCGTCTTTCCAGAAAT
TGTTCCAAGTATCGGCAACAGCTTTATCAATACCATGAAAAATATCAACCACACCAGAAG
CAGCATCAGTGACGACATTAGAAATATCCTTTGCAGTAGCGCCAATATGAGAAGAGCCAT
ACCGCTGATTCTGCGTTTGCTGATGAACTAAGTCAACCTCAGCACTAACCTTGCGAGTCA
TTTCTTTGATTTGGTCATTGGTAAAATACTGACCAGCCGTTTGAGCTTGAGTAAGCATTT
GGCGCATAATCTCGGAAACCTGCTGTTGCTTGGAAAGATTGGTGTTTTCCATAATAGACG
CAACGCGAGCAGTAGACTCCTTCTGTTGATAAGCAAGCATCTCATTTTGTGCATATACCT
GGTCTTTCGTATTCTGGCGTGAAGTCGCCGACTGAATGCCAGCAATCTCTTTTTGAGTCT
CATTTTGCATCTCGGCAATCTCTTTCTGATTGTCCAGTTGCATTTTAGTAAGCTCTTTTT
GATTCTCAAATCCGGCGTCAACCATACCAGCAGAGGAAGCATCAGCACCAGCACGCTCCC
AAGCATTAAGCTCAGGAAATGCAGCAGCAAGATAATCACGAGTATCCTTTCCTTTATCAG
CGGCAGACTTGCCACCAAGTCCAACCAAATCAAGCAACTTATCAGAAACGGCAGAAGTGC
CAGCCTGCAACGTACCTTCAAGAAGTCCTTTACCAGCTTTAGCCATAGCACCAGAAACAA
AACTAGGGACGGCCTCATCAGGGTTAGGAACATTAGAGCCTTGAATGGCAGATTTAATAC
CAGCATCACCCATGCCTACAGTATTGTTATCGGTAGCAAGCACATCACCTTGAATGCCAC
CGGAGGCGGCTTTTTGACCGCCTCCAAACAATTTAGACATGGCGCCACCAGCAAGAGCAG
AAGCAATACCGCCAGCAATAGCACCAAACATAAATCACCTCACTTAAGTGGCTGGAGACA
AATAATCTCTTTAATAACCTGATTCAGCGAAACCAATCCGCGGCATTTAGTAGCGGTAAA
GTTAGACCAAACCATGAAACCAACATAAACATTATTGCCCGGCGTACGGGGAAGGACGTC
AATAGTCACACAGTCCTTGACGGTATAATAACCACCATCATGGCGACCATCCAAAGGATA
AACATCATAGGCAGTCGGGAGGGTAGTCGGAACCGAAGAAGACTCAAAGCGAACCAAACA
GGCAAAAAATTTAGGGTCGGCATCAAAAGCAATATCAGCACCAACAGAAACAACCTGATT
AGCGGCGTTGACAGATGTATCCATCTGAATGCAATGAAGAAAACCACCATTACCAGCATT
AACCGTCAAACTATCAAAATATAACGTTGACGATGTAGCTTTAGGTGTCTGTAAAACAGG
TGCCGAAGAAGCTGGAGTAACAGAAGTGAGAACCAGCTTATCAGAAAAAAAGTTTGAATT
ATGGCGAGAAATAAAAGTCTGAAACATGATTAAACTCCTAAGCAGAAAACCTACCGCGCT
TCGCTTGGTCAACCCCTCAGCGGCAAAAATTAAAATTTTTACCGCTTCGGCGTTATAACC
TCACACTCAATCTTTTATCACGAAGTCATGATTGAATCGCGAGTGGTCGGCAGATTGCGA
TAAACGGTCACATTAAATTTAACCTGACTATTCCACTGCAACAACTGAACGGACTGGAAA
CACTGGTCATAATCATGGTGGCGAATAAGTACGCGTTCTTGCAAATCACCAGAAGGCGGT
TCCTGAATGAATGGGAAGCCTTCAAGAAGGTGATAAGCAGGAGAAACATACGAAGGCGCA
TAACGATACCACTGACCCTCAGCAATCTTAAACTTCTTAGACGAATCACCAGAACGGAAA
ACATCCTTCATAGAAATTTCACGCGGCGGCAAGTTGCCATACAAAACAGGGTCGCCAGCA
ATATCGGTATAAGTCAAAGCACCTTTAGCGTTAAGGTACTGAATCTCTTTAGTCGCAGTA
GGCGGAAAACGAACAAGCGCAAGAGTAAACATAGTGCCATGCTCAGGAACAAAGAAACGC
GGCACAGAATGTTTATAGGTCTGTTGAACACGACCAGAAAACTGGCCTAACGACGTTTGG
TCAGTTCCATCAACATCATAGCCAGATGCCCAGAGATTAGAGCGCATGACAAGTAAAGGA
CGGTTGTCAGCGTCATAAGAGGTTTTACCTCCAAATGAAGAAATAACATCATGGTAACGC
TGCATGAAGTAATCACGTTCTTGGTCAGTATGCAAATTAGCATAAGCAGCTTGCAGACCC
ATAATGTCAATAGATGTGGTAGAAGTCGTCATTTGGCGAGAAAGCTCAGTCTCAGGAGGA
AGCGGAGCAGTCCAAATGTTTTTGAGATGGCAGCAACGGAAACCATAACGAGCATCATCT
TGATTAAGCTCATTAGGGTTAGCCTCGGTACGGTCAGGCATCCACGGCGCTTTAAAATAG
TTGTTATAGATATTCAAATAACCCTGAAACAAATGCTTAGGGATTTTATTGGTATCAGGG
TTAATCGTGCCAAGAAAAGCGGCATGGTCAATATAACCAGTAGTGTTAACAGTCGGGAGA
GGAGTGGCATTAACACCATCCTTCATGAACTTAATCCACTGTTCACCATAAACGTGACGA
TGAGGGACATAAAAAGTAAAAATGTCTACAGTAGAGTCAATAGCAAGGCCACGACGCAAT
GGAGAAAGACGGAGAGCGCCAACGGCGTCCATCTCGAAGGAGTCGCCAGCGATAACCGGA
GTAGTTGAAATGGTAATAAGACGACCAATCTGACCAGCAAGGAAGCCAAGATGGGAAAGG
TCATGCGGCATACGCTCGGCGCCAGTTTGAATATTAGACATAATTTATCCTCAAGTAAGG
GGCCGAAGCCCCTGCAATTAAAATTGTTGACCACCTACATACCAAAGACGAGCGCCTTTA
CGCTTGCCTTTAGTACCTCGCAACGGCTGCGGACGACCAGGGCGAGCGCCAGAACGTTTT
TTACCTTTAGACATTACATCACTCCTTCTGCACGTAATTTTTGACGCACGTTTTCTTCTG
CGTCAGTAAGAACGTCAGTGTTTCCTGCGCGTACACGCAAGGTAAACGCGAACAATTCAG
CGGCTTTAACCGGACGCTCGACGCCATTAATAATGTTTTCCGTAAATTCAGCGCCTTCCA
TGATGAGACAGGCCGTTTGAATGTTGACGGGATGAACATAATAAGCAATGACGGCAGCAA
TAAACTCAACAGGAGCAGGAAAGCGAGGGTATCCTACAAAGTCCAGCGTACCATAAACGC
AAGCCTCAACGCAGCGACGAGCACGAGAGCGGTCAGTAGCAATCCAAACTTTGTTACTCG
TCAGAAAATCGAAATCATCTTCGGTTAAATCCAAAACGGCAGAAGCCTGAATGAGCTTAA
TAGAGGCCAAAGCGGTCTGGAAACGTACGGATTGTTCAGTAACTTGACTCATGATTTCTT
ACCTATTAGTGGTTGAACAGCATCGGACTCAGATAGTAATCCACGCTCTTTTAAAATGTC
AACAAGAGAATCTCTACCATGAACAAAATGTGACTCATATCTAAACCAGTCCTTGACGAA
CGTGCCAAGCATATTAAGCCACTTCTCCTCATCCAACGCGTCAGTTTTTGACAGAATCGT
TAGTTGATGGCGAAAGGTCGCAAAGTAAGAGCTTCTCGAGCTGCGCAAGGATAGGTCGAA
TTTTCTCATTTTCCGCCAGCAGTCCACTTCGATTTAATTCGTAAACAAGCAGTAGTAATT
CCTGCTTTATCAAGATAATTTTTCGACTCATCAGAAATATCCGAAAGTGTTAACTTCTGC
GTCATGGAAGCGATAAAACTCTGCAGGTTGGATACGCCAATCATTTTTATCGAAGCGCGC
ATAAATTTGAGCAGATTTGTCGTCACAGGTTGCGCCGCCAAAACGTCGGCTACAGTAACT
TTTCCCAGCCTCAATCTCATCTCTCTTTTTGCGTTCTGCTTCAATATCTGGTTGAACGGC
GTCGCGTCGTAACCCAGCTTGGTAAGTTGGATTAAGCACTCCGTGGACAGATTTGTCATT
GTGAGCATTTTCATCCCGAAGTTGCGGCTCATTCTGATTCTGAACAGCTTCTTGGGAAGT
AGCGACAGCTTGGTTTTTAGTGAGTTGTTCCATTCTTTAGCTCCTAGACCTTTAGCAGCA
AGGTCCATATCTGACTTTTTGTTAACGTATTTAGCCACATAGAAACCAACAGCCATATAA
CTGGTAGCTTTAAGCGGCTCACCTTTAGCATCAACAGGCCACAACCAACCAGAACGTGAA
AAAGCGTCCTGCGTGTAGCGAACTGCGATGGGCATACTGTAACCATAAGGCCACGTATTT
TGCAAGCTATTTAACTGGCGGCGATTGCGTACCCGACGACCAAAATTAGGGTCAACGCTA
CCTGTAGGAAGTGTCCGCATAAAGTGCACCGCATGGAAATGAAGACGGCCATTAGCTGTA
CCATACTCAGGCACACAAAAATACTGATAGCAGTCGGCGTGTGAATCATTAGCCTTGCGA
CCCTCGGCAGCAAGAACCATACGACCAATATCACGAAAATAGTCACGCAAAGCATTGGGA
TTATCATAAAACGCCTCTAATCGGTCGTCAGCCAACGTGAGAGTGTCAAAAACGATAAAC
CAACCATCAGCATGAGCCTGTCGCATTGCATTCATCAAACGCTGAATAGCAAAGCCTCTA
CGCGATTTCATAGTGGAGGCCTCCAGCAATCTTGAACACTCATCCTTAATACCTTTCTTT
TTGGGGTAATTATACTCATCGCGAATATCCTTAAGAGGGCGTTCAGCAGCCAGCTTGCGG
CAAAACTGCGTAACCGTCTTCTCGTTCTCTAAAAACCATTTTTCGTCCCCTTCGGGGCGG
TGGTCTATAGTGTTATTAATATCAAGTTGGGGGAGCACATTGTAGCATTGTGCCAATTCA
TCCATTAACTTCTCAGTAACAGATACAAACTCATCACGAACGTCAGAAGCAGCCTTATGG
CCGTCAACATACATATCACCATTATCGAACTCAACGCCCTGCATACGAAAAGACAGAATC
TCTTCCAAGAGCTTGATGCGGTTATCCATCTGCTTATGGAAGCCAAGCATTGGGGATTGA
GAAAGAGTAGAAATGCCACAAGCCTCAATAGCAGGTTTAAGAGCCTCGATACGCTCAAAG
TCAAAATAATCAGCGTGACATTCAGAAGGGTAATAAGAACGAACCATAAAAAAGCCTCCA
AGATTTGGAGGCATGAAAACATACAATTGGGAGGGTGTCAATCCTGACGGTTATTTCCTA
GACAAATTAGAGCCAATACCATCAGCTTTACCGTCTTTCCAGAAATTGTTCCAAGTATCG
GCAACAGCTTTATCAATACCATGAAAAATATCAACCACACCAGAAGCAGCATCAGTGACG
ACATTAGAAATATCCTTTGCAGTAGCGCCAATATGAGAAGAGCCATACCGCTGATTCTGC
GTTTGCTGATGAACTAAGTCAACCTCAGCACTAACCTTGCGAGTCATTTCTTTGATTTGG
TCATTGGTAAAATACTGACCAGCCGTTTGAGCTTGAGTAAGCATTTGGCGCATAATCTCG
GAAACCTGCTGTTGCTTGGAAAGATTGGTGTTTTCCATAATAGACGCAACGCGAGCAGTA
GACTCCTTCTGTTGATAAGCAAGCATCTCATTTTGTGCATATACCTGGTCTTTCGTATTC
TGGCGTGAAGTCGCCGACTGAATGCCAGCAATCTCTTTTTGAGTCTCATTTTGCATCTCG
GCAATCTCTTTCTGATTGTCCAGTTGCATTTTAGTAAGCTCTTTTTGATTCTCAAATCCG
GCGTCAACCATACCAGCAGAGGAAGCATCAGCACCAGCACGCTCCCAAGCATTAAGCTCA
GGAAATGCAGCAGCAAGATAATCACGAGTATCCTTTCCTTTATCAGCGGCAGACTTGCCA
CCAAGTCCAACCAAATCAAGCAACTTATCAGAAACGGCAGAAGTGCCAGCCTGCAACGTA
CCTTCAAGAAGTCCTTTACCAGCTTTAGCCATAGCACCAGAAACAAAACTAGGGACGGCC
TCATCAGGGTTAGGAACATTAGAGCCTTGAATGGCAGATTTAATACCAGCATCACCCATG
CCTACAGTATTGTTATCGGTAGCAAGCACATCACCTTGAATGCCACCGGAGGCGGCTTTT
TGACCGCCTCCAAACAATTTAGACATGGCGCCACCAGCAAGAGCAGAAGCAATACCGCCA
GCAATAGCACCAAACATAAATCACCTCACTTAAGTGGCTGGAGACAAATAATCTCTTTAA
TAACCTGATTCAGCGAAACCAATCCGCGGCATTTAGTAGCGGTAAAGTTAGACCAAACCA
TGAAACCAACATAAACATTATTGCCCGGCGTACGGGGAAGGACGTCAATAGTCACACAGT
CCTTGACGGTATAATAACCACCATCATGGCGACCATCCAAAGGATAAACATCATAGGCAG
TCGGGAGGGTAGTCGGAACCGAAGAAGACTCAAAGCGAACCAAACAGGCAAAAAATTTAG
GGTCGGCATCAAAAGCAATATCAGCACCAACAGAAACAACCTGATTAGCGGCGTTGACAG
ATGTATCCATCTGAATGCAATGAAGAAAACCACCATTACCAGCATTAACCGTCAAACTAT
CAAAATATAACGTTGACGATGTAGCTTTAGGTGTCTGTAAAACAGGTGCCGAAGAAGCTG
GAGTAACAGAAGTGAGAACCAGCTTATCAGAAAAAAAGTTTGAATTATGGCGAGAAATAA
AAGTCTGAAACATGATTAAACTCCTAAGCAGAAAACCTACCGCGCTTCGCTTGGTCAACC
CCTCAGCGGCAAAAATTAAAATTTTTACCGCTTCGGCGTTATAACCTCACACTCAATCTT
TTATCACGAAGTCATGATTGAATCGCGAGTGGTCGGCAGATTGCGATAAACGGTCACATT
AAATTTAACCTGACTATTCCACTGCAACAACTGAACGGACTGGAAACACTGGTCATAATC
ATGGTGGCGAATAAGTACGCGTTCTTGCAAATCACCAGAAGGCGGTTCCTGAATGAATGG
GAAGCCTTCAAGAAGGTGATAAGCAGGAGAAACATACGAAGGCGCATAACGATACCACTG
ACCCTCAGCAATCTTAAACTTCTTAGACGAATCACCAGAACGGAAAACATCCTTCATAGA
AATTTCACGCGGCGGCAAGTTGCCATACAAAACAGGGTCGCCAGCAATATCGGTATAAGT
CAAAGCACCTTTAGCGTTAAGGTACTGAATCTCTTTAGTCGCAGTAGGCGGAAAACGAAC
AAGCGCAAGAGTAAACATAGTGCCATGCTCAGGAACAAAGAAACGCGGCACAGAATGTTT
ATAGGTCTGTTGAACACGACCAGAAAACTGGCCTAACGACGTTTGGTCAGTTCCATCAAC
ATCATAGCCAGATGCCCAGAGATTAGAGCGCATGACAA
>noCat_Contig_80
GCTCTCGCTTTAGACGGTTCTGCATGCCGCCGGGTTTCGGTTGCATGGCCACTTTTGGGG
GCTTCTGAGGCTTACGCCTCCCTTCCTTCACGACAGTACTCCATGCTGGTGACGGAGCCT
GGGCACTCACAGCCGCTCCCACAGACTCGCGGACAGGATCCGCCGACCCCTGCTTTTCGC
TCTCCTGGGATCCCGACAAAGCACCAGCCCGGCCAGAGTATCCACAGATCTCCTCAATAT
CCGTCATCCGACGATCCAGAGCCGCAGCAGCCGCCCCAAGACCTTCACTCACGCTTACCT
GCGCTCCCAGAGCTCCCCTTAGAGTGGAAACTTCCCGACTCAACCGTTCCATCCTGCCGA
GTAGCGCCGAGGCATCCATGTTGCCAAACCCAACAGGTGGAAGTTCATCCAGGAAGTGAG
AGACAAACCTGGGAATGTCTTCCCCGCGCTCATTGAGCACTTTCAAGCAGTCCTTAATGT
TATTAATATCCTTCTGAGCGCCTTTGTGCTTGACATTGCGTTGCGTTGTCGGGCACAATT
CAAAGAGAAGTCTCTTGGAATGCTCAATCCAGTCAGAGGAGAAGTTGTTTGAGGCTAACA
AAACAATTTCATCCTGTGATAGTGTCTTGATTTTAATAGAAATAAAGTTTAAAAACTCAT
CTTCGCTCCTGTTTGCACTTTCTGTCTCTCTTCTCTGGAAAGCCGTTCTCGGGAACTCTT
TAAAAAGAAAGATAACTCATTAAACAGCTGAAACGTTCATTTAGTCTCGTTGGCGTTAAA
CACCGAGTGCACGAAAGCCCAGCGCGATGTTTTTCAGCGGCGGATTGATCTGCTGCTGCG
TGTTAAGGGCTTCACAATTCTTTAAAAGGGCGTCAACACGTTGTTGGTTTTGGTCTTTGT
TCGTGAGACTTGTTGACAAATAAAATATTATTTATTGTTTAAAATTAAGTTGTTGTTTTT
TTTCAACCAAAAGTCCGATGAGATGACCAATAACGCTTTTATTTTTGTTTCCGCCTCGAT
ATGAAAGTTCATCTTCCAAAAAACTAATTTACGACATTTCTTTAAGTCGTGTCTTAAAAT
CCGGTAATGTTGTTTTAGGTAACGTTTGATTTTATGGGTCTATAATTATATATATTAACA
TCTCCTGGGAAGAATATTCTATTTGATAAAATATATGGAAAGTTTTGCTCATTGTTCAGT
TATTATTGTCAATTTTACTAAAGTACAAATAAGCATTTATTTATTCATAAGCATTCTAAT
TAAACACTGAAGTATATTTTCCATATAATTACATATTTCTTTCCAGGAGACTTTTTGTAA
AATATTATAAATTATTCCGAAATGGACCCATGAAATAAAATATTACTTTTTAGTTTTACA
GGTCTGTAATGTTCTAATAATTTCAGTGACAGTTTCTTGGAAAGACAATCTAATTTTTGT
TGTAATTATAATGAAATATAACTTTCTTTAAATTGTCATTAAGTTTTAATTTACAAAATA
TTTAGTTTTATTTGTACACTTGCATTGTTGTGTGCACTGATTAAATATTTTCCAGGTTAA
ACTTATACATGCTATAAAAAAAA
>noCat_Contig_81
GTAGAAACTCCGGAAGAATTCAGCCGAACGACTTCTCTCATTTGGTAGGTTTATTTCTCT
GGTCACAATCAAAGTACTAGCGCTGCAGTTGCAAGAGCAGCGCTTCGCTTCATCAACACG
CAGGTTGAGATCAAAACAGAACTGAACTCCCGTCCAACCGGAAGTCCGGCGGTTTTATAC
ACAGATTCTCGTCACAGGTTTCATCGCATCATCCTAACATCTAATTGGCTCTAACCCTTC
AAGGAGGAGGAAAGACACATGTCCTCTCCTTGTCTCACAAGACTGGGGCGTCCATGGCCA
GTCCCACTGCACCTGGTCTAACATAATGATAACATGTGAGTGTTGTGGCGGTGCCCGGTG
TGTATCTAGTCTAAACAGACAGTGGTTCCCCAGGGACCTCTCCAGCTTCATGATCCAGTA
TTATTATTATTCTGACCCTAAGCGACCTGAACAGGTTTCATAGACAAAAATGTACAATTA
TATAACGAATGTCATGATTTATATTTTCAGTACGCATATTCCTTTTAGATGTCAGTAATG
ACTCTTTTATATAACTGGTTTCTCATCATCTCAGCCAGATGTCTGTGGGGGACCCTGTGT
GGACCATGCGTGTAGCTGTCTGTCCATCCCTAATCTCAAACACTACTAAACCCATTTAGT
CATTTATTTATTATTCTATTGTTTTGGCTCACTTAGCTCAGCTTAATCTTTAATTAAAAC
ATGTGTTAATAAAATGCACTGTTATTCCTATCTGTCCACTGTGGGTTGCTGTAGCAGACC
CTGTACTGCAACGCTATCATAGATCCCACGTGGTTACGTACAGGCTATATGAAATAAGTT
TGGCACACCGGCACAATTCAACATCTGCTGTGGTTGAAAGACATTATTTCCTTCACCATT
GATTCCACAAAGACAGCTTGTATACAGGCAAGTACAAACCATGACAGATGATGTGAGAGG
GATTTACAGACTTACTTCAGTGTGTTGAACCGCTTCTGCAAAATTTCTTCCGCTTGCTGG
CAGACCTGTCGTCCCCACTCTTTAATGAACAAATAATAGCAGCACCAAATTAGCCACGAC
ACGTCACAAACCCAAACCATTCCAACTTACTCCACAATAGTCATCAGCCTTCTAACATAC
CGGAAATACTTCATGGCAAACTCAGCCATGCCCGAGAGAGTCTCCAGCTCATGGAATGAG
CCCTGGATTGAGCTCCGGTCGGCTCTCTGGACCACGGCCTCTTTACCGAGCAGCTCTGGA
TCGACGCCGCCCACGGGCCTGCTGATCGGACCTGGAGGCGAGCCCTTGGGTGGACCTGCA
GTTGTAGCGCCCCTCGCGCTTTTCCTCCTGTCTTCTATTCGGTTAAGGGGCAGACAGTGG
TAGTCCGGGGCCGCCGATGGCTGGGTGAGGTCATCAGCGAAAAGACCAGAGCGCCCTCCC
ATAGTGCCAAAACGCCAGCCTGGTGGAAACACAGACAAAAATGTTTTTCCATGAGAAAGA
GATCATGAAATACATTGAACAAGGCATATCTGAACCTAAGAACTGCTAGGTTATCACCTG
TCTAGAGTCCTTCCATTGGCTGCAGTTTGATGATGTCACCCTTGCTGAAGCTAAGCAGAC
TTTTGTCATCTGTTACAAAACTCTTCAGGGCAACCACATGGCCTGAGTCCTAGAGGGCAG
GGAGAGAGATGGTTTAGGAGGATGATATGTGGGTCACATGGCCAAAAGAGGCCCCAGAGC
ATCAAAATGAAATATAATGATGAATGATGGTGATTTAGGACTAAAGGAGTACCCGGATGA
GCTCCTGGAGGAAGAACCGGATCATGGCAGTGATCTGAGGAGCTTTGGATGACTGCATCA
CCAACTTTTCCCTCGCCAGCTCCAGTTCCACTCTGTCTG
>noCat_Contig_82
AAACTGCATTTCGTTGCTCTGTACTTGTAAATGTGTAATGACAATAAAGTTGAATCTAAA
AAAATATCAGAGGATTTGAATCTTTAATCACTAACTACATCAATAACCTGATACAGTTTC
CTTCCCTGCCAGTAGATGGTGGTCTTGTGATGTGCAGCAGGGCTCTCAGCCTCAGCCCTG
AGGCCTCACTGTCTGTATTTATTTCATAAACAAAGACTCCTAAAGTTTCTTTTAATGAAA
GAAAACAGTAAACGATTAAATGTAAAGTCAGATGCTAATTTATAATACTTCTTATCTTTA
AAATGACAGATCAGCTGTTGGTTTTCTGAGATTTCTCTTGTTTACATCTTGACTCAGTGG
TTGCTCTGGGATCTTAATCTATAGATGAACAAAAGTTTTTATTGAAATAACAACCTTTTG
TGACTCCACTGTACTTTTTCAATTAATATAACAAAGAAAAATGCAATCACTTTCAAATAA
ACCAGATTGCTCCATCAGCCAAAAACAGATAAAATGTGCAATCACTTTTCATGCAAATAA
AGTTCTACATCTGTGCAAAAAGGAACTGATATTTGGCAAATAAATAGCTTATTCTGGCTG
TTAATAACCTGTTTTGCACTGAATATATTTTTAAGATAATAACAATAAACTGCAACCTGT
GAAAAACAAAACAAGTTCAAATATTTGGCAATAAAGAGTGTTACACTGCATGTCTTCCGG
CCAACAAGTTTTATTATAGTGGCTGCAAGAGCCTGCTTTCTACTACAACTCTTTTTAAAA
CGGGGCCACTCGATTCTCTTTGCTGAGCTTCGTTTTGAGAGAGACAACAGCAGAAAAGCC
GATCTCACTTAGGTAATGACCCCCACAGCTTGGTTGTGTAACTTTACGCAACAGGGTGGG
GAGGCGCGAGACCTTCTTTCCAGACGGGATGGTGGCAGTGAGGGAGGAGAAGCCATTTTT
TAACAAATTAATTAG
>RLX-incomp-chim_Contig_83
GTAGAAACTCCGGAAGAATTCAGCCGAACGACTTCTCTCATTTGGTAGGTTTATTTCTCT
GGTCACAATCAAAGTACTAGCGCTGCAGTTGCAAGAGCAGCGCTTCGCTTCATCAACACG
CAGGTTGAGATCAAAAACAGAACCTAACCTCAATCTCCACTTCCACCTCCAACTCCAACC
CAACTCTAACTCCCTCCCACCGGAAGCCCGGTGGTTTTATACATAGATTCTTCGTCACAG
GTTTCATTACATCATCCTAGCATCTAATTGGCTCTAACCTGTCAACGGGGAGGAAAGACA
CATATCCTCCCCATCTCACAAGACTGGGCGTCCAACGCCGGTCTTCTGCAGCTGGTCTAA
CATAATAATAACAGATGTGGGTGTTGTGGCAGTGCTTGGCGTGTAACTAGTCTAAACACT
CAGCGGCTCCTCAGGGACCTCTCTGACTCCATGATAACACTATTATTCTGGCCCTGAGCG
CCCTGAACTGTTCCATAGACAAGAATGTACAATAATATAACAAACATCATGATTTATATT
TTCAATCCCCCTTTTTACATAATTCATTATGTAAACTAAACAATATGAATCAGCTACAGA
AACAGGTTATATTAATTCCTAACTATGTGTGGGTTATTTATTTAACAGTGTTAAAATCTT
TAACATATCTATTGTAGTGGCTAGATCAGTTCATAACTATGTGTGTGTTACTCCTCTCAC
AGGGTGGAAATCTCTAACATATACACATATTATACTACAAGCATGGCTAAGTCAGTTCAT
GACTATGGCTGAACACATTACAATAAAGCTAAGCTAACCCCCTGTACCCCTTCGGGCATC
CTCTAAGCACATAAGCACAATATGGCACAAGCAAAACAGTAAAGAATCATCCTAGGCCTA
CAATCTCACGCCGTCTACGTGTGTGCGTATGCTATATGGGATATGGTCAAATATTAGCAA
AGTTACTCATACAGGAATGGGGATTCTAACTCAGTCTCTTCTTCGGATCCATCGATGTCG
AATCTTACCATACCATTTTCCTCATTCTCCTCCAACAACTGTACCTGCTCTTCTAACAAA
GTCATCTGATATGGAGGGGTCAATTTAGAGTCCACGGCTGTGGTGATACACTTCAGGCAT
AACTGTCTAATACAGGGGATGCAACAACATCCACATAATGACATCACTACTGTCGCTATG
ACTATGGAGAGAAATGCAGATATAATTATGCTCTTCCACCTGCCGAACATACTACTTAAC
CGATCGTTAAGGGGGCTTACTATACCTGAGTGTTCTGCCAATTCGTGGGACATTGCTCTC
AGACCTTCTAAGGCCCTGGTAAAAGATCCATCTGGGGCTGTGTTATTTGGAATGAAAGTG
CAACAAGTTTGGCCAAACATAGAGCACACTCCTCCCTTCTCTGCCAACAACATATCGAGC
GCCATCCGGTTCTGGTAAGACATTAAAGAGGTGGCAGACAACTGTCCATGCACTCCATCT
AGGGCATCTCTAGTCTGGTTGGTCAGGCGTTGAATATTGAAATGTACATAATTCAGGCGG
TCTACATTTTTATTTACTATGATCCACGGGAGAATGGATGCAAATCCATCAGCTATTTGG
TCAGCCAGCTTGTATTCGTTAGGGACCCCTCTGGGCACTCCTATTGCATCGAAATATATG
GGGGACCCTTTATCTAAGTCTATAGTTCTCTTCTTTCTTTYCCACRGACCMACCMTTCTC
WCCCGGGTTTCTAACTGCTGGACGTTCATCCGAATTACACTGAAGGGGACTATCAACGAG
ACAGAGGCGCACGTGCCCTGCCAATTAGAGGGCAATACATTCATTAGTCGTCTTCCTCCA
CAGAACCAATAGATATCTGCCCTGGCATACTGCAACTTTGTTACATTTTCCCAACTAGTG
ACGTTAAATGTGGTACCGCACCAATCTCTCTCAATCTCACCTACCAGAGCACCAATCTCG
TTTTCCCTCGTAAGACAGGTGTACTTATTTTTCATGGGCGTAAACACCGGTGGGACCGCA
TCCCTCTGGGATCCTGGGTATATTATGTCCCACTTTTTACACTGCTGAGTTGGGTTCTCC
TGTCTATGGGCCTCTATTAAACAGTCAAGATTCTCTACCTGACTCAGGGTGGAGGGGACA
GTCCAGGTACTAGGTCTAGCATTTGCACATACCACACAATCTAGAGATTTAACTCCTTCC
GCTGCCGTAGTTACCCAGTCCATCCAATAATTCGTCTGCTCAAAACCAGTCTCTATTGCT
AATTTCACATGTATTCTCTTCATCCTAGTAACCTCAGGAACGGCTATGCTGGACTTGCTG
GTTGTCTTTGACTTCAACTTCGGAAGTATCTTAAAGTTTAGTAACCCCAGTGGGTCCCGC
CCTGATACATCCACCCCTATGGCCATGGTCCATCGATCTCCGTTCGTGGGAACACCTGGT
CTATCGGGGAATGGGGAAACTCTTAGGTCAGTTACAGAGAATAGGAGTGGATTCACCCCT
GTCTTCCCCCTTCCAGATTGATCCCGAACCATCGTTATCTTATCCTGTATTCTAACCCCT
GGCGTGGCTTTAGGCAAGACCTCCCTTAAATCCGTCTTATACCCATTAAACCCAGAGTTC
CATCCCACCACCTGCCATGATTGGCACCATGGTTCCCATATCGTCTCCGCGGGTATGCAC
ATATATACATCGTACCCCCTCCAAGCCTGGGGGTGCTCTCCACACGAAATTATTTCACAT
AAATCTATTTCAAATATTTGAGTTCCGGATTCATTCTTAACTGCAATGGTAGGGACTAAA
TCCCCCTGCTTGGCTCTTTTAGTCCTGTGTAGATAGAGCTCCTTCTCCACTAGTGGAGCG
AAGGTTGTGGTGTCATTCTTGGATTGGTCTAATTTACTCAAATAGAGTTCCCACCACATG
AAGGGAAGTCCTACCAAGAGACTTATGATTAAGAGTACCAGGAGAGTGGCCCTCGTGTTA
CATCCTAGAACAGTTTTCATTATCGCGATACCCCAGTATCAAAGCTATAGTTATTAATTA
TTGCCCCTACTAACCCCTGATTTTCCTTCCTTATTTTTATCTTTCATCTATTTTCTATCT
TGATAAGAAATACATCTATTTCTAATTTCTTTTTCTTTATTTTGTTTAGGTTTTATTCTT
ATTTTACTATGCCCTTCCGGCTCCTCAGGTTATACCTCGGTTCCTCCTCGTCTTCACAAA
CTTCACGAACTTCACGAACTTCCTCCTTTTTCTCTGAGGCTCCTGCTCCCAGGATTTCGT
TCAGCTCTCTCAAGTCACTCCTTTCATCCAGCTCTCTCAAGTCACACCTAACTTGGGCCA
ATGTTCTGTCTTTAGGGGCCAGACCTCGACAGCAGTGGGTCTTGTGTATCCAATTACTTA
TCTTATCTTCTTTCAACCACACCTTCACACAGTGTGAGGTTACCTCTGCAACCTTATACG
GTCCTTCCCAGCGGGGAGCCGTCCAGTTGAATCTGTATACCTTCTTCAGTACCCAGTCAT
CTACTTCAACGGAAGCACCCTCCCCCTCTTGCTCTTCGGACAGGATCTCCGTCACCTGTT
GAGAGATACTCATAACAGCGTTGTTCAACCGCCTCATGTAATCGGATATCTCCATATGCT
GGTATTGCAACTGACTCACAGTGGTCGGTAAGGTAGAGGTCAGTGGACATGGCATTTTCC
TACCCGTAAGTACTTCATGGGGACTTATCCCTAACTTAGAGTTTGGACTTGACCTAATTC
CATACAGTACTATGGGGAGAGCCTCAACCCAGTTCAACTTAGTGTCTGCGCATACTTTCC
CAAGCCCCTCTTTTATGGTCCTATTTGCTCTTTCTACCAGTCCCTGAGACGCTGGATGAT
ATACTGCTCCGAACTTATGAGTGATGCCAAATGTCGTCTCTATTTCTCGTAGTTCTGCGT
TAGAGAAATGTGAGCCATTGTCTGATCTTATTATTTCCGGAATGCCAAATCGGGGTATGA
GTTCCCTTGTCAACCATTTCACCACCTCTACAGCCCTCTCTGACTTTGTGGGGATAGCTT
CTACCCACCGCGAGAATGGATCAACACATACCAACAAATATCTTTTCCCTTCAACGCGAT
TCTCAGTCCCCATATCTGTAAAATCTATTACTACCTCCTTCCAAGGAGCTGTTGGGGAGG
GAAAGCTTCCCAACCCGGCTTTGAGTGCAACTTTGGGGTTGTGTTGGCAACATATCTCAC
AAGTCTGGACGTAGTATTTAGCTATATCCCTCATGAATGGATGCCACCACTTCTGAGAAA
GCAATGTCACCATCCTACCACTTGCACCATGTCCTCTGCTATGTGCTTCCTGACACAACA
TGTTCAACAGACCTGCGGAGGCTACTACTTTCCCTTCATGGTTTCTCCATATGCCTTCCT
CATCTTTTCTCGCTCCCTTCTCCATCCAAGCCTGTTTCTCTGTTGGTGCTGCCTGTTCCT
GCAATCTTCTGATGTGATCTGAGTCTAATCTTCCTCTCTCTGGCTCTTCTGTTCCCTGCA
TCATCTGGCTCTTGGGTCCATACCCTGCTGTGATCTTAGCTGCTCGGTCTGCCGCATTAT
TTCCCTTCACTATCTCAGAGGCATCTGTCTGATGTCCCTTGCATTTCATCACTGCTACCT
GTTTGGGTTCCCCTAAGGCATAGTAGAGGTCCAATAAGGGTTGCAAATGTTTTACTGGCG
TACCTTTACTGGTCACAAAACCTTTTCGTCTCCAATGGCAGAGGTCTATGTGTGCTGCTT
GTAGGGTGTATGCTGAATCTGAATAGATATTCACTCTCTTTCCCTTCGCTGCCTTACATG
CTTCTGTTAGTGCTGTCACTTCTGCAGTTTGTGCTGACGCTGGCTGTGGAACTATGCCTG
TTCCCACTGTCTCCCACCCGTCAGATGATCTTCTCACTACCGCATAAGACGCAACAATCC
CTCGGTCTTGTGTCTGATGGCTGTGGCCGTCACAGTAGTAGGTGTCGTCTGGATCAGTCA
GTGGCTCTTTTTCTAAGGTCTGGTACACCTTCATTTCATGGTCTGTTGCCTCTGCACATA
CATGCTCATTCCCATTGCCCATCTGTGTTGCCATGTTTTTAACTGAGGCCTCAAAATGTA
TGTGTGTCTTAGTCAAAAGGCTTTGCAAAGTTGCCTGCCTTGCCGCGGAGAGTGTGAAAG
TATTCGACTGTAGAAACGCCACTACTCCGTGTGTGGAATGTACAACAGTCTGGTGCTCCA
TCGTTATATGGGCTGTTTTTATCAGTGCTTTCCCTATGGCCGCTACGTGTCTTACACATG
TGGGGTGCCCTATTTCCACATTGTCTAATTTCCCACTGTAGTACATCAGAACTCTCCTAT
CCCCGCAACTCTCCCCCTTTTGAAACAGGACAGAATTCACAAATCCGTCCTTCTCATCAA
CATCAAGATGAAATGGCTTAGAATAGTCAGGTGGGTGCAACGTGGTCGCTCTGGCCATGG
CTTGTTTAATTGTTATGAACGCGGCCTCTGCCTCCTGGGTCCATATCAATGGTTTAGAGT
AATTTCGATACCCTGCTCCCTGTATAAGTCTCCTCAACGGGGACACTTCCTCTGAGAAAT
TAGCAATGAAATTCTTACTCCAGTTTACCAACCCTAAAAATGTCATCATCTCTCTCACTG
TTCCTGGCTTTGTATGCTGCAAAATCGACGATTTCTGTTCCTCAGTCATAGCTTGCCCTG
TTCTGGATACTATTCTTCCCAAAAACGTTACTCTCTGTCTCCCAATCTGCAACTTTGACT
TGGACACCTTGAATCCTTTCACCTGTAGCCACCCCAAAACCCCCTTTGTGGCCTCCATAA
TGGACTCCGAGCTGGTACCTGCTAGCAAAATGTCATCCACATACTGCAACAGCACCACTC
CAACTGGTAACTCCAGTTTCATCAGAATGCCTTTTAACACATGGTTAAATATAGAGGGCG
AGTCTAAATAGCCCTGTGGTAGGCGTGTGTACGTGTACTGCTTCCCCTGATATGAGAATG
CAAACATCTGTCTTGAACTTTCAGCCAATGGCACACAGAAGAAAGCATTTGCCAAGTCTA
TGCATGAGAACCAAGTCTTGTCTGGACCCACAGCATTCAACATTGTATAAGGGTTTGGAG
TGTCATAATTAGTCGGCACCACTACTTTATTTATTGGTCTCAAATCGTGGACCATCCTGT
AGTCTGGTTTTCCAGGTTTGGGGACCGGATTAATAGGTGTGTTCCAGGGGGACCTCGTCC
TTACCAATACACCTGCCTTCAACAGCCCTTCTATCGTTTTAGAAATCCCTACAGTCTGTT
CCATCCTTAAGGGATACTGGTAACGATAAATTGGAATCGTCCCTGGCTTTAGCTCTATTT
CAACGGGAGCCATCTCAATCAGCCCCACATCAGCTCCCCCTTTTGTCCAAAAGGTGTCTG
GAAATAAAGCTAACATGTTCTCAGTGCCCCCATGATCAGTGTTCTCTCTACCATGCGTGC
GACTAAGCATGTGTGTCTCTGGCCCTAACTGGACCTCCGATGTGTGTGCAATTCTGTACA
TGTCGATAGATGGAGAGTAATGCATGTTTTTATTCTGTGTGGGCACCCAGTCCATAGCAT
CAACCCCTGCTTTAACCATTGGACCCATGTTCTTCGCCTCTCCACCTCCCTGGACCAACA
CAGTGATGTGTGGGGCTGAAGTGTCACCGAGTGCAAACAAAACCTGCAACTCCGGGGTCA
ACTCTACAGCCGCCGCTACTCCTTGCTTCCCTGCATAGATCTCCCGAACCTTCACCGTGG
GGTGTCCATGAACCTCACTCTCGTGTTCCAGGCCTTCCCACAGGATCTCAAAGTTCTCGT
CTTGAATCAGAGAGTAGTTAAAGGTACAATGTTGTGAGTCCTCTGGCGGTGAGTACGGAT
GCAGCACCTTGAACCAAGGTCCCCATTGCTGTATGGCGTCATGCAGAGGTGAAATGTCAT
AATCAATTACTCTCCCCCACCAGACCTCCGCTTCCTTCTCCAATGTCTCTTTAGTCTCCA
GTTGGATCATTTGGTGACTATTGTAGCGTGGTGTGGCACACGTTTGCTGAGTTCCATCAG
GAAATGTCACAATAACACAGTCTTTCGTCAACTGCATTGTCACGTTTTGTTCACACAAAA
TGTCTCTTCCTACCAGATTCACTGGGCAGGCAGTAGATACCAAAAAAGATTGGTTAAAAC
AGAGCGATTTCCACCTACATGGAACCTCTATCGATAGCGGCCACTCTTCTGATCGACCCG
AAAATCCGATTACTGGCACGGTATTCCTTGAAGCTGGTAGTGGCGTATTTATTGTGGAAT
ACCTGGCTCCTGAGTCCAGCATGCACATATAGTCCCCTCCATTTATCGTGAGAGTTACCA
AAGGCTCTGGATACAGGTCGCCGTCAGCCATCGGATCTGGGCACCCCTATGGCATTTGTG
TCTGACCCGGGGCCTGATGCCACGGACCATTATTGCCTTGTGGCTGTGTCCCTAGCTGTG
CGGAGGGTGTTTGTTCCGGCCATGTAATCGCGTTCTGTGTCGGGGGATGGACAACATGGG
GGTACTGAGGCAGACTCAACTGAGAGGGCTCTCCCTGTGGCGCACAAGGATAAGGACAGG
AAATAGCCCAATGTCCCTGCTGCCCACAATTGAAACAACCACTATTTCTCTTCCTAAACT
GGCCTCTGTTACCACCACCACCCCGACCTCTCTTTCCCCACCGTCCCCTCGGTTGGCTAA
ACCCTCCGTAGGACGGGGCCCCATGCCTAGGCTGCTGTTCCGCCTGCTGCGGGACATATG
GCTGAGGGGGCAGGGCTTGAGGTGGTGCAAACTGGGCTTGCCATGGCTGTTGGTAGACCG
GTACATATGGACCCGGCTGAGGTGCTGGATACGAACCAACCGGAACCCACGGTCCAGGTG
TTTGTTCTGGTATCTGCTGCTGCACAACAGCTTGTGCCATCTGCTTTGCTTCTGTTTTGG
CTTGGTTCACCTTCTCTCTGCTCTCTTTCAACTGCACTTTAGCTAACTGCAACAGTACGC
TATTCATCTCCGTTTTATCTTTATCCCACATGTCCTTTTGTACATCAACATGGTGTGACA
CCTGAGCTGCCCAGTCACTGTAATTCATACCTGCTAGTCCCACTGTCCCTTGCAGCTGTG
TCCGTATGGCCTCCGGCAAAGATGCTACTATTATCACTCTGAACAACACCTCAGTCGTGT
TCACCCCCACGGGGTCTTCTCCCAGATTATTGTTCCATAAACTTCTGACCCTACTCAAGT
AAGCTGCTCCTCCCTCACCATCCAATGGCGGCACCACTGTAAGCTCTGCGGTCACTATCT
TTGTCGGGTACCTATATCTAAGCTCAGGCCAATAATCACTGACCCAGTGTGCTAACGGTT
CCCCATCAGCCACATCTGATGTCCCCGCACTCCTCTCTAAATGTTGCAATTCCGCTAATG
AGGCGCAGGCTACAAAAATTCTCCTAAAGTCTCCCACCCCAGGTACACTCCCCGCACATT
GCTCCAAAAAACCTCGGATCCAAGCTGCACCTCCTTTTTCAATTATCGGCAGCTTCTCCT
TCAGCATTGACACATCTGCCAGCGCAAGGGGAGAGTATGTTGTTTTCTCGTTACCATTAG
CTCCTACTGCAGTCAGGAGTGGGAACTGATATTGGGGCTCTCTGCGTGTACTTCCAGTGA
CCCTCCAGTCAACTGGTCTATTCATGTCGTCACATTGGTGTACATTTTCTCCTCTAACTT
CCCGTCTTTGATAATACCTATCCCTGCCACGCCTTAAACCTCCTGGCTCTGGATGATGTA
CCACAGCGCGCTTAGCATCTCTTTCCCGTCTTTCATTATCTCTAACCACCTGCTCTTCCT
CACTCTCTGTTTCTTCCTCTTCCTTCGCTAAACTCTCCCTTGCCTTTCCCCCTACTGGCT
CAACCTCCCTTTTAGATATCCGCTTCTCTCTCTCTGTGCCTCTAGCTCTCCCTCTCGCTG
TATCCCCAGTCCGGGATGTCATGGGTCTAGGCCCGATCGCGGGACCCCCTCTTTCTACAC
ACTCCTTTGTCTCTGCTCCCATCTCCCATTCATCGATAGTCGTCCAAAGTGGAGGGGGAA
AGGGAGAAGAAGGCAATTTCACTGTCTCCTCCAGATACTGATCTATCTGTCCCTCCTCTG
CTAGCTCTTGAGCGGTTACTTGCAATAACCCTTTATGAACTAACAACACCTGTGTCTGTT
CTGGTTCAGCTCCTCTGCTTTGTCTTAAGGGCATTTGGTGGAACGGATTTATGTGTGTGC
GTACAGGCAGCGAGTGTGCTCCGCACAGATTTGAGTGTGTGTGTGCGAGTGGTGAGTGTG
ACCTTGAGGGTGCAGCCCCTGTTATCAGCATTTGCGAAACCTCCTCATACGGCTTAGACA
AACATGGTGGCGGTACCGATTGCTCTGAACTTAGCACCTTCGGGCATATGTCAAGTGGGG
TCTCGTCGTCATTTTTAAGCATTGTTTTCACTGTTTGCGGCATCTGTCTTGCCGTCTTAC
CCATTATCACTGCATTCATTTCCCCCAGGAAATAATTACAATCGGTCAAAAACTCTTCTG
CTTGCTCCCAACTTTTCTTCTCTTTACCGCTACCTTTCCCTGTTGCTGCTAGTACCAGCT
GTGATTGCTCTCTTCCCTTTCTAGCCATGCTCAGATGGCTCACCAGTCCCTGGCATGTCG
GTTGGGGTGTTCTCTCCCCTTCCAGCATGCCTCTCTCTCTCATACTTTCTGTCCACTGCA
CATATCTCTTCGCTACACTCCCTCTATCTGCCTCTTGCGTCTTATTCATAACCCTCTCAT
ACGTTCTCAACAAGGCATGCCCTAATGTACCTTCCGGGCATCCCTTCCACACCTCGATGG
TTTTCTCCGTTCTTCCCATCTTCAACAGTTTATTTTATTAATTTATCCACACGTATCCTT
GAAGCTCAGGAGAAAGGCTGCAATACCCAATACAGTGAACTCGAACGAGAAGCTTCTACT
GTATCAGAGGGATACAGCGCTCGATCGCTGGGGTTTCTAACACCAGTCCACAAATATTGT
TTTATTTCTCCTCGCTCCGTAGTACCATAGACTATGATTTTCCCTTTTATTCCCCTTTAA
TCCCCACAGATATGTAGTCGAACACTTTCTCCCGAGGAATTCTCAGTCCACTTTTGTGTT
CTGATACACACGCTTTCAGATTTCGTTAATTCACCAAGACTTACAAAAACCACCCACACA
TTTCATGAAACACAACAAATCTTTCCCTGTGTCCTTATCTTCGCCTCTTGCGACATCGCT
ACCACAGCGGCATTATTCAAAATCCTAAACTGACCGTCACCATCATCGCTATATCGCTCC
GTGACTTCAGTTACCAGAGGTATCAATGTATCACACAGATTTCAACTTGGATTTCTCCCG
ACTAAGAGTCGACCTCCGGTAGCTCCAAAGAGCATCCCTTTGTCCTATTTAAACTCTTTA
TTCGTATTAAATAAATCCCTAATCCTGTGGACACTTATTCTCTTCCCTTTTCAACATAAC
ATCATAAACATCAGTGGAAATATGTGCTTTTACTTTACTTGTGACCAGGTACCATGTTAT
AACTATTTCTAAACTATGGGCAGAGACTCATTCAGTTGTTGACAACACAATTTAGTTTAT
CCAATCACAGACATTCTATTCATCCGAATAAAAGGTTGCCTGCTCACCTGTTCTTTATGA
GGTACCTCTCGTTGTCAACCGCCAAACAGCCGCCGACCCTCAGCAGGGCGTCCAGGCAAC
GGACGTCGTCACCGCTCTTTCTCTTTACCCAGGTCAAACAACCAACGTTCGGGGTCACCA
AATTGTTAGCATATTCTATATTGGATGCCTGGTAGAAACTCCGGAAGAATTCAGCCGAAC
AACTTCTCTCATTTTGGTAGATTTATTTCTCTGGTCACAAGCAAAGTATAAGCGCTGCAA
TTGCAAGAGCAGGGAGTCGTTTCGTCAACACGCAGGTTGGAAACCAAACAAACTTCCACC
ACAACCGGATGTTCGGCTGTTTTATACACAGATTTCCGTCACAGGTTTCATCGCATCATC
CTAACATCTAATTGGCTCTAACCTTTCAAGGAGGAGGGAAGACACATGTCCTTTCCTTGT
CTCTCCAGGCTGGGACGTCCATGGCCAGCCTACTGCAGCTGGTCTAACATAATAATAATA
ACATATGTGGGTGTTGTGGCGGTGCTCGGCGTGTATCTAGTCTAAACAGTCAGCGGTTCC
TCAGGGACCTCTCTGACTCCATGATAACACTATTATTCTGGCCCTGAGCGCCCTGAACTG
TTYCATAGACAAGAATGTACAATAATATAACAAACATCATGATTTATATTTTCAATCCCC
CTTTTTACATAATTCATTATGTAAACTAAACAATATGAATCAGCTACAGAAACAGGTTAT
ATTAATTCCTAACTATGTGTGGGTTATTTATTTAACAGTGTTAAAATCTTTAACATATCT
ATTGTAGTGGCTAGATCAGTTCATAACTATGTGTGTGTTACTCCTCTCACAGGGTGGAAA
TCTCTAACATATACACATATTATACTACAAGCATGGCTAAGTCAGTTCATGACTATGGCT
GAACACATTACAATAAAGCTAAGCTAACCCCCTGTACCCCTTCGGGCATCCTCTAAGCAC
ATAAGCACAATATGGCACAAGCAAAACAGTAAAGAATCATCCTAGGCCTACAATCTCACG
CCGTCTACGTGTGTGCGTATGCTATATGGGATATGGTCAAATATTAGCAAAGTTACTCAT
ACAGGAATGGGGATTCTAACTCAGTCTCTTCTTCGGATCCATCGATGTCGAATCTTACCA
TACCATTTTCCTCATTCTCCTCCAACAACTGTACCTGCTCTTCTAACAAAGTCATCTGAT
ATGGAGGGGTCAATTTAGAGTCCACGGCTGTGGTGATACACTTCAGGCATAACTGTCTAA
TACAGGGGATGCAACAACATCCACATAATGACATCACTACTGTCGCTATGACTATGGAGA
GAAATGCAGATATAATTATGCTCTTCCACCTGCCGAACATACTACTTAACCGATCGTTAA
GGGGGCTTACTATACCTGAGTGTTCTGCCAATTCGTGGGACATTGCTCTCAGACCTTCTA
AGGCCCTGGTAAAAGATCCATCTGGGGCTGTGTTATTTGGAATGAAAGTGCAACAAGTTT
GGCCAAACATAGAGCACACTCCTCCCTTCTCTGCCAACAACATATCGAGCGCCATCCGGT
TCTGGTAAGACATTAAAGAGGTGGCAGACAACTGTCCATGCACTCCATCTAGGGCATCTC
TAGTCTGGTTGGTCAGGCGTTGAATATTGAAATGTACATAATTCAGGCGGTCTACATTTT
TATTTACTATGATCCACGGGAGAATGGATGCAAATCCATCAGCTATTTGGTCAGCCAGCT
TGTATTCGTTAGGGACCCCTCTGGGCACTCCTATTGCATCGAAATATATGGGGGACCCTT
TATCTAAGTCTATAGTTCTCTTCTTTCTTTTCCACAGACCCACCATTCTCACCCGGGTTT
CTAACTGCTGGACGTTCATCYGAATTACACTRAWGGGRACTATCAACGAGACAGAGGCGC
ACGTGCCCTGCCAATTAGAGGGCAATACATTCATTAGTCGTCTTCCTCCACAGAACCAAT
AGATATCTGCCCTGGCATACTGCAACTTTGTTACATTTTCCCAACTAGTGACGTTAAATG
TGGTACCGCACCAATCTCTCTCAATCTCACCTACCAGAGCACCAATCTCGTTTTCCCTCG
TAAGACAGGTGTACTTATTTTTCATGGGCGTAAACACCGGTGGGACCGCATCCCTCTGGG
ATCCTGGGTATATTATGTCCCACTTTTTACACTGCTGAGTTGGGTTCTCCTGTCTATGGG
CCTCTATTAAACAGTCAAGATTCTCTACCTGACTCAGGGTGGAGGGGACAGTCCAGGTAC
TAGGTCTAGCATTTGCACATACCACACAATCTAGAGATTTAACTCCTTCCGCTGCCGTAG
TTACCCAGTCCATCCAATAATTCGTCTGCTCAAAACCAGTCTCTATTGCTAATTTCACAT
GTATTCTCTTCATCCTAGTAACCTCAGGAACGGCTATGCTGGACTTGCTGGTTGTCTTTG
ACTTCAACTTCGGAAGTATCTTAAAGTTTAGTAACCCCAGTGGGTCCCGCCCTGATACAT
CCACCCCTATGGCCATGGTCCATCGATCTCCGTTCGTGGGAACACCTGGTCTATCGGGGA
ATGGGGAAACTCTTAGGTCAGTTACAGAGAATAGGAGTGGATTCACCCCTGTCTTCCCCC
TTCCAGATTGATCCCGAACCATCGTTATCTTATCCTGTATTCTAACCCCTGGCGTGGCTT
TAGGCAAGACCTCCCTTAAATCCGTCTTATACCCATTAAACCCAGAGTTCCATCCCACCA
CCTGCCATGATTGGCACCATGGTTCCCATATCGTCTCCGCGGGTATGCACATATATACAT
CGTACCCCCTCCAAGCCTGGGGGTGCTCTCCACACGAAATTATTTCACATAAATCTATTT
CAAATATTTGAGTTCCGGATTCATTCTTAACTGCAATGGTAGGGACTAAATCCCCCTGCT
TGGCTCTTTTAGTCCTGTGTAGATAGAGCTCCTTCTCCACTAGTGGAGCGAAGGTTGTGG
TGTCATTCTTGGATTGGTCTAATTTACTCAAATAGAGTTCCCACCACATGAAGGGAAGTC
CTACCAAGAGACTTATGATTAAGAGTACCAGGAGAGTGGCCCTCGTGTTACATCCTAGAA
CAGTTTTCATTATCGCGATACCCCAGTATCAAAGCTATAGTTATTAATTATTGCCCCTAC
TAACCCCTGATTTTCCTTCCTTATTTTTATCTTTCATCTATTTTCTATCTTGATAAGAAA
TACATCTATTTCTAATTTCTTTTTCTTTATTTTGTTTAGGTTTTATTCTTATTTTACTAT
GCCCTTCCGGCTCCTCAGGTTATACCTCGGTTCCTCCTCGTCTTCACAAACTTCACGAAC
TTCACGAACTTCCTCCTTTTTCTCTGAGGCTCCTGCTCCCAGGATTTCGTTCAGCTCTCT
CAAGTCACTCCTTTCATCCAGCTCTCTCAAGTCACACCTAACTTGGGCCAATGTTCTGTC
TTTAGGGGCCAGACCTCGACAGCAGTGGGTCTTGTGTATCCAATTACTTATCTTATCTTC
TTTCAACCACACCTTCACACAGTGTGAGGTTACCTCTGCAACCTTATACGGTCCTTCCCA
GCGGGGAGCCGTCCAGTTGAATCTGTATACCTTCTTCAGTACCCAGTCATCTACTTCAAC
GGAAGCACCCTCCCCCTCTTGCTCTTCGGACAGGATCTCCGTCACCTGTTGAGAGATACT
CATAACAGCGTTGTTCAACCGCCTCATGTAATCGGATATCTCCATATGCTGGTATTGCAA
CTGACTCACAGTGGTCGGTAAGGTAGAGGTCAGTGGACATGGCATTTTCCTACCCGTAAG
TACTTCATGGGGACTTATCCCTAACTTAGAGTTTGGACTTGACCTAATTCCATACAGTAC
TATGGGGAGAGCCTCAACCCAGTTCAACTTAGTGTCTGCGCATACTTTCCCAAGCCCCTC
TTTTATGGTCCTATTTGCTCTTTCTACCAGTCCCTGAGACGCTGGATGATATACTGCTCC
GAACTTATGAGTGATGCCAAATGTCGTCTCTATTTCTCGTAGTTCTGCGTTAGAGAAATG
TGAGCCATTGTCTGATCTTATTATTTCCGGAATGCCAAATCGGGGTATGAGTTCCCTTGT
CAACCATTTCACCACCTCTACAGCCCTCTCTGACTTTGTGGGGATAGCTTCTACCCACCG
CGAGAATGGATCAACACATACCAACAAATATCTTTTCCCTTCAACGCGATTCTCAGTCCC
CATATCTGTAAAATCTATTACTACCTCCTTCCAAGGAGCTGTTGGGGAGGGAAAGCTTCC
CAACCCGGCTTTGAGTGCAACTTTGGGGTTGTGTTGGCAACATATCTCACAAGTCTGGAC
GTAGTATTTAGCTATATCCCTCATGAATGGATGCCACCACTTCTGAGAAAGCAATGTCAC
CATCCTACCACTTGCACCATGTCCTCTGCTATGTGCTTCCTGACACAACATGTTCAACAG
ACCTGCGGAGGCTACTACTTTCCCTTCATGGTTTCTCCATATGCCTTCCTCATCTTTTCT
CGCTCCCTTCTCCATCCAAGCCTGTTTCTCTGTTGGTGCTGCCTGTTCCTGCAATCTTCT
GATGTGATCTGAGTCTAATCTTCCTCTCTCTGGCTCTTCTGTTCCCTGCATCATCTGGCT
CTTGGGTCCATACCCTGCTGTGATCTTAGCTGCTCGGTCTGCCGCATTATTTCCCTTCAC
TATCTCAGAGGCATCTGTCTGATGTCCCTTGCATTTCATCACTGCTACCTGTTTGGGTTC
CCCTAAGGCATAGTAGAGGTCCAATAAGGGTTGCAAATGTTTTACTGGCGTACCTTTACT
GGTCACAAAACCTTTTCGTCTCCAATGGCAGAGGTCTATGTGTGCTGCTTGTAGGGTGTA
TGCTGAATCTGAATAGATATTCACTCTCTTTCCCTTCGCTGCCTTACATGCTTCTGTTAG
TGCTGTCACTTCTGCAGTTTGTGCTGACGCTGGCTGTGGAACTATGCCTGTTCCCACTGT
CTCCCACCCGTCAGATGATCTTCTCACTACCGCATAAGACGCAACAATCCCTCGGTCTTG
TGTCTGATGGCTGTGGCCGTCACAGTAGTAGGTGTCGTCTGGATCAGTCAGTGGCTCTTT
TTCTAAGGTCTGGTACACCTTCATTTCATGGTCTGTTGCCTCTGCACATACATGCTCATT
CCCATTGCCCATCTGTGTTGCCATGTTTTTAACTGAGGCCTCAAAATGTATGTGTGTCTT
AGTCAAAAGGCTTTGCAAAGTTGCCTGCCTTGCCGCGGAGAGTGTGAAAGTATTCGACTG
TAGAAACGCCACTACTCCGTGTGTGGAATGTACAACAGTCTGGTGCTCCATCGTTATATG
GGCTGTTTTTATCAGTGCTTTCCCTATGGCCGCTACGTGTCTTACACATGTGGGGTGCCC
TATTTCCACATTGTCTAATTTCCCACTGTAGTACATCAGAACTCTCCTATCCCCGCAACT
CTCCCCCTTTTGAAACAGGACAGAATTCACAAATCCGTCCTTCTCATCAACATCAAGATG
AAATGGCTTAGAATAGTCAGGTGGGTGCAACGTGGTCGCTCTGGCCATGGCTTGTTTAAT
TGTTATGAACGCGGCCTCTGCCTCCTGGGTCCATATCAATGGTTTAGAGTAATTTCGATA
CCCTGCTCCCTGTATAAGTCTCCTCAACGGGGACACTTCCTCTGAGAAATTAGCAATGAA
ATTCTTACTCCAGTTTACCAACCCTAAAAATGTCATCATCTCTCTCACTGTTCCTGGCTT
TGTATGCTGCAAAATCGACGATTTCTGTTCCTCAGTCATAGCTTGCCCTGTTCTGGATAC
TATTCTTCCCAAAAACGTTACTCTCTGTCTCCCAATCTGCAACTTTGACTTGGACACCTT
GAATCCTTTCACCTGTAGCCACCCCAAAACCCCCTTTGTGGCCTCCATAATGGACTCCGA
GCTGGTACCTGCTAGCAAAATGTCATCCACATACTGCAACAGCACCACTCCAACTGGTAA
CTCCAGTTTCATCAGAATGCCTTTTAACACATGGTTAAATATAGAGGGCGAGTCTAAATA
GCCCTGTGGTAGGCGTGTGTACGTGTACTGCTTCCCCTGATATGAGAATGCAAACATCTG
TCTTGAACTTTCAGCCAATGGCACACAGAAGAAAGCATTTGCCAAGTCTATGCATGAGAA
CCAAGTCTTGTCTGGACCCACAGCATTCAACATTGTATAAGGGTTTGGAGTGTCATAATT
AGTCGGCACCACTACTTTATTTATTGGTCTCAAATCGTGGACCATCCTGTAGTCTGGTTT
TCCAGGTTTGGGGACCGGATTAATAGGTGTGTTCCAGGGGGACCTCGTCCTTACCAATAC
ACCTGCCTTCAACAGCCCTTCTATCGTTTTAGAAATCCCTACAGTCTGTTCCATCCTTAA
GGGATACTGGTAACGATAAATTGGAATCGTCCCTGGCTTTAGCTCTATTTCAACGGGAGC
CATCTCAATCAGCCCCACATCAGCTCCCCCTTTTGTCCAAAAGGTGTCTGGAAATAAAGC
TAACATGTTCTCAGTGCCCCCATGATCAGTGTTCTCTCTACCATGCGTGCGACTAAGCAT
GTGTGTCTCTGGCCCTAACTGGACCTCCGATGTGTGTGCAATTCTGTACATGTCGATAGA
TGGAGAGTAATGCATGTTTTTATTCTGTGTGGGCACCCAGTCCATAGCATCAACCCCTGC
TTTAACCATTGGACCCATGTTCTTCGCCTCTCCACCTCCCTGGACCAACACAGTGATGTG
TGGGGCTGAAGTGTCACCGAGTGCAAACAAAACCTGCAACTCCGGGGTCAACTCTACAGC
CGCCGCTACTCCTTGCTTCCCTGCATAGATCTCCCGAACCTTCACCGTGGGGTGTCCATG
AACCTCACTCTCGTGTTCCAGGCCTTCCCACAGGATCTCAAAGTTCTCGTCTTGAATCAG
AGAGTAGTTAAAGGTACAATGTTGTGAGTCCTCTGGCGGTGAGTACGGATGCAGCACCTT
GAACCAAGGTCCCCATTGCTGTATGGCGTCATGCAGAGGTGAAATGTCATAATCAATTAC
TCTCCCCCACCAGACCTCCGCTTCCTTCTCCAATGTCTCTTTAGTCTCCAGTTGGATCAT
TTGGTGACTATTGTAGCGTGGTGTGGCACACGTTTGCTGAGTTCCATCAGGAAATGTCAC
AATAACACAGTCTTTCGTCAACTGCATTGTCACGTTTTGTTCACACAAAATGTCTCTTCC
TACCAGATTCACTGGGCAGGCAGTAGATACCAAAAAAGATTGGTTAAAACAGAGCGATTT
CCACCTACATGGAACCTCTATCGATAGCGGCCACTCTTCTGATCGACCCGAAAATCCGAT
TACTGGCACGGTATTCCTTGAAGCTGGTAGTGGCGTATTTATTGTGGAATACCTGGCTCC
TGAGTCCAGCATGCACATATAGTCCCCTCCATTTATCGTGAGAGTTACCAAAGGCTCTGG
ATACAGGTCGCCGTCAGCCATCGGATCTGGGCACCCCTATGGCATTTGTGTCTGACCCGG
GGCCTGATGCCACGGACCATTATTGCCTTGTGGCTGTGTCCCTAGCTGTGCGGAGGGTGT
TTGTTCCGGCCATGTAATCGCGTTCTGTGTCGGGGGATGGACAACATGGGGGTACTGAGG
CAGACTCAACTGAGAGGGCTCTCCCTGTGGCGCACAAGGATAAGGACAGGAAATAGCCCA
ATGTCCCTGCTGCCCACAATTGAAACAACCACTATTTCTCTTCCTAAACTGGCCTCTGTT
ACCACCACCACCCCGACCTCTCTTTCCCCACCGTCCCCTCGGTTGGCTAAACCCTCCGTA
GGACGGGGCCCCATGCCTAGGCTGCTGTTCCGCCTGCTGCGGGACATATGGCTGAGGGGG
CAGGGCTTGAGGTGGTGCAAACTGGGCTTGCCATGGCTGTTGGTAGACCGGTACATATGG
ACCCGGCTGAGGTGCTGGATACGAACCAACCGGAACCCACGGTCCAGGTGTTTGTTCTGG
TATCTGCTGCTGCACAACAGCTTGTGCCATCTGCTTTGCTTCTGTTTTGGCTTGGTTCAC
CTTCTCTCTGCTCTCTTTCAACTGCACTTTAGCTAACTGCAACAGTACGCTATTCATCTC
CGTTTTATCTTTATCCCACATGTCCTTTTGTACATCAACATGGTGTGACACCTGAGCTGC
CCAGTCACTGTAATTCATACCTGCTAGTCCCACTGTCCCTTGCAGCTGTGTCCGTATGGC
CTCCGGCAAAGATGCTACTATTATCACTCTGAACAACACCTCAGTCGTGTTCACCCCCAC
GGGGTCTTCTCCCAGATTATTGTTCCATAAACTTCTGACCCTACTCAAGTAAGCTGCTCC
TCCCTCACCATCCAATGGCGGCACCACTGTAAGCTCTGCGGTCACTATCTTTGTCGGGTA
CCTATATCTAAGCTCAGGCCAATAATCACTGACCCAGTGTGCTAACGGTTCCCCATCAGC
CACATCTGATGTCCCCGCACTCCTCTCTAAATGTTGCAATTCCGCTAATGAGGCGCAGGC
TACAAAAATTCTCCTAAAGTCTCCCACCCCAGGTACACTCCCCGCACATTGCTCCAAAAA
ACCTCGGATCCAAGCTGCACCTCCTTTTTCAATTATCGGCAGCTTCTCCTTCAGCATTGA
CACATCTGCCAGCGCAAGGGGAGAGTATGTTGTTTTCTCGTTACCATTAGCTCCTACTGC
AGTCAGGAGTGGGAACTGATATTGGGGCTCTCTGCGTGTACTTCCAGTGACCCTCCAGTC
AACTGGTCTATTCATGTCGTCACATTGGTGTACATTTTCTCCTCTAACTTCCCGTCTTTG
ATAATACCTATCCCTGCCACGCCTTAAACCTCCTGGCTCTGGATGATGTACCACAGCGCG
CTTAGCATCTCTTTCCCGTCTTTCATTATCTCTAACCACCTGCTCTTCCTCACTCTCTGT
TTCTTCCTCTTCCTTCGCTAAACTCTCCCTTGCCTTTCCCCCTACTGGCTCAACCTCCCT
TTTAGATATCCGCTTCTCTCTCTCTGTGCCTCTAGCTCTCCCTCTCGCTGTATCCCCAGT
CCGGGATGTCATGGGTCTAGGCCCGATCGCGGGACCCCCTCTTTCTACACACTCCTTTGT
CTCTGCTCCCATCTCCCATTCATCGATAGTCGTCCAAAGTGGAGGGGGAAAGGGAGAAGA
AGGCAATTTCACTGTCTCCTCCAGATACTGATCTATCTGTCCCTCCTCTGCTAGCTCTTG
AGCGGTTACTTGCAATAACCCTTTATGAACTAACAACACCTGTGTCTGTTCTGGTTCAGC
TCCTCTGCTTTGTCTTAAGGGCATTTGGTGGAACGGATTTATGTGTGTGCGTACAGGCAG
CGAGTGTGCTCCGCACAGATTTGAGTGTGTGTGTGCGAGTGGTGAGTGTGACCTTGAGGG
TGCAGCCCCTGTTATCAGCATTTGCGAAACCTCCTCATACGGCTTAGACAAACATGGTGG
CGGTACCGATTGCTCTGAACTTAGCACCTTCGGGCATATGTCAAGTGGGGTCTCGTCGTC
ATTTTTAAGCATTGTTTTCACTGTTTGCGGCATCTGTCTTGCCGTCTTACCCATTATCAC
TGCATTCATTTCCCCCAGGAAATAATTACAATCGGTCAAAAACTCTTCTGCTTGCTCCCA
ACTTTTCTTCTCTTTACCGCTACCTTTCCCTGTTGCTGCTAGTACCAGCTGTGATTGCTC
TCTTCCCTTTCTAGCCATGCTCAGATGGCTCACCAGTCCCTGGCATGTCGGTTGGGGTGT
TCTCTCCCCTTCCAGCATGCCTCTCTCTCTCATACTTTCTGTCCACTGCACATATCTCTT
CGCTACACTCCCTCTATCTGCCTCTTGCGTCTTATTCATAACCCTCTCATACGTTCTCAA
CAAGGCATGCCCTAATGTACCTTCCGGGCATCCCTTCCACACCTCGATGGTTTTCTCCGT
TCTTCCCATCTTCAACAGTTTATTTTATTAATTTATCCACACGTATCCTTGAAGCTCAGG
AGAAAGGCTGCAATACCCAATACAGTGAACTCGAACGAGAAGCTTCTACTGTATCAGAGG
GATACAGCGCTCGATCGCTGGGGTTTCTAACACCAGTCCACAAATATTGTTTTATTTCTC
CTCGCTCCGTAGTACCATAGACTATGATTTTCCCTTTTATTCCCCTTTAATCCCCACAGA
TATGTAGTCGAACACTTTCTCCCGAGGAATTCTCAGTCCACTTTTGTGTTCTGATACACA
CGCTTTCAGATTTCGTTAATTCACCAAGACTTACAAAAACCACCCACACATTCCATGAAA
AACAACAAATCTATCCCTGTGTCCTTAACCTTGCACCTCTTGGCATCGCTCCCTCAGCGG
CATCGCTCCCACAGCGGCATCGCTCCCACAGCGGCATCGC
>RLX-incomp_Contig_84
GTAGAAACTCCGGAAGAATTCAGCCGAACGACTTCTCTCATTTGGTAGGTTTATTTCTCT
GGTCASAATCAMMGWACTASYKCTKCAKTTGYARGWKYAKYKCTTSGCWYMATCAAMRYR
CAGGYTGAGWTCAARARCAGMRCYTMRCYTCAAWCWCCASKTYSASMTCMAAMWCSAACC
YAACTCWAWCTCCCTYCCACCSSAASYCCRRYSSWWYTMTAMMTMSMTYCYWCGKMACMG
GTKKYWTTAYAtCATMSWWKCWTCTMAYWGGcTcTaWCMTKWCAWCRKSSWRGMAWSWMA
cWTRKCCTMMCCaTSTcaCaAgACKGGGMGKMMAACRCMKRTCYTCYSCAKCTgSWCtAA
SATRRKMRTaMCAgAYGYSGGTSTTSTGgCAgtGCTtgGcGTSTAACTARTMWWAACAST
SWGSGKSTYSTCAGKGaCYTSKCTGWMWCYAKKMTAAcACtAYTMWKCtGGCCCTSAGSG
MCCTgMWCTGYTYCATARACAAKAWTSTRCMMTRAKMKMMCWAACWTCATGAYWWRWATK
TWCAATMMYMYWWYWWACATMATKMWTTATRTWWWCWAWMCMMTWTKAATMAKCWWYAGA
AACARRYWATATKAATYMCTaACtAKRWRYRGGTTAttTATtTAacAKTSYTAAWATSTK
TRRSWTATYTATTgTARYRGcTaGWTMARWTCWTAACaTATSTRTgTGTWRYKSCTMKMW
CAGKKYRKAAMTMTSTRWSWKWTACWCMTMTYAYASKRYRRRMATCTCTAACATATACaC
ATATTATACTaCAAGCATGGCtAAGTCAGTTCAtGaCTATGGCTGAACACATTaCAATAA
AGCTaagCTAACCCCCTGtACCCCTTCGGGCATCCTCTAAGCACATAAGCACAATATGGC
ACAAGCAAAACAGTAAAGAATCATCCTAGGcCTAcAATCTCACGCCGTCTACgTGTGTGC
GTATGCTATATGGGAtATGGtCAAATATTAgCAAAGtTaCTCATaCaggaaTGGGGAtTC
TAACTCAGTCTCTTCTTCGGATCCATCGATGTCgAATCTTACCAtACCATTTTCCtCaTT
CTCCTCCAACAAcTGTACCTGCTCtTcTAACaAAGTCATCTGATATGGAGGGGTCAATTT
AGaGtcCACGGCTGTgGTGATACACTTCAGGCATAACtGTCTAATAcAGGGGATgCaACA
ACATCCACaTAaTGACATCACTACTGTCGCTATGACTATGGAGAGAAATGCAGAtAtAAt
TAtgCTCTTcCACCTGCCGAACATACTACTTaACCgATCGTTAAGGGGGCTTACTATACC
TGAGTGTTCTGCCAATTCgTGGGACATTGCTCTCAGACCTTCTAAGGCCCTGGTAAAAGA
TCCATCTGGGGCtGTGtTaTTTGGAATGAAAGTGCAACAAGTTTGGCCAAACATAGAGCA
CACtCCTCCSTTCTSKKMMRACAWYAWAKMGRKSGCMRWCMRSTgTCYaKGYAMKMCATY
WaAGaGGYRKCWSWMRWCTGKYYRKKCASKCSWTSWAKRKYgAWMTSTAgYMTRRTTggt
CAGGCGKTSWAYATTKWWATKTACtATRATYCAcgGGMGaRTggMTRCAWWTYYATYWRC
TAttTGRTcCAcGSSAGMWTGKATKCaaRTcYAKSRRCYMYTcTGGKCASYCMKMTTGYA
tTCGWWAKRKAYccSKStGGRCMCTYcTATYKMAgTCKAWAKWTMTSKKSKWcYCTTTaT
CYAcAGWcCYAcYATTCTCWYCYKKSTTTCYMACWGMYSSAcCRTTCtATCCGRRTTWCt
aACTGMWggGGACKWTCAWCSaGAMWKASRCKSAMGKGSMCTRYCAAYKAGASRGcARKa
CRYWCRtTaGtCStCTKCCaWYYASAGRRcCAATASAtTcATcTRSYCtGKCWTMCTSCA
cASWWYSaWTASAtTWTCYSMMCTRGYRWMSTKMAATKTKGTWMCRYWYYMMYMWCTMKY
RAYSTYAMMTRYSRKAccGCACCAATCTCgtTYTCMMTCKYAMStACMRGWGYACtYAWT
YTYSWTKKSCSTcgWAASACMGGTgGKAcCKYATYYYTCaTGGGatCSTRRRYAcYRKTR
KGWCCgCAcTYYYTacaCTGStGAKYcTGGGtTMTccWgTcTATGKSCCWCTtWTTAMAC
WGYYRAGWTKSgtTCTaCCTGWCTMWGGGccTSKAKKRRACAGTCMAGRTWctCTAccKG
WCTcAGcRKTKGMRSRKACMRYMCARKcTAcKAGRTYTARCWYYTKCMSMTRCCRYAStW
AYCYAGWSMWTYMAMTMMTTcCGtCTGcCKYAgWWACcCAGTCtCtATtSCWAtAWTTCR
YMTGYaTYMWMWYCAgTCtCTAgTWRCcTMAtKKMACRKSTATKCTSKWCWTSCTRGTWR
YCTYWGRMtWCRRCTaTgCKGRASTWKCTKRWWGTTTaKTAACYYCARTKSGtSMMGMYC
TKAtACRTYYAcccSTAWSSCCAgTgGGTcCCRYCSWKMTMCRTYCRYSSSWAYRgCCaT
GGTCYATCGatctSSGWWYGKGGRAACWCYTaGGTCagTWWCRGRGAATaGGaGtGRAtW
CWCYYMKGTCaKTYMCMSWKMMtAgGAgTKGATcYCgAMCCMTcGTYWTCYYMctTCCWG
tATTcKAWCCCSWRSCRTSGYTWTMKKMWMSWSYWYYCTtAAMYCCtGKCKTRKMYYYAK
KMAASaCCWSMSTTMMATcCCRYCWYMTRcCCATgaTWRRCaCCAKRGTTCCatCMYAYC
RYCTSCSMKGRTWKGCAcCATaKRTWCMtCRTAYCSYCTCCgMRGSYWKGSRSWKMTMTM
CAYaCGtAMMYYMTYYMAgCMTRRRKSTRYTcTcCAMAcKaAWTTgAgTTYCRSATWcAW
TCtTaAYTKCAAWKRTWKGRRYTMMRKMYYCMTKCTTRRCTSYWWTRGTMSKGWSTARAT
MSMSCTSCTTggCTCYWYTAGTSSWGYGWAGRTWGtRGtSTCMTTCTYSRMTagTGGaKC
KAATTTRSTCAWMTWGAGKTCYMAYYACWYRAAKRGARKTCCYACCaASAgacTKAWGaK
KAAGMSTACCAggAGAgtgGMCYTMgTGTTAMATMCYAGRASAGTKtKCatYMTCGYGWT
ACMYCaSTAKMAMAGYTWTMRTTATYRMKtAtTRCCCCTACWAASCYMTGATTTTCCTTC
CTTATTTTTATCTTTCATCTATTTTCTATCTTGATAAGAAATACATCTATTTCTAATTTC
TTTTTCTTTATTTTGTTTAGGTTTTATTCTTATTTTACTATGCCCTTCCGGCTCCTCAGG
TTATACCTCGGTTCCTCCTCGTCTTCACAAACTTCACGAACTTCACGAACTTCCTCCTTT
TTCTCTGAGGCTCCTGCTCCCAGGATTTCGTTCAGCTCTCTCAAGTCACTCCTTTCATCC
AGCTCTCTCAAGTCACACCTAACTTGGGCCAATGTTCTGTCTTTAGGGGCCAGACCTCGA
CAGCAGTGGGTCTTGTGTATCCAATTACTTATCTTATCTTCTTTCAACCACACCTTCACA
CAGTGTGAGGTTACCTCTGCAACCTTATACGGTCCTTCCCAGCGGGGAGCCGTCCAGTTG
AATCTGTATACCTTCTTCAGTACCCAGTCATCTACTTCAACGGAAGCACCCTCCCCCTCT
TGCTCTTCGGACAGGATCTCCGTCACCTGTTGAGAGATACTCATAACAGCGTTGTTCAAC
CGCCTCATGTAATCGGATATCTCCATATGCTGGTATTGCAACTGACTCACAGTGGTCGGT
AAGGTAGAGGTCAGTGGACATGGCATTTTCCTACCCGTAAGTACTTCATGGGGACTTATC
CCTAACTTAGAGTTTGGACTTGACCTAATTCCATACAGTACTATGGGGAGAGCCTCAACC
CAGTTCAACTTAGTGTCTGCGCATACTTTCCCAAGCCCCTCTTTTATGGTCCTATTTGCT
CTTTCTACCAGTCCCTGAGACGCTGGATGATATACTGCTCCGAACTTATGAGTGATGCCA
AATGTCGTCTCTATTTCTCGTAGTTCTGCGTTAGAGAAATGTGAGCCATTGTCTGATCTT
ATTATTTCCGGAATGCCAAATCGGGGTATGAGTTCCCTTGTCAACCATTTCACCACCTCT
ACAGCCCTCTCTGACTTTGTGGGGATAGCTTCTACCCACCGCGAGAATGGATCAACACAT
ACCAACAAATATCTTTTCCCTTCAACGCGATTCTCAGTCCCCATATCTGTAAAATCTATT
ACTACCTCCTTCCAAGGAGCTGTTGGGGAGGGAAAGCTTCCCAACCCGGCTTTGAGTGCA
ACTTTGGGGTTGTGTTGGCAACATATCTCACAAGTCTGGACGTAGTATTTAGCTATATCC
CTCATGAATGGATGcYASYAYTTMGMKAWAKCMMTcRTSAMYggATSCYACCACTTCYSA
GMWMGCWATGTcaSCWTCCTACCACWTGCAMCAtGtMCtCTGCKAKGTRCTWCYTgWCMC
WWCATGTTCWMCAKAccTGCgSWKSCTaCWWCTTTcYCTYSMTSSYTTCTCCATAWGCCT
KYYTCaTCTKTTSKYGCTSCCTKYTCCaTSCAAgcctgTYTcTCTGWTgGTGMTgCcTGW
KYCTgcAATCTTCtSaTSTSaTCTGRSTCTWMTSTTCCTCTCTCTGGCTCTTSKGTTCCC
TGCRTSATCTRGCTSYTSGGTcCaTRCCCTKMTKTSaYCTTMRCTKCTCGGKCWKCYGYM
TKATKTCCCTTCAcTWTCTCAgMKGCAYCTGTYTGRKKTCCCYTgMAKKtCATcASTGSK
WCCWRTWWGGGTTSCcMWAWGKYWTASTRGMGKWCCWWTAMKGGTYRCAAAYSTTTTMST
SKCSWAYSKYtASWGGTCAYRWRWSCTKYTYGTMKSSWRTRGCWGAgRTCTATGTRTKCW
gCTTSTWKSSYKTaYGCTGMatCTKAATRSWTMTTYASTcKCTKTCMCTTcgCTGCMKTW
YRTGCTKMYGYTRGTGcTGKMACTWcTGCWGTTYSYRCTGWCKCYSRCYGTgSARMTATg
CYTSTYMCYACYGYMTMMSACSCRACAATcCCTCGGTCTTGTGTCTGATGGCTGTGGCCG
TCACAGTAGTAGGTGTCGTCTGGATCAGTCAGTGGCTCTTTTTCTAAGGTCTGGTACACC
TTCATTTCATGGTCTGTTGCCTCTGCACATACATGCTCATTCCCATTGCCCATCTGTGTT
GCCATGTTTTTAACTGAGGCCTCAAAATGTATGTGTGTCTTAGTCAAAAGGCTTTGCAAA
GTTGCCTGCCTTGCCGCGGAGAGTGTGAAAGTATTCGACTGTAGAAACGCCACTACTCCG
WGTGTGGAATGTACAACAGTCtGSYRCTMCWYCGTKaTRTGGRMTGTaYWWYAgTCWGgT
GCTYcaTCSYTATRKSSGCTacGTgTYTTAYaCAtGTgGSKTKCCCTATKKCCRCtAcKT
GTCtTAMWYWYSYRSKGTRSYMYATYWSMACWYTgYCTaATYYCCgCaACTSTMSYMCWT
YWGAAMYMKSMYAKMMtYCRCAAMTCtCSYCCTTYTSAWMMASRWCARRATKMAMWRRYY
YRKMMTWSTCAKSWRSRTgCAASRTGaRaTSGCTcTRGMMWWGKCWKGTKKRWKYRWYRT
GRWCGCKSYSKCYRYSKCYTGKKTMMWTRTYAWKRRYKYRGMSTMWgYYTcCtGRKWCCM
TgMTCMMTGKWTWAGWSTMMTcWWCgGRKACMCTKCtCYCTGWRWAAKTMKCaMTSAAMK
KSKWcACTYCaSTYTRMSAAcMYTARMAATGWMAtTCWTMtCTCtCASTKTWCCaWSSCT
WWRWATGtCWKCAWMWYYSWCRMTKTYYSTKSCTYWGTcATaGCtTGCMMWRTYSWSGAt
TWCTRTTCYTCagYCAWARMYKKYMCTSTtCTGKMTMCYAWTCTKCaMCWWWRACKTgKA
CWCtCTKKMWYCCWWTCWSCWRYWKYSACYYSRAMACCYYSWWTSYKKYCWCCWKWAKSS
ACYCCRARMYSSYMYYTGYKRSCWMMATRWYRKMCWCMKAgCTGSWACSYRCYASCMAAM
TGKYAWCYMCAtRYTKCAWCAGMAYSMCTYYAACWSRTaRSTYMARTWTMRWSRGMRWGY
CTWWWWASMCMTGGKTaARKMKWGWGKRCGWGTCTaRMTWSCCCTGWKRTRRGMRTGYRW
ACRTSTRcTgCTTSMMCTgWTMWGMSAATGCAMACAKMWGWcWWGMAcTTTcaGCCAAtG
KCAYRCAKRAGAAMSMATTTGYCWRGWCYAYGCATRASAWYSWAKWMKKGTYTGGASYSW
CAKMATTMRWCRKYRYMWMWRSKTTTKKAKTGTCWYAAWTMGTcGGcACCAcTMCTKTAT
YTRKTKKTCtCARWTYGKGGACCRKMYTRTAGtSTGgTKTTCCAGGKKWSSKGWCCKKAY
YAATARSTGYSTTCMASRGSgaCCTYSTcMTYRcYWWTASAMMTSCCtTcaACAGtCYST
TCYATCgYTTWAGRRATaCYgSTaACgAKWMWKTKSMATCSTYMMKGGMTWYWGSTMWMK
WTMAAYKGGARYCRTCYCWRKCWKYMSCWCWWYWKCWMCSSSWKYYRTCYMAAWSRtGYC
YgSAMATaMAGCTccMMCWTKTgTCYMARWGSYSYCWKGAWMtARWGYTMWCtMTRYYMT
SMGTGCSMCYAWGcATSWGTGtTCTCTSKMCCWWRCgTGcGAcCTMMGcATGTGTGTgCW
MTgKCYSTAcAtSTSGAYMKMYGRWGWGTaRTGCaATKYTKTWMWTSTSKRTRGRYRSMS
AGTcMATaGCAtgTYWWtMYYCTGcTKTRRSCAYYSRRYCCATRKYMTYMRCCYCTSCWY
YWMCCatTGGACCaaCAYRKTSWTSKSYKSKSCWSMWSYSTSRMCSARYRCARWSAWRWS
cTGSRRCTSMRGKGTCAMCgWSTRCARaCaaMRCCtGCWACTCCKKGSTYMMCTgCaTAS
AKCYSCCGaaCcTWCWCCKTGKKSYSTSCATRRAYCTCMCKMWCSTKYWCCRGGSSTKYC
CAcWGRAYCTCAaaSTtCTCGTSTTgaaYCAGaGMSTWSYYAMAGGTWCAAWGTTSTgMG
TCYTSWRKCRGWGAGTAcGKaTRMAGYACMWTGWWSYRAgGTCCYCaTKGCKGTAKKRCG
tSATGCAGASKTGAAMYRWSRTaMYCMATTRCTSTMYSCCASCAGASSTSMRMTTCMTWM
TcCAATKWCTCTYtMSYCWCCAGYTSGWTCMTTTSSTGWCTMTTgTAGYSTSSWGTKGSA
cWCRTTTGSTGASTWYYRTcAGGWRRTGTCACAMKWWYRCWGWSTTYCRTCAAMTGCAWT
RWCACGTTTTSKTCAcACWRMATGTCWCTTcYTaccaGaTTCACtggGCAgGCAGTAGAT
ACCaAAAAAGATTGGTTaAAACAGaGCgATTTCCACCTACATGGAACCTCTATCGATAGC
GGCCACtCTTCtgATCGACCCGAAAaTcCGATTACTGGCACGGTATTCCTTGAAgCTGGT
AGTgGCGtATTTATTGTGGAATACCTGGCTCCTGaGTCCAGCATgcACATATAGTCCCCT
CCATTTATCGTGAGAGTTACCAAAGGCTCTGGATACAGGTCGCCGTCAGCCATCGGATCT
GGGCACCCCTATGGCATTTGTGTCTGACCCGGGGCCTGATGCCACGGACCATTATTGCCT
TGTGGCTGTGTCCCTAGCTGTGCGGAGGGTGTTTGTTCCGGCCATGTAATCGCGTTCTGT
GTCGGGGGATGGACAACATGGGGGTACTGAGGCAGACTCAACTGAGAGGGCTCTCCCTGt
GGCGCACAAGGAtAagGACaGGAAATAGCCCAATGTCCCTGCTGCCCACAAtTGAAACAA
CCACTATTTCTCTTCCtAAACTGGCCTCTGTTACCACcAccACCCCGACCTCTCTtTCCC
CACCgTCCCCTCGGTTGGCTAAACCCTCCGtAGGACGGGGCCCCATGCCTMGGYTGCTRW
YCCKCCKKMKGCGGGMCMYATGSCTgAGGSKGCWGSGCYTGMKGYGGKRCAWAcTGgGCt
TGMSRKGGCWGtKGSTWGASYGGTRCAWATGGRCYYGSCTGaGSTGYTGGAKACGRWMCA
WMYGGAMCCSRCKGWSSWGSTGKWTRYKMWSSWAYCKGMWSCYRCRSWMCAGSTtGTKYS
WTCTGSTTTGCTKCTGWYWYRGCTTgGTtcRCCWTCTCTYTGCTCTSTTTYRRCTgYRST
TYASCTaWCTgCaWCWGYWCKCTaTTCAWCTSCRYTTTAKCTWWMTSCMACAtGTMCtKY
TRTWCATCaWCatSGTKTKAcWCYTKAKCYgCMCAGTCWYTGTAATtCAtACMTGSTWGW
CCCACTGtCCCWKKCAgCTGTRTYCRTAYKGCYTCCSRCRWMSMTGCWRCTaKTRTCMST
MTGRMCWMCRSCWMAGWYGYgTWCAYYMYCACKSKGWCWWCtMCCWSAKTMKTGTTCcAt
MMACTTCTGACCCTACTCAAGTAAgCTGcTccTCCCTCACCaTCCaaTGGCGGCACCAcT
GTAAGCTCTGCGGTCACTATCTTTGTCGGGtACCtAtMTSTAAGCTCMGGYCAMTaATCW
YTGWCCCWRTRTgCTAACKSWKSCCMATMAKCcACRWCYSATGTSCYMRCRSTYCtCYCW
WMAtGYYRCAMTKMYGYYMMYGMRSYSCWSKCTAMAWRAATTCYSCTAAWGWSKCSCASS
CYASRWAMAYTCYCCgYAMAKTgCTCCaaMAMMCCWSGKAYMCWMSCYGCACMTYCTYYW
WMAAWYMTCGGCAGCTKCWCCtTCMKYWTTSAMWYATCtGSCAGCKYMWSSKKMgAGYAt
gTTGWYWYMTCgtTRCCattAGCtSCWASKGSAGtcAGKAGTKGKWWCTGWTAYWKKRGC
TCTCTGCGTGKASTKSSARTGAYMYTSSRGTCaWCTGGTSTATTCMWGTcGtcACMYTSS
WGTaCAWYTKSTCYWYTMAYKTCSYSWCWTTGRTRaTACMTWTcYCTgCcaCgYCtTaAA
CYTCCYGKCTcTKGATRATSTAYCMCWGCRCGCTTAgMAYCTCYTKSCYSTSKWTSATTA
YCWCtARCCRCYTGCTCTTCCYSWCTYTCTGTTTCTTCCTCTTCCTTCgCTaAACTCTCC
CTTgCCTtTCCCCCTACTGGCTCAACCTCCCttTTAGATATCCGCTTCTCTCTCTCTGTG
CCTCTAGCTCTCCCTCTCGCTGTATCCCCAGTcCGGGATGTCATGGGTCTAGGCCCGATC
gCGGGACCCCCTCTTTCTACACACTCCTTTGTCTCTGCTCCCATCTCCCATTCATCGATA
GTCGTCCAAAGTGGAGGGGGAAAGGGAGAAGAAGGCAATTTCACTGTCTMMKSSAGAKAM
KGATYTMWCTGTCCCTCCKMTRCTAKCTMTTGaKCgSYTMCTTGCaaTARCYCTTKAKGW
ACTWRCAAYAMCYSTKTMTGWWCTggWWCARCWCCTSTGCTTTSTSTTMAGSKCMTYTGK
TKGWMYKRAKKKATKTGtGTGcGWACaGGcAKYKAGTGTGcTSCGYACAGRYWKGAGTGT
GTSYGYRCGAKTGGTGWGTGTGWSCttGAGGGTGcAGccccTGTKAYCWKSAKtKGYGMA
RCCtCCTSWTACRGCTTWGMSAAACMTSSTggCRgTACSGMTTRSWCtRAACWTRGSRCS
KTMSSGcATaTGTCAASTKRGSWCtCKTCGKCATTKTYAAGYRKKGTTKTCRCWKTTTKM
RGCATcTGTYTTRCYGTcTTRCSCATTRTCWcTGCMKTCaTTWCCCYCAKGMAWTMATTW
CMMYCRGKMAAWAAcTcTWCtRMTYGSTCMMAACTYTTCTKCTcTKYWCCgCtACCTTTc
YCtgTTgCTgCTaGTACCaGCTGTGATTGCtCTCTTCcCtTTCTAGCCAtGCTCAGATGG
CTCACcaGTCCCTGGCATGTCGGTTGGGGTGtTCTCTCCCCTTCCAGCATGCCTCTCTCT
CTCATACTTTCTGTCCACTGCACATATCTCTTCGCTACACTCCCTCTATCTGCCTCTTGC
GTCTTATTCATAACCCTCTCATACGTTCTCAACAAGGCATGCCCTAATGTACCTTCCGGG
CATCCCTTCCACACCTCGATGGTTTTCTCCGTTCTTCCCATCTTCAACAGTTTATTTTAT
TAATTTATCCACACGTATCCTTGAAGCTCAGGAGAAAGGCTGCAATACCCAATACAGTGA
ACTCGAACGAGAAGCTTCTACTGTATCAGAGGGATACAGCGCTCGATCGCTGGGGTTTCT
AACACCAGTCCACAAATATTGTTTTATTTCTCCTCGCTCCGTAGTACCATAGACTATGAT
TTTCCCTTTTATTCCCCTTTAATCCCCACAGATATGTAGTCGAACACTTTCTCCCGAGGA
ATTCTCAGTCCACTTTTGTGTTCTGATACACACGCTTTCAGATTTCGTTAATTCACCAAG
ACTTACAAAAACCACCCACACATTCCATSAAARACWACAAAWCYAYCCCYRTKTCCTKAA
MCWWRCAMMTCTTKSCMTcGCTYCCTCAgcGgCATCGCtCCCWCaGCGGCATCGCTMCCA
CAGCGGCATKMtTCWAAAYCCTAAACTGACCGYCACCWTCATCGCTATATCGCTCCGTGA
CTTCAGTTACCAGAGGTATCAATGTATCACACAGATTTCAACTTGGATTTCTCCCGACTA
AGAGTCGACCTCCGGTAGCTCCAAAGAGCATCCCTTTGTCCTATTTAAACTCTTTATTCG
TATTAAATAAATCCCTAATCCTGTGGACACTTATTCTCTTCCCTTTTCAACATAACATCA
TAAACATCAGTGGAAATATGTGCTTTTACTTTACTTGTGACCAGGTACCATGTTATAACT
ATTTCTAAACTATGGGCAGAGACTCATTCAGTTGTTGACAACACAATTTAGTTTATCCAA
TCACAGACATTCTATTCATCCGAATAAAAGGTTGCCTGCTCACCTGTTCTTTATGAGGTA
CCTCTCGTTGTCAACCGCCAAACAGCCGCCGACCCTCAGCAGGGCGTCCAGGCAACGGAC
GTCGTCACCGCTCTTTCTCTTTACCCAGGTCAAACAACCAACGTTCGGGGTCACCAAATT
GTTAGCATATTCTATATTGGATGCCTGGTAGAAACTCCGGAAGAATTCAGCCGAACAACT
TCTCTCATTTTGGTAGATTTATTTCTCTGGTCACAAGCAAAGTATAAGCGCTGCAATTGC
AAGAGCAGGGAGTCGTTTCGTCAACACGCAGGTTGGAAACCAAACAAACTTCCACCACAA
CCGGATGTTCGGCTGTTTTATACACAGATTTTCGTCACAGGTTTCATCGCATCATCCTAA
CATCTAATTGGCTCTAACCCTTCAAGGAGGAGGAAAGACACATGTCCTCTCCTTGTCTCA
CAAGACTGGGGCGTCCATGGCCAGTCCCACTGCACCTGGTCTAACATAATGATAACATGT
GAGTGTTGTGGCGGTGCCCGGTGTGTATCTAGTCTAAACAGWCAGTGGTTCCCCAGGGAC
CTCTCCAGCTTCATGATCCAGTATTATTATTATTCTGACCCTAAGCGACCTGAACAGGTT
TCATAGACAAAAATGTACAATTATATAACGAATGTCATGATTTATATTTTCAGTACGCAT
ATTCCTTTTAGATGTCAGTAATGACTCTTTTATATAACTGGTTTCTCATCATCTCAGCCA
GATGTCTGTGGGGGACCCTGTGTGGACCATGCGTGTAGCTGTCTGTCCATCCCTAATCTC
AAACACTACTAAACCCATTTAGTCATTTATTTATTATTCTATTGTTTTGGCTCACTTAGC
TCAGCTTAATCTTTAATTAAAACATGTGTTAATAAAATGCACTGTTATTCCTATCTGTCC
ACTGTGGGTTGCTGTAGCAGACCCTGTACTGCAACGCTATCATAGATCCCACGTGGTTAC
GTACAGGCTATATGAAATAAGTTTGGCACACCGGCACAATTCAACATCTGCTGTGGTTGA
AAGACATTATTTCCTTCACCATTGATTCCACAAAGACAGCTTGTATACAGGCAAGTACAA
ACCATGACAGATGATGTGAGAGGGATTTACAGACTTACTTCAGTGTGTTGAACCGCTTCT
GCAAAATTTCTTCCGCTTGCTGGCAGACCTGTCGTCCCCACTCTTTAATGAACAAATAAT
AGCAGCACCAAATTAGCCACGACACGTCACAAACCCAAACCATTCCAACTTACTCCACAA
TAGTCATCAGCCTTCTAACATACCGGAAATACTTCATGGCAAACTCAGCCATGCCCGAGA
GAGTCTCCAGCTCATGGAATGAGCCCTGGATTGAGCTCCGGTCGGCTCTCTGGACCACGG
CCTCTTTACCGAGCAGCTCTGGATCGACGCCGCCCACGGGCCTGCTGATCGGACCTGGAG
GCGAGCCCTTGGGTGGACCTGCAGTTGTAGCGCCCCTCGCGCTTTTCCTCCTGTCTTCTA
TTCGGTTAAGGGGCAGACAGTGGTAGTCCGGGGCCGCCGATGGCTGGGTGAGGTCATCAG
CGAAAAGACCAGAGCGCCCTCCCATAGTGCCAAAACGCCAGCCTGGTGGAAACACAGACR
AAAATGTTTTTCCATGAGAAAGAGATCACGAAATACATTGAACAAGGCATATCTGAACCT
AAAAACTGCTAGGTTATCACCTGTCTRGAGTCCTTCCATTGGCTGCAGTTTGATGATGTC
ACCCTTGCTGAAGCTAAGCAGACTTTTGTCATCTGTTACAAAACTCTTCAGGGCAACCAC
ATGGCCTGAGTCCTAGAGGGCAGGGAGAGAGATGGTTTAGGAGGATGATATGTGGGTCAC
ATGGCCAAAAGAGGCCCCAGAGCATCAAAATGAAATATAATGATGAATGATGGTGATTTA
GGACTAAAGGAGTACCCGGATGAGCTCCTGGAGGAAGAACCGGATCATGGCAGTGATCTG
AGGAGCTTTGGATGACTGCATCACCAACTTTTCCCTCGCCAGCTCCAGTTCCACTCTGTC
TGGCCCCTGGAGGTCAACTGACAGCAACTCTGCGAAGCTATATTCATGCAGACCCGGGTT
ATCATTCTGAGCAGGAAACACAAGCTGAAAGTGACAACAGCAGATACTAGGGCTGTACCA
AATGTCCTTTTTTTGTGTTTCTAGTGAGGTTTTCAAATGAAGCTTTGAAAGTCTTTCTTC
GTATTTTATGACAGACAAAAAAGAGCCCACTGTTTTTTAATCGTATTTAAGACGACAAAT
ATTTAGCATGACACAAAAAACAAAAAACTAACCAACTTCCTATCTTTGACAAAAGACTAA
CCAAATTGATGTGAAAATATGGATAAAACCCAGAAGGTATGTTGTCTACCTGTAGCTTGT
GAGCAGACGCAGGTGTTTGGGGTTGATGCCTGATGCCCTGATCACCTTCAGGAGACGAAT
GCCCCGGTGAGACACGCCCAAAACCTGAGCATCCCCTCTGTCAGACTTCAACAGATACAA
AGAGAAGATGTCTGTCAATATGCGCAAGTAGTTAGTGGTCCGGCAACAACTATTGCTTGA
AATGAAACACCTAAAAATATTGTATAAGTCACAATAAAACAGACCCAGATGAGTGAAGCC
GGTGTGGAAGTGTCTTAAAACTTGCGTTATCTCTACCGACCAGCAGGGGGCGACTCCTCT
GGTTGTATAGAAATCTATGCTTCATGTGTTAAAGCTGCATTCCCTCTCCTGACCACCAGG
GGGCGACTCCTCCGGTTGTATAGAAGTCTATGCTTCATGTGTAAAAGCTGCATTCTCTCT
CCTGACCACCAGAGGGCAACTCCTCTGGTTGTATAGAAGTCT
>DTX-incomp_Contig_85
CTGATGTCAATGGGGAGCTCATTCCACCACCGAGGAGCCAGGACAGAGAACAGTCGAGAG
ATGCACCTTTGAGCAATTTAGACAACTGGTTGATTATTGGTTGAACTAACACTTTACATT
CCTTCATGAGTGAGGGTCAATTTCACCTGCACGATTCATCAATTCACTTTTTTGTACAAA
AGGTCTTATAGAAATGTGTAAAACTATGCTTGACAGTTTATGACAAACAGTTCAACAATT
TTGCATGTAATGGCTTATGCAAGGAACTAATGCCTAGATGTTTTGAGGGGTAAGACTATT
CAACAGAGAACCATCTACTATATTTTGATCAACATGACATGAGCAATTGAAAATGTGGAA
AAAAGCTGACACTTGTACATTATCAATTGCAATATGTACAAAAGCAATTGCAATTTGTTC
AAAGGAATAAGAAATTGCTTTAATGATGTGCACAAGTGACTAGATGATTTGGAATTTGTA
CAAGTAGTATYRAGAATTGCACTTTTGATCTAAGAAATGCACCAAAGCGACTGAGAAAAA
CTGTAAT
>noCat_Contig_86
GCTGAACCCAATGTTCCGATATCGGGCCTACTAATAATAGTGATAATAATCAGTAATGAC
TGAGCTGTGAAGAAGTTACATAAGAAGTTGCAATTATGCTTTGATAACTATAGTTATGAC
ATGTCTTCACTTAGAATACATGATGGGTTAAGGTAAAAGGGTACATTACAGAAAATGTGT
TTTCATAGTAAATATAAAAGATGCTGCTTCTTTTGCCTGTTATGAACCCGATGCCAATGA
CTACCAGTATCAAACCAGCCTTTGAAAAATATGTAAAACCTGTAAACAGTCTGTGGGCAA
AAAAATTTGCAACATAGGAATTCAAATCACCTCTGCTGCTCAGGACAAAGTCATTGCTAC
ACATTTTACTGCCTCGCAACATTCATGTATTGTTGTCTCTGTTTACATGTCGATGAACAC
CATAGGAAAACCGCTAGTGTGACCTTCAAATGAGTGAAAGAGGTCGTGGAAATTGTCTAA
CACTATAAGTAAGATGATAATAATGTAAGCACTTCATGATGAAAGGACGTTGACATATTT
AATACATCACTTAGCAAAGACAGGTCAAAGGTTGCATGCTAATTAGCATATTTTCTCAAA
CCCATATGCACCACATAATGTTTGTGACAGCTGTCACTTCTTTATTTAGCCTATGTACCA
ATAATATTAA
>noCat_Contig_87
CTTTTAATTCTATTTTAATACTTTAAAACCAGTTAGAGACCTGGATCCTTTTCTCAGCCC
GAGAGGAGCACCTGAACATAGATGGCCTAAAGTTTGGGACCAGTAGCTGCACGTTAAGGC
CCCCAAAAACCGTCCRAAAGGTCAAATTGGCTCCAGATTCCCTCCTTTTTTCATCTCCTT
TGATCAATGTAAAAGTGTCCATAACTTCACAACGGCTTGTACAATGTATCCGAAATTTTG
CACAGACGCTCTGTACAGGGCCCACAAGGAGGCCATGTGGTGAAATTTCCTCCAAAGCAC
CTGGATCCTTTTCTGCATTCACAAGGAGCCTCTGAATATGTGTGGGTTTTTATGCCTCTG
CCTGTTCCCGCACAAGGTTGCAACATTGTTGCTGAATTCAAGCACCGACACTTGTCTGCT
CTCACGTTCCCGCCCATTTTAGCCTCTGTCTTGCGAGAACCAATCTTGATTTGCTCAGAC
TCTAACCCAGCTGCAAATGGTGGTTGGCGGGAACTTATGGTTCCCGTGAAGACATTGATA
GTCCACACAACATGAGGACTATGAAACTTATGAAAGCTTGCACAGCAGTCTTCATGGTTT
TCTGTGTGCTCTCTTTCTGCTCTCTGCACAAACTACACATGTGTTCTCAGAAAAGGTTTC
GTGTCAGTGAGGTGTTGTCACAACTCTTTGACCAGGACAGTGACATGGATGAGAATGTGG
ATGTGGATATAATAAATAAATACCTGTTATGTGTTCCTTACTGATGTTCTGATGATGATG
ATGATATTCTGTTTTACAAATAAAATCCTGCTGCAGGGACAAAACACTGTGTTTGATCCG
AAGAAAGTGCACTTTTACGGGCAGGGGGCGGCTTAACCCTCTCTGATTCGCTCCTGGAGG
ACTCTGAGGTGTAGACCCGGGTCTCCTGAGCACCACAGTCCAAACCGCATCCTTCTAGGT
GGTCCACAGCCTGATCCAGACCTGATTTAGTGTTGAAACCACTCCGCAGGAGACATTGAT
TTAAAAACGCTTTGGTTGTACCACACCACTCTCGCCAGTAGATGGGAGCATCGCCTAAGG
AATGAAATGAAAGCAAAGGACTCAGCTCCTCCAATGTATTTGAATAGAAGGCAGGGAGTT
CAGTTCAATTTAATTCATTTTAATTCAATTTGATTCAAGTTTATTCAATGTAATTCCTCA
CCACCAGGGGTCTAACCCGGCCCACAAGTACCCAGCATGCATGCACTGAGACATGCACGC
ACACACACACACACACACACACACGCAGTTTTTGTACATCATCACAGACGTAAAGTGCGA
CTCCAACACATCACATCGCTGAGAGGGCACGGCACGAAGCACGACAGTCAAATCAAGTAA
CATCCAGGATCATTCCGGGTGCAGAAAAGGAAACCACACCGTTTGATTTTCAAGTCGTTA
CACAAAAATCACAAAGAACAATGTACAAACAGGACACACTCATCCACACAGTGATACACA
CGGGGGCACGGGAACGGTTCAGCTTCGGGTGGCCACGGCCGGAGCTTGCTGCTGGTCGCT
GGACTGCAGTTGTCTTCCCAGGTACTCCCTGTGAAAGAAAGGGCAATCAATTACACCTCA
GCACTCCAAACCCACTTATTGCTGATTTATAGGTATTTCCGTCCACCTGATGGCATTCAG
AACACCTTGAAAAGGAAAAGTTTGACATTTTGGAAAACCTATTGGCGTTGTTGGGAAGAG
TAACTTACTATAGCTTGTTTAAGTGGGACAAAAACAAGTTGTTTTATTCTGGGGGTTTTG
TGCAAAACAATGGAGTATTTTCATCATCCATTAATCTTTTCTTGACTAATCGGTCTATAT
AAGGATGTCATGCCTGTCACAATTAACCCGAGGCCAAGGTGACTTCTCCAGATTGTTTTG
TTGCGTCTGACCGACAGCCCAGAATGATGTTCAGTCTACAATTACAAGTTTTGGCTCATC
AAAATAGTTGCCGCTTAGTTTTCTGCCAATTGACCAATGGATTAAGTGATTGGAGACATT
TTGATTTCAACAGCATTTAAAACACTATTTGGTGATTACAAAATGTGATTAACGATTTGA
AATGGCTGATATAATATAAACAATATCTTTTGGGGCGGATGTTTAACCTTATAGATTAAA
CTGCGCTCAATTTGGACCATATTCTGACTAGTTTTCTTACTTTTAGTCAACTAGTCTAAG
GTTAAACATCAGAGAAATGAGTCATCCCTCGTCAGACTATTTCCTGGCTGAGGGATTTTA
TGGCAATCTCACGATGCGGACAATACTTCAGATGAAATGAATAACACATAACACCAGTGA
GAGCTCAGTGAGCTTCATATTGAACAGACAGACATACGGTGGCATCTGTTCCGTTAATGA
AATGTATTTCAGATCCCATCCAACTGATAAATGAAAGGAAGTCGGTTCTTTAATATCCTT
TAATGTAGGGCTGGGCGGTATACCGTTTCAACCGGTATACCGGTGTCAAATTTACGTACG
GTATGACTTTTTCACATACCGGCACACCGGTGCCCAGCCGTAGTCACTGGCGAAGCGGTC
GGAGCTACGTGTGTTACGTGCATTGAGTCATGGTTTTAATTTTATAACAACAATTAATAA
CCCGCAACTAACGCTCTTTAACACGCTCGACAATGTGCATCACCCACAACTAATGCTCTT
TAACAGGGTACAACAGCACAACATAATTGTTTGTGACACATAAACAACTTTTAACCATAG
AAATTGTACATTTATTAAATTTACACCGCCGAACTGCATGCTGGGTACAGCCCGCCCACT
ATCACAGAAAGAAGAAACTCCGTCGCTACATTAAAAAACGTAAAAGAGCGATGCAGGAGG
AACAAGAGAGAGCAGAGAYGCACCAACACAACGTGTTGCCCAGAGAGGAGCTGTGTCTGC
TGGCTGGAGGGTTTGAAAAGTCCGACATAGTTTAGAAAACGATGTATTGCAAAGAAGCTG
AACATGGAGGGCATGCATGCGGACATGCATACGACATCTGGTGGCTGCTACAGAACTCAT
TTAACAACTAGCGACACAACATTATTAAATTAGCTTCTGAACTTTTATTTTTATAGAGGT
AGAGCATCATAGTTTGTGCCAATGGCAAGCTGCGTTACTCGACCCGCTGGTGTGAGAACG
TGTTGTGCATGCATGATTTAAACTGGGCATGTGTGTCCTTTGTGAATCTCAAAAACTCAT
CTTTCAATCTACTTKGCACTTTTCAGCCACACCGCGGTTCTCGACAAGAATCTGGGGGCC
AAGCACACGACACAGGGGCAGTTTGAGAAAACTTAAACCAAGCTTTATTACATTCTACTT
ATTGTGGAAATATTTCTTCAGTAAATAATGCAACCTTGAAAAATAAGCATTGATTTGAGA
AGGAAAATGTTACTCTATACAAACATTGCCATCACTCAGCATCAATTCTAGTGGCCAAAT
GGCACACTTGACCTCACAGCACAACACACACACACACACACACRCASWTTTTGTACATCA
TCACAGACGTAAAGTGCGACTCCAACACATCACATCGCTGAGAGGGCACGGCACGAAGCA
CGACAGTCAAATCAAGTAACATCCAGGATCATTCCGGGTGCAGAAAAGGAAACCACACCG
TTTGATTTTCAAGTCGTTACACAAAAATCACAAAGAACAATGTACAAACAGGACACACTC
ATCCACACAGTGATACACACGGGGGCACGGGAACGGTTCAGCTTCGGGTGGCCACGGCCG
GAGCTTGCTGCTGGTCGCTGGACTGCAGTTGTCTTCCCAGGTACTCCCTGTGAAAGAAAG
GGCAATCAATTACACCTCAGCACTCCAAACCCACTTATTGCTGATTTATAGGTATTTCCG
TCCACCTGATGGCATTCAGAACACCTTGAAAAGGAAAAGTTTGACATTTTGGAAAACCTA
TTGGCGTTGTTGGGAAGAGTAACTTACTATAGCTTGTTTAAGACAAAAACAAGTTGTTTT
TTTCTGGGGGTTTTGTGCAAAACAATGGAGTATTTTCATCATCCATTAATCTTTTCTTGA
CTAATCGGTCTATATAAGGATGTCATGCCTGTCACAATTAACCCGAGGCCAAGGTGACTT
CTCCAGATTGTTTTGTTGCGTCTGACCGACAGCCCAGAATGATGTTCAGTCTACAATTAC
AAGTTTTGGCTCATCAAAATAGTTGCCGCTTAGTTTTCTGCCAATTGACCAATGGATTAA
GTGATTGGAGACATTTTGATTTCAACAGCATTTAAAACACTATTTGGTGATTACAAAATG
TGATTAACGATTTGAAATGGCTGATATAATATAAACAATATCTTTTGGGGCGGATGTTTA
ACCTTATAGATTAAACTGCGCTCAATTTGGACCATATTCTGACTAGTTTTCTTACTTTTA
GTCAACTAGTCTAAGGTTAAACATCAGAGAAATGAGTCATCCCTCGTCAGACTATTTCCT
GGCTGAGGGATTTTATGGCAATCTCACGATGCGGACAATACTTCAGATGAAATGAATAAC
ACATAACACCAGTGAGAGCTCAGTGAGCTTCATATTGAACAGACAGACATACGGTGGCAT
CTGTTCCGTTAATGAAATGTATTTCAGATCCCATCCAACTGATAAATGAAAGGAAGTCGG
TTCTTTAATATCCTTTAATGTAGGGCTGGGCGGTATACCGTTTCAACCGGTATACCGGTG
TCAAATTTACGTACGGTATGACTTTTTCACATACCGGCACACCGGTGCCCAGCCGTAGTC
ACTGGCGAAGCGGTCGGAGCTACGTGTGTTACGTGCATTGAGTCATGGTTTTAATTTTAT
AACAACAATTAATAACCCGCAACTAACGCTCTTTAACACGCTCGACAATGTGCATCACCC
ACAACTAATGCTCTTTAACAGGGTACAACAGCACAACATAATTGTTTGTGACACATAAAC
AACTTTTAACCATAGAAATTGTACATTTATTAAATTTACACCGCCGAACTGCATGCTGGG
TACAGCCCGCCCACTATCACAGAAAGAAGAAACTCCGTCGCTACATTAAAAAACGTAAAA
GAGCGATGCAGGAGGAACAAGAGAGAGCAGAGAYGCACCAACACAACGTGTTGCCCAGAG
AGGAGCTGTGTCTGCTGGCTGGAGGGTTTGAAAAGTCCGACGTAGTTTAGAAAACGATGT
ATTGCAAAGAAGCTGAACCTGGAGGGACTTAGGACCCAGGGGAATGCAGGTGAAAAAAAC
CCGGAAGAGACAGACCGGCTGTCACGCCACACAAACGGCTGTTCACAGCTTGCTGGGCAG
TTGCGAGGGAGTTGGCCAGCGAGCGAACAACGAGCGGTGAACAGCTGTTCAGGTGGCCGC
AGGTCCTTTTCGGCGTCAATAAATTAATGTTAATACCGTGATATACCGTGAAACCGCCAG
AATCTTACAAAATACCGTGATATGAATTTTTGGCCATACCGCCCAGCCCTA
>noCat_Contig_88
AGGAGCATGATATAAAGAACATCATTTCCCCCTAGGCTGGGACAGTGACCTGTCAAGCAT
CCTACTGCTGGTTCACCTACTTCCCCCTACTGCAAAAGGACCCAAGAAGAGTCCTACAAT
TAGCTCACATCAAGCAGTCAAACATGTTGTGAGATATTTGAGGGTATGCAATGTTTTAAT
ATGCTTTTTAATTTAGTTATTTTCACAATGCCTCTTTTTGTGAAGAGGCACATACGTTTT
TAGTAATGTAGTGGGCAATTAAAATTGTTCCTCATGCTTCTGTTTTTTTTCAGATTGGTG
CCAGTGTTGAGACCTTCCTTGAGAGTTTGGAACCAGCACAGCCCATCCTCCTGTGTGTCG
GTGAACAGAAGAACAACCTACAAAGATTCTATGTCATTGTTGACCACAAGGCCATCCCCT
GCAAGGCTCAGACGTCCCTGGCAGCTTTCGATGAACTCTTCAAGGCCCACTTCATCTTCA
GTGTTAACTACCACGAATCCCTTAACAGCTTCTACACATGCATCCAAACCACTGTGTTCA
ACATTGATGTGGGAAGTACCAAGGAAAGTCCTCGTGTGAAGGAGCTCAGAGCAAGACTGC
TCAACACAAGTATCTGAGGTGACACACATCCTTGGATG
>PotentialHostGene_Contig_89
AGATATTTAGAAGTATAGTCTGTGGATTTAGAGCACTGCATTGCAATCAGCACGATGATA
CTGATGAGAAAAAGAGTTGAAACTGAGCCCAAAGTTATCATCAGGTAGAAAGTCACGTTA
TTATCCTCCTCATCCGTTGTTGCACTTTTAACATCAGAGGCAGCAAAAGCCTCTTTGGGC
TCCACAACTTTGACAATCACAGTAGCTGTTGCTGAGAGTGACACGTTCCCATTGTCTTTC
ACCAGTATGACCAGTTTATGCTCCGCCTCGTCTGTCTCTGTGAACGAGCGAAGTGTTCTG
ATCTGTCCTGTATAGCGGTCCAACCCAAAGAGACTGTGGTCAGTAACTTCCTGCAGTGAG
AACAGCAGCCAGCCGTTATATCCTATATCAGCGTCATAGGCTCTGACTTTAGTCACCAAG
TGTCCTGCGTTCACATTGCGGGGAATCTCCTCCACACCTTCAGCAGAACCGTTAGAGCTG
ACTGGATACAGGATGACTGGAGCGTTGTCGTTCTGATCCAGAATGAACACGTTCACTGTG
ACGTTGCTGCTTAGTGACGGAGTTCCAGAATCTGTGGCAACAACTTGGAACTGGAACGTT
TTCAGACTTTCAAAGTCAAAACTTTTTA
>DTX-incomp_Contig_90
TGGAGCCTCGTCCATTCATTAAGCCGCGCAGCAAGCACCATATTCGACGCGTTGTCCGTC
GTGATGCAGACGTGATTCTCCTCGTGGAGATCCCAGCTGACAAGCCCTTCTCTCAGGCCG
GCTGCAATATTTTCCCCTGTGTGATCGTCTGGGAAGTAGGTAGTTTGTAGGCAGCGAGCT
CGGAGGTTGAAATCTTCATCAATAAAATGGACTGTAAGACTCTGGTACGGCTCAGCTGTG
CGGCTTGACCACATATCAGTAGTGCTAGCAAAAAACTCCACCGTTTTAAGTTCCGCGGCG
ACTTTCTCTTTGCACTTTTTGTACAGCTCCGGTATGGCAGTCTGACTGAAGTATGTGCGG
GAGGGTATACTGTAACGTTTATCAAGCGTATGTATTAATGCCATGAACCCAGGCTTGGTC
ACCGTGCTGAGAGGCATCATATCTTTGGCTATGAACTCGGTTATTGTCCGAGTGATTTCT
CCGTGCCGTTTTGAATTACGTTCATACGGAGTGACACTTTCGAACATTTCTGTCAGTGAT
CCCTGTCTTGAGGTATTTGGCTTGTCTCGCGCACTGGTGCTCGGCATTTTGGTCATACAA
CTGTCATGCATTGATTTGTGGTATTTTTTTAAGTGCTGAAACAGGTTTGTAGTGTTACCC
CGTGAAGTAGCAATCGGAGCACGGCATGCTCTGCACAACACCTGACGCTGCTCAGCATCT
TCTTTTTTAAAACCAAAATAGTTCCACACCACCGACGTGCTGTTCCTCTTCGATATTAAA
GTATCAGCTGTGTCAGTTTCTGACTGTTCCGTCGAGCAAGAGGCCATTGCGCTGGACAGC
ATGAAAAGTCGCGTCACGTGACCACCTCAAATCGCGCACGTTGCGATTAGAAAATCGCGT
TCAGTCAAATCGCGATATTATCGCGAATGCAATTAATCGTTCAGCCCTA
>noCat_Contig_91
ACCTGTTTTGGGGGCATCACTGTCAGAGTCAAAGTGCTGTCTTTTTTTGGAGCTTGACGA
GCCTGTAAAAGTGACAAATTATGAGTATATCAATAACAGAAAGCAAAAGCTGGCATCAAT
TTAATTCTCAACTGCTTTGTTCAATTTATCTGTATTTATTTGCTCCAGTGTAAAGACTGG
TGATGGTTATACCTGTTTTGGGGGCATCACTGTCAGAGTCAAAGTGCTGTCTTTTTTTGG
AGCTTGACGAGCCTGTAAAAGTGACAAATTATGAGTATATCAATAACAGAAAGCAAAAGC
TGGCATCAATTTAATTCTCAACTGCTTTGTTCAATTTATCTGTATTTATTTGCTCCAGTG
TAAAGACTGGTGATGGTTATACCTGTTTTGGGGGCATCACTGTCAGAGCCAAAGGGCTGT
CTTTTCTTGGAGCTTGAGGATTCTGTTAACATATCAAGTGATGTTAAAATCACTATCTTT
TGAATTCCTCAGTCCATATAAAAACAAGGAACGAATGTAAGAAAGTGACGTGTTAGTCTG
TGAGATACCTATTGGCTCAATGTCATCCTCAAACTGATCCTTTGACTGCCCTCTTTTAGT
GCTTGAGGTTCCTTTGACAAACAATGACAATAAGTATATTTTATCTCAACACTCACGTAG
TAGCACGAAACAATGCCTCAAGTGCCGGAAAGTAAAAAGTGTTGTCACCTGATGTCGACG
GAGAGCAGAGAGTTGAGTCCTTCTCCACCTCAGTCTCTGAGAGATCACTGTCCATAGCTT
GTGGCACTACCTCTGAAAATCAGTGAAAACAAAACCAAATATGACATGATAAGATATTTA
CTCAGAAATTGTATGTATATACACACACACACA
>noCat_Contig_92
AAACTGCCATTTTATAGTTTAAATTGTAAGTAAGAAACGTAGGCCTCAAAGGAAAGTTTG
AACAAAGGGTCGTAAAAGAGGGTCATAAAAGATAGATAAGATCAGSCACGTGAGACAGAC
AGGAAGAGGAAGTGTGTATCCAAAGATAGGATATAGCGCCTCTGGTGGTTGGAGGACTAA
TACCCCAGCGGGCAGGTAGAGTACTACATGGTATAATAAWTTAGCACCATCGTGTGGTAA
AGCTAGGGTACTACAGCGGTTAGACTACTGAGGTTAGATAGGGTACTACAATAATAGAAC
TGACAGTTAATTAGTTTCACACAGTTGACACACACTTAGTCTCACATGACAATAGTGATA
GCAGAGATAGAGGAGATAGATAAAACATTTTACACATTAATGATAGTTATATTAATAACA
TTTTGGTAATTTAATAATTTTAAATTTTTTAACAGAATTGTAGTTTTTATAAATACATCG
TACCTATCCAATAGCTATTCGATTCAAGTGTGATTGTTTTTGGATTGTGATCCAATTGCT
GTATGGGTGTTGAATTGCAGTGTGAATATTTTTGTGTTTGAATGCAATTGCAGTGTGGTT
GATTTCGGATTGTGTATTCAATTGCAGTGTTTGGATTTTAAATTGTTTGTTGAATTGCAG
TGTTTGAGTTTTAAATTGTTTCTTTAATTGCAGTGTGGGTTTTTCTCGACCAGCTCAATA
ATAGTGAAACTTTTTCCCCCAAAACCTAACCAACTGTATTTTTCCCATTTGCACCACATT
TGCACGTTAGACACATATTGTTTATTTTATTTTCTACATTTACATTTCCTTATATAAGCC
AAAGTCAGTACCTGATTCTCTCAGGATGTCAGAGCCAAATCAAACGGAGACCCCACTGTC
ATGGGTTGATGCAGCCTGTGATGCTGCCCTAAACATGACAATTCCAGAAGAACAACGAAA
AGCCGACAGGAGGCTGAGGAAGCACATCCAGGAGTGGTATGCTGAGGGTTTACTAGATGT
AACAACCCAGGAGGGGCCCACTAAGGAACAAAGGAGAACACTGATGAAAGTGCTCGAGCT
AAGAAGCAGCGCAGCAAGGAAGAAACAGAAGGAAACCATCGTAGAGGCAAGAAAGCTGCT
CCATGGTATAGCACTAGTGGAAGCAAGCAACACCAGGATAAGTCCAGAAAACACCCCTCT
GGTGGAAGTACCCGTGAAAGAGGAGAAAGRAAGAAAAGACGGACTGTCACTGAGATTGCT
AAGAATGCAGCTAGCGGAAAAGGATGCTGAAGTTGTGAATGGCTCAACGGCAAGAAAACA
TATGGTGGTTATGGAGGATATCGCACATCTCATCCAAGAATCTGTGACCAACGCTCTGGA
GCAAGCCAAGAAGGAACAAGAAGACAGAGATCGGGACAGAGAAATGGAACAACAAAGAAA
AGAAGACGAAGAAGACCGACCTCGTTGGCAGAGAGA
>noCat_Contig_93
AATTGTAAAGTAAGAAACGTAGGCCTCAAAGGAAAGTTTGAACAAAGGGTCGTAAAAGAG
GGTCATAAAAGATAGATAAGATCAGCCACGTGAGACAGACAGGAAGAGGAAGTGTGTATC
CAAAGATAGGATATAGCGCCTCTGGTGGTTGGAGGACTAATACCCCAGCGGGCAGGTARA
RTACTACATGGTATAATAATTTAGCACCATCGTGTGGTAAAGCTAGGGTACTACAGCGGT
TAGACTACTGAGGTTAGATAGGGTACTACAATAATAGAACTGACAGTTAATTAGTTTCAC
ACAGTTGACACACACTTAGTCTCRCATGACAATAGTGATAGCAGAGATAGAGGAGATAGA
TAAAACATTTTACACATTAATGATAGTTATATTAATAACATTTTGGTAATTTAATAATTT
TAAATTTTTTAACAGAATTGTAGTTTTTATAAATACATCGTACCTATCCAATAGCTATTC
GATTCAAGTGTGATTGTTTTTGGATTGTGATCCAATTGCTGTATGGGTGTTGAATTGCAG
TGTGAATATTTTTGTGTTTGAATGCAATTGCAGTGTGGTTGATTTCGGATTGTGTATTCA
ATTGCAGTGTTTGGATTTTAAATTGTTTGTTGAATTGCAGTGTTTGAGTTTTAAATTGTT
TCTTTAATTGCAGTGTGGGTTTTTCTCAACCAGCTCAATAACTGTGAAACYTTTTCCCCC
AAAACCTAACCAACTGTATTTTTCCCATTTGCACCACATTTGCACGTTAGACACATATTG
TTTATTTTATTTTCTACATTTACATTTCCTTATATAAGCCAAAGTCAGTACCTGATTCTC
TCAGGATGTCAGAGCCAAATCAAACGGAGACCCCACTGTCATGGGTTGATGCAGCCTGTG
ATGCTGCCCTAAACATGACAATTCCAGAAGAACAACGAAAAGCCGACAGGAGGCTGAGGA
AGCACATCCAGGAGTGGTATGCTGAGGGTTTACTAGATGTAACAACCCAGGAGGGGCCCA
CTAAGGAACAAAGGAGAACACTGATGAAAGTGCTCGAGCTAAGAAGCAGCGCAGCAAGGA
AGAAACTGAAGGAAACCATTCTCTGCTACCAGGAGGCAAGAAAGCTACTCTATGGAATAG
AGCTAGTGGAAGCAAGTAAGACCAGGATAAGTCCAGAAAACACCCCTCTGGTGGAAGTAC
CCGTGAAAGAGGAGAAAGAAAGAAAAGACGGACTGTCACTGAGATTGCTAAGAATGCAGC
TAGCGGAAAAGGATGCTGAAGTTGTGAATGGCTCAACGGCAAGAAAACATATGGTGGTTA
TGGAGGATATCGCACATCTCATCCAAGAATCTGTGACCAACGCTCTGGAGCAAGCCAAGA
AGGAACAAGAAGACAGAGATCGGGACAGAGAAATGGAACAACAAAGAAAAGAAGACAAAG
AAGACCGACCTCGTTGGCAGAGAGAG
>RLX-incomp_Contig_94
ATACTCTCGTGGTTTGCCTTCTGAAGCGATGTCAACGTGGTGTACAAGTTGATTATACGG
GGCTTTCCCCTCCCTGCATAATACTCTCTCAATATTTTCAGAGCTTTTCTTCCTTCATTG
GGCGCATCCCTCATAACTAACGAGAGGCTTTTGTCATCCAACAGTAAAATTAGCTCTGCA
TATGCGTCAGCATTTTTACCTGCATCTGCTGCTATCTCTCGTTCTGACGTCGGTTCTCTC
AGAACAGTGTCCTTTAGTCCATTCAAATGGAGATATCCCAACATTTTGGTTTCCCAAATC
TCATACTTGGTCTCATCTCCGTCGAATGTCGGTCGAGGCAACCTGCTCCTCCCATGTTGT
TCCATCATGCAAGCTTGCTCTTCTCCTTAGCTAGCTGCCCGTTAGCACGCGGTTCGTTGC
GACTTTCTAACCGTCAAACTTTTCTTCCGAGCGACTCCTGGGCCCATAACCTGTTGAGTC
GTGGTGCAGTGTTGCTACAGCTACCGTTGCACTCGGAGAAAAGAATAAATGATGGTCTTG
TCTTTAGCCGTTCATGGCGTATTTATTTAACATGCTTCTGACACGTCCGTTTCACGGTCA
GAGCTAACTTCAACAACACTCTAGCATATGGCTAATCGGCCTTTATAGCCTGTGCCCAAA
ACGCCACCTTGTGGCGTAACCATATATACATATCACAGTACAGCGTTACATTACATATAC
ATCTGAGTACATAATGAACATATCTCAACACCCCCACTTGTACTCAGGTTGTTATACTTC
AAGCATAAGAAACACAAAAACACAGAATGAATGTGAACCTCTGTCATACACATATCACTC
TCCAAAAAGAGCACTTGCAAACCTCTTCAGTTTCAACTTATTTACAGGTTTGGTCATTAC
ATCAGCAATCATGTTATCGGTAGAACAATACATCAAAATCACTCTTCCCTCAACCACAGT
TGACCTGATAAAGTGGTACTTTATGTCAAAGTGTTTGCACCTCTGTCTGTTTACAGGGTT
TTTGGCAAGAGCTATTGTCCCCTGATTGTCCTCATGTACAATAGTTTGTGTGTAATTGTA
GTTATCTATACCCCCTAGTAACTGCTCCAGGTACAGACACTCCTGTATGGTTGAAGCCAG
TGCCATGTATTCTGCCTCGCAGGTGGATAGCGCAACTGTGGGTTGTTTTCTAGTCTTCCA
CGAGACTAGAGAGCTGTTCTGACTAAGAYTGACACAGTATCCTGTGGTACTGCGTCTGTC
TCTGGTATCGGCCGCCCAGTCAGCATCACTGTAGGCTTGTATACCTAGCTCCTCACTGTC
ATTTCTCCTAAAGCTTAACCCTTTCTCTGCAGTGCCTTTGAGATACCTTAGWACGTGCTT
CACAGTGACCCACTGCTCCTCTGTAGGCTCTGCAAAGTACTGTGATAATCTGCTCACTAC
AAAACTTAAATCTGGTCTGGTACAAGTAGTCAGGTATATAAGACTACCTACAGCCTCCCT
GTACATCCTGACATCTTCCATCTTTACTGCATCGTCAGTATACTCTAGCTTCTGCTCACA
GGGTGTTTCTCTGGTCCTACAATCTTGCATATTAAAACGCTGTAGTATTTTGTTAGTGTA
CCTTTCCTGTGACATCTTTACACATCCATCTGATTGACTGAAATCAATACCCAGAAAATG
TTTGAGATTGCCTAAATCTTTCATCTTAAACTTTTCTGCGAGCATCTCTTTCACCTCTTT
CAGTCTCTCTTCATTGCTTGCTGCAATGATCAAGTCATCGACCCATATGATTATGATCAC
CTTCCCTTCTTTTGACTCTTTGGCATAAACACAGTGGTCGGCTGGGTTTTGTGTGAATCC
ATCCTCAGTAAGGCAATTGTGCAAAACCCTATTCCAGTTTCGGCC
>RXX-TRIM_Contig_95
AATACTTTTTGGTTGATCAATTTGTTAAGCCTTTCAAAGTAACCACAATTGTAGATAGAA
TGCATTTGAAGTGGCACATCTGCAATGAAAAGATAGTTAGCAGAGGATGGTTTCGATCCA
TCGACCTCTGGGTTATGGGCCCAGCACGCTTCCGCTGCGCCACTCTGCTGTTGCCTACCC
TGAATGGGACTCGAACCCACGAGGCCTAGATTTGGAGGTCAGCCAACACATATCATCCAA
AGAAGGCAATGAACAGCATGGAGCAATACTTTTTGGTTGATCAATTTGTTAAGCCTTTCA
AAGTAACCACAATTGTAGATAGAATGCATTTGAAGTGGCACATCTGCAATGAAAAGATAG
TTAGCAGAGGATGGTTTCGATCCATCGACCTCTGGGTTATGGGCCCAGCACGCTTCCGCT
GCGCCACTCTGCTGTTGCCTACCCTGAATGGGACTCGAACCCACGAGGCCTAGATTTGGA
GGTCAGCCAACACATATCATCCAAAGAAGGCAATGAACAGCATGGAGcaataCtttTTGG
TTGATCAATTTGTTAAGCCTTTCAAAGTAACCACAATTGTAGATAGAATGCATTTGAAGT
GGCACATCTGCAATGAAAAGATAGTTAGCAGAGGATGGTTTCGATCCATCGACCTCTGGG
TTATGGGCCCAGCACGCTTCCGCTGCGCCACTCTGCTGTTGCCTACCCTGAATGGGACTC
GAACCCACGAGGCCTAGATTTGGAGGTCAGCCAACACATATCATCCAAAGAAGGCAATGA
ACAGCATGGAGC
>RIX-comp_Contig_96
ACTAAGAGCGGTTCAAAAAACCCTGATGAATAGCAGCACACGGAATGTAGCTACCTCGCC
CGGACCAGGGAAACCGGGGCACCCTCCCGGAGCCAGACCCGGGAGGCGAGCTCGTCGGCG
AGCGTCTGGTGGCCGGGCTTTCGCCCATGGGGCCCGGTCGGGCTCAGCCCGAAGAAACAT
CATGGTGCAGCCACCCTGTGGACCCACCACCCGCAGGGACAGACATCGGGGTCGGGTGCT
ATGTAGACCGGGCGGCGGGCCGGGCAGGGGGCCTGGGCGAGCCGATCGCCGGCGACATAG
ACTAGCTCTAGGGACGTGGAACGTCACCTCGCTAGCGGGGAAGGAGCCGGAGCTGGTGAG
GGAGGTGGAGCGGTACCAGCTAGATATAGTTGGGCTCACCTCCACGCACAGCGCTGGCTC
TGGAACCAAACTCCTGGAGAAGGGTTGGACTTTGTTCTTTTCTGGAGTCGCCCAGGGTGA
GAGGCGCCGGGCGGGAGTGGGGATACTCACGAGTCCCCGGCTGAGCGCCGCCGTGTTGGA
GTTTTCCCCGGAGAACGAGAGGGTCGCCTCCCTGCGCCTACGGGTTGCGGGGAGTAAGGC
TCTGACTGTTGTTTGTGCTTATGCACCAAACAGCATTTCGGAGTATCCGGCCTTCTTGGA
GTTGGTGGGAGGGGTCCTGGAAAGGGCGCCGCCTGCCGACTCCATAGTTCTCCTGGGAGA
CTTCAACGCTCACGTGGGCGACGACAGAGAAACCTGGCGGGGAGTGATTGGGAGGAACGG
CTTGCCTGATCTGAACCCGAGCGGTGTTTCGTTGTTGGACTTCTGTGCTAGCCACAGTTT
GTCCATAACAAACACCATGTTTGAACATAAGGTGGCTCATAAGTGTACCTGGTACCAGAA
CACCTTAGGCCGGAGATCAATGATCGACTTCGTAATCGTATCATCTGATCTGCGGCCGTA
TGTTTTGGACACTCGGGTGAAGAGAGGAGCAGAGCTGTCAACTGATCACCACCTGGTGGT
GAGTTGGATCAGATGGCGGGGGAGTCGGCCAGAAAGACCTGGCAAGCCCAAACGTGTAGT
GAGGGTGAACTGGGAACGTCTGGCGGAGGATCCTGTCCGGGAGGTCTTCAACTCCCACCT
CCGGAAGGACTTCTCACACATCCCGAGGGAGGTTGGGGACATGGAATCCGAGTGGATCAT
GTTCAAAGCCTCTATTGTGGACGCGGCCGCTAGGAGCTGTGGTCGGAAGGTCATCGGTGC
CTGTCGTGGCGGCAACCCGAGAACCCGGTGGTGGACACCGGGGGTGAGGGAAGCCGTCAA
GCTGAAGAAGGAGGCCTTTCGGGCTTGGTTGGCCCAGGGGTCTCCTGAAGCAGCTGACAG
GTACAGGCAGGCCAGAAGGACTGCAGCTGCGGTGGTCACGGATGCTAAAACTCGGGCATG
GGAGGAGTTCGGGGAGGCCATGGAGAAGGACTTTCGGTTGGCCTCAAGGAGGTTCTGGCA
AACCATCCGACGACTCAGGAAGGGAAAGCAGGGCCTTCCCCAGGCTGTTATCAGCGGGGG
AGGGGGGCTGCTGACCCAGACAGAGGATATCGTCGGGCGGTGGAAGGAGCACTTTGAGGA
ACTCCTAAACCCGGTCAACATGTCCCCTGAACAGGGGGCAGCGCCTGAAGACTTGGGGTT
GGATGAACCCATATCCCTGGCAGAGGCCACTAAGGTAGTCAAAAAGCTCCTTGGTGGCAA
GGCGCCGGGGGTGGATGAAATCCGCCCTGAGATGCTGAAGGCGCTGGACTTTGTTGGGCT
GTCTTGGCTGACACGCCTCTTCAATGTCGCATGGGGGTCGGGCACAGTGCCCATGGACTG
GCAGACCGGGGTGGTGGTTCCCATCTTCAAGAAGGGGGACCGGAGAGTGTGCTCGAATTA
TCGGGGTATCACACTACTCAGCCTCCCGGGAAAAGCTTATGCCAGGGTGCTGGAACGGAG
GCTCCGACCGTTTGTCGAACCTCGGATTCAAGAAGAACAGTGCGGGTTTCGTCCTGGTCG
TGGAACAGTGGACCAGCTCTTTACCCTTGCAAGGATACTGGAGGGGTCCTGGGAGTTTGC
CCAACCAGTCTACATGTGCTTTGTGGACTTGGAGAAGGCTTTCGACCGGGTCCCTCGGGG
CTTTTTGTGGGGGGTGCTGCGGGAGTATGGTGTGCCGGACCCGTTGCAACGGGCCATCCG
GTCTCTGTACGCCTGCAGTAGGAGCTGTGTTCGTATCCTCGGCAGTAAGTCAGATACGTT
CCCGGTGGGTGTTGGCCTCCGCCAGGGCTGCCCTTTATCACCGGTCCTGTTCGTGACTTT
CATGGACAGGATATCTAGGCGCAGCCGTGGGGCGGAGAATGTCAGGTTCGGGGATCTCAG
GATAGCCTCTCTGCTGTTTGCAGATGATGTGGTCCTGTTTGCCTCCTCGGACCATGACCT
CCAGCATTCACTGGGGCGTTTTGCAGCCGAGTGTGAAGCGGCGGGGATGAGAGTCAGCAC
CACGAAATCTGAGGCCATGGTGCTCTGCCGGAAACCGGTGGATTGCTCCCTCCGGGTGGG
GACAGAGTGCCTACCACAAGCGAAGGAGTTCAAGTATCTCGGGGTCTTGTTCACGAGTGA
GGGTAAAATGGAGCGGGAGATCGACAGGCGTATCGGTGCGGCTGCAGCAGTAAAGCAGGC
GTTGCACCGGGCCGTCTTGGTGAAGAAGGAGCTGAGCCGAAAGGCAAAGCTCTCAATTTA
CTGGTCGGTCTACGTCCCAACCCTCACCTATGGTCACGAGCTTTGGATCGTGTCCGAAAG
AACGAGGTCGCGGATACAAGCGGCCGAAATGAGTTTCCTCCGTAGAGTGGCCGGGCTCAG
CCTTAGAGATAGGGTAAGGAGCTCGGACATCAGGAGGGAGCTTGAAGTCGAGCCGCTACT
CCTTCGTGTCGAAAGGAGTCAGCTGAGGTGGTTCGGGCATCTAATTAGGATGCCTCCAGG
ACGCCTCCCTTTAGAGGTTTTCCAGGCACGTCCAACTGGTAGGAGGCCCCGGGGAAGACC
CAGGACACGCTGGAGGGATTATATCTCCCAGCTGGCCTGGGAACGCCTCGGGATCCCCCA
GAATGAGCTGGTAGATGTTGCGGGTGAGAGAGAAGTCTGGGTCAGCCTGCTTGACCTGCT
GCCTCCGCGACCCGACCCCGGATAAGCGGTGGAAAATGGATGGATGGATGGATGGATGGA
TGGACCTTGGAGAGCGCCACCACGGGGGTGGAGCTGGTACCACGGAGGAATCAGATCCGA
TATGAGGAGAGGTCCTGGACCTCTCCACTTCTACCACTTCCACCTGTCTGACCGATTTGC
AAACGTGACCCGCCATTGGAGGGCCCTCGCCGGTCGGCCTCGTGCCGGTCTCGGTGTGTG
GTTCCTCCAGACTGCGGGTTCGCCTCTATGCTCCGGGAGGACCCATGGCGCAGGGGGTCC
CCAGTTACTCCTGCGTCCTTCCCGGAGCGCACTATTGTAGCGAGATCGAGATGCCTTGTC
TTGCCCAGGTGACCTTCCACGGAGCTCGGCGCCCTGTCGCGGTCCCCGTCCAGCGGGCGA
CCGGCGCAGTCTCGCGACGTGCCTCCGGTAAACACAGTTTCCCAAACCCTCGCGCGTCTT
CGACGACCCCACGCGCTTCGCCCCGCTCCGTGCCTCCGCGCGGGCGGACTTGGAGGGGGC
TGGCCACCCGAACCCACGCACAGGGCCGACGGCGGGCGTCCGCCTCGGCCGGTGACGCAG
GGCTACCTGGTTGATCCTGCCAGTAGCATATGCTTGTCTCAAAGATTAAGCCATGCAAGT
CTAAGTACACACGGCCGGTACAGTGAAACTGCGAATGGCTCATTAAATCAGTTATGGTTC
CTTTGATCGCTCTAACGTTACTTGGATAACTGTGGCAATTCTAGAGCTAATACATGCAAA
CGAGCGCTGACCTCCGGGGATGCGTGCATTTATCAGATCCAAAACCCACGCGCGGTGGCC
CTCCGGGGCGCCGTGGCTACTTTGGTGACTCTGGATAACCTCGAGCCGATCGCTGGCCCC
CGTGGCGGCGACGTCTCATTCGAATGTCTGCCCTATCAACTTTCGATGGTACTTTCTGTG
CCTACCATGGTGACCACGGGTAACGGGGAATCAGGGTTCGATTCCGGAGAGGGAGCCTGA
GAAACGGCTACCACATCCAAGGAAGGCAGCAGGCGCGCAAATTACCCACTCCCGACTCGG
GGAGGTAGTGACGAAAAATAACAATACAGGACTCTTTCGAGGCCCTGTAATTGGAATGAG
TACACTTTAAATCCTTTAACGAGGATCAATTGGAGGGCAAGTCTGGTGCCAGCAGCCGCG
GTAATTCCAGCTCCAATAGCGTATCTTAAAGTTGCTGCAGTTAAAAAGCTCGTAGTTGGA
TCTCGGGATCGAGCTGACGGTCCGCCGCGAGGCGAGCTACCGTCTGTCCCAGCCCCTGCC
TCTTGGCGCCCCCCCGATGCTCTTAGCTGAGTGTCCTGCGGGGTCCGAAGCGTTTACTTT
GAAAAAATTAGAGTGTTCAAAGCAGGCCCGGTCGCCTGAATACTGCAGCTAGGAATAATG
GAATAGGACTCCGGTTCTATTTTGTGGGTTTTCATCATGAACTGGGGCCATGATTAAGAG
GGACGGCCGGGGGCATTCGTATTGTGCCGCTAGAGGTGAAATTCTTGGACCGGCGCAAGA
CGGACGAAAGCGAAAGCATTTGCCAAGAATGTTTTCATTAATCAAGAACGAAAGTCGGAG
GTTCGAAGACGATCAGATACCGTCGTAGTTCCGACCATAAACGATGCCAACTAGCGATCC
GGCGGCGTTATTCCCATGACCCGCCGGGCAGCGTCCGGGAAACCAAAGTCTTTGGGTTCC
GGGGGGAGTATGGTTGCAAAGCTGAAACTTAAAGGAATTGACGGAAGGGCACCACCAGGA
GTGGAGCCTGCGGCTTAATTTGACTCAACACGGGAAACCTCACCCGGCCCGGACACGGAA
AGGATTGACAGATTGATAGCTCTTTCTCGATTCTGTGGGTGGTGGTGCATGGCCGTTCTT
AGTTGGTGGAGCGATTTGTCTGGTTAATTCCGATAACGAACGAGACTCCGGCATACTAAC
TAGTTACGCGGCCCCGTGTGGTCGGCGTTGAACTTCTTAGAGGGACAAGTGGCGTTCAGC
CACACGAGATTGAGCAATAACAGGTCTGTGATGCCCTTAGATGTCCGGGGCTGCACGCGC
GCCACACTGAGTGGATCAGCGTGTGTCTACCCTGCGCCGAGAGGCGTGGGTAACCCGATG
AACCCCACTCGTGATAGGGATTGGGGATTGCAATTATTTCCCATGAACGAGGAATTCCCA
GTAAGCGCGGGTCATAAGCTCGCGTTGATTAAGTCCCTGCCCTTTGTACACACCGCCCGT
CGCTACTACCGATTGGATGGTTTAGTGAGGTCCTCGGATCGGTCCTGTCGGAGTCGGAGA
CGGCCCTGGCGGAGTGCTGAGAAGACGATCAAACTTGACTATCTAGAGGAAGTAAAAGTC
GTAACAAGGTTTCCGTAGGTGAACCTGCGGAAGGATCATTACCGAAGCAAGCGAGCCCGC
GGGGGCTGCGCACCTGCCGGACCCGAACGCCGAGGCGAGCGTCGCGGTCGTCCCTCCTTC
GGGTGGGCGGCTCGGCCTCGCCGACGCGGGCCCGGTCGGAGTCGTCTCTCCCTCCGGGGA
GGGTGCGGTGACGGCCGGGTCCATGAAACATCAACACGGACCATGAATCTGGGGCGAGAG
TAGTGGCCTCGCCGACGCGCACGCGTCTCGAACGAATCACGAACCAAGGAACAGGGGGGC
AGTGCCGGTGGCGCGAGTCGTTGTCGTCCCTCCCTCGGGGTGGGCGATGGGGCCGCGCTC
TGGTCGCCTCCAAACAGCATGATGTGTTTAAGTCTTGGCGGTGCGGGCGGCTGCGGGGCC
GTCCGACCGCGCTCCCTCCGGGTACCCAACTCGCCGTCCTCCCCCGGAGGTCGGCGGGGG
GTTCAATGTCTCCGCCCAGAGCGGAGCGCCCGGAGTGCGTTATCCCCCGGATCGTAAGCT
CCAAACTGTTGGCCCAAGAATGAAACAAAAAGGAACAAATACAACTCTTAGCGGTGGATC
ACTCGGCTCGTGCGTCGATGAAGAACGCAGCTAGCTGCGAGAACTAATGTGAATTGCAGG
ACACATTGATCATCGATACTTCGAACGCACCTTGCGGCCCCGGGTTCCTCCCGGGGCTAC
GCCTGTCTGAGGGTCGCTTTGCAATCAATCGGAGGAGCTCGCTCCTCCGCGGCTGGGGCG
TCGCAGGCACTTGTGCCTTCGTCCCCCTAAGTGCAGACTGTCGGGATGCCCGGTGCGGTG
CGTGGGCCCTCGTCGGGCTCGCCTTCGCCCCCCGCGATCCTCCTCTTTCCCTCCGTCGCT
GGCCTCCTTCACTGGGGGACGGCGCGGGGCGCCCGTCGGACCCGCATGTGCGGGCGCGGC
TGCCGGTGGACTCGAAAGTCTCCGCGCTGCCCGCGTTACGCGTGCGTGAGTCCGACGGTG
TCGTTCTAGCGGGGGTCCGAGGTTGGTGAGCGGGTGGGTGTCTGGCGGGTCCGCGGAGCC
CTCCTCCGCCGCGGCGGGGTACCCGACGACCAGAGCAAGTGAGCCTCTCCTCCTTCCGGG
GGAGAGCCACGCGGGCCGTCCTCCGGGGCGGCGCCACATTCGACTACGACCTCAGATCAG
ACGAGACAACCCGCTGAATTTAAGCATATTACTAAGCGGAGGAAAAGAAACTAACAAGGA
TTCCCTCAGTAGCGGCGAGCGAAGAGGGAAGAGCCCAGCGCCGAATCCCCGTCCGACGGG
CGGATTGGGGAAATGTGGCGTACGGAAGACCGCTTGCCCGGTGTCGCTCGGGGGCCTGAG
TCCTTCTGATAGAGGCTCAGCCCATGGACGGTGTGAGGCCGGTAACGGCCCCCGTCGCGC
TGGGGTCCGGTCTTCTCAGAGTCGGGTTGCTTGGGAATGCAGCCCAAAGCGGGTGGTAAA
CTCCATCTAAGGCTAAATACCGGCACGAGACCGATAGTCTACAAGTACCTTAAGGGAAAG
TTGAAAAGAACTTTGAAGAGAGAGTTCAACAGGGCGTGAAACCGTTGAGAGGTAAACTGG
TGGGGCCCGCGCAGTCTGCTCGGGGGATTCAACTTGGTGTAGGGACGGCCGCTCGGTGCG
GGAGGATCTCCTCGTGGGACCTCTCCCCTTGCTGCGCTGGCCCTCGCCGGGCGCATTTCC
TCCGCTGCGGTGCGCCGCGACCGGCTCTAGGTCGGCTTGGAAAGGCTCGGGGCGAAGGTG
GCACGCCGGCTCCGGCCGCGTGCTTTAGAGCGCCCGTGCCCGGACCTCGCCGCTTCCCGG
GGCCGTGGACTAAGTGCTCGCTGTGCCCTCTCTCCCCGCCGGGGAGGGACGGGGCCCCCT
GCTCCCGGCGCGACTGTCGACCGGGGCGGACTGTCCTCAGTGCGCCCCAACCGCGTCGCG
TCGCCAGGGTGGGGATCGGCTCACGTAAAAGGCGTCAGGGGTCTGCGGCGATGTCGGCAA
CCCACCCGACCCGTCTTGAAACACGGACCAAGGAGTCTAACGCACGCGCGAGTCAGAGGG
TGTACGAAACCCCGTGGCGCAATGAAAGTGAGGGCCGGCGCGCGCCGGCCAAGGTGGGAT
CCCGGCCCCGTGGGCGCCGGGCGCACCACCGGCCCGTCTCGCCCGCACCGTCGGGGAGGT
GGAGCGTGAGCGYGCGCGATAGGACCCGAAAGATGGTGAACTATGCCTGGGCAGGGCGAA
GCCAGAGGAAACTCTGGTGGAGGCCCGTAGCGGTCCTGACGTGCAAATCGGTCGTCCGAC
CTGGGTATAGGGGCGAAAGACTAATCGAACCATCTAGTAGCTGGTTCCCTCCGAAGTTTC
CCTCAGGATAGCTGGCGCTCAGAGTCTCGCAGTTTTATCTGGTAAAGCGAATGATTAGAG
GCCTTGGGGCCGAAACGATCTCAACCTATTCTCAAACTTTAAATGGGTAAGAAGCCCGGC
TCGCTGGCTTGGAGCCGGGCGTGGAATGCGAGCCGCCTAGTGGGCCACTTTTGGTAAGCA
GAACTGGCGCTGCGGGATGAACCGAACGCCGGGTTAAGGCGCCCGATGCCGACGCTCATC
AGACCCCAGAAAAGGTGTTGGTCGATATAGACAGCAGGACGGTGGCCATGGAAGTCGGAA
TCCGCTAAGGAGTGTGTAACAACTCACCTGCCGAATCAACTAGCCCTGAAAATGGATGGC
GCTGGAGCGTCGGGCCCATACCCGGCCGTCGCGGGCAACAGGAGCCTCGAGGGCTATGCC
GCGACGAGTAGGAGGGCCGCCGCGGTGAGCACGGAAGCCTAGGGCGCGGGCCCGGGTGGA
GCCGCCGCGGGTGCAGATCTTGGTGGTAGTAGCAAATATTCAAACGAGAACTTTGAAGGC
CGAAGTGGAGAAGGGTTCCATGTGAACAGCAGTTGAACATGGGTCAGTCGGTCCTAAGAG
ATAGGCAAACGCCGTTCTGAAGGGCGGGGCGATGGCCTACGTTGCCCCCGGTCGATCGAA
AGGGAGTCGGGTTCAGATCCCCGAATCTGGAGCGGCGGAGATAGGCGCCGCGAGGCGCCC
AGTGCGGTAACGCAAACGATTCCGGAGAAGCTAGCGGGAGCCCCGGGGAGAGTTCTCTTT
TCTTTGTGAAGGGCAGGGCACCCTGGAATGGGTTCGCCCCGAGATAGGGGCCCGTGCCCT
GGAAAGCGTCGCGGTTCCGGCGGCGTCCGGTGAGCTCTTGCTGGCCCTTGAAAATCCGGA
GGAGAAGGTGTAAATCTCGCGCCAGGCCGTACCCATATCCGCAGCAGGTCTCCAAGGTGA
ACAGCCTCTGGCATGTTAGAATAAGGCCGGTAAGGGAAGTCGGCAAATCAGATCCGTAAC
TTCGGGAAAAGGATTGGCTCTAAGGGCTGGGTCGGTCGGGCTGGAGTGCGAAGCGGGGCT
GGGCTTGTGCCGCAGCTGGAGGAGCAGTCGCTCCGTCGCCCCCCTCTCGCCGCCGTTCGA
AGCGTGGTGCGCGGCCCGGTTCGCGGGTCCGTCGTCCGAGGCGCACTTCGGTGCGTCAAG
TGGCGGTGGGCTTTCGCGGGCAGGTGTCCGTAGCTGCGCCGAGGGCGTGCCGGTGGAGAG
GATCGGGTAGGCGGTTGCTGTTGCGACTCTGGACGCGCGCTGGGCCCTTCTCGCGGATCT
CTCCAGCTACGGTGTCCGTCGGGTCCCGTTCGCGCGGGGTCCTGGCGGGTCGCCTCGGCT
GGCGCCTAGCAGCTGACTTAGAACTGGTGCGGACCAGGGGAATCCGACTGTTTAATTAAA
ACAAAGCATTGCGAAGGCCCATGGAGGGTGTTGACGCAATGTGATTTCTGCCCAGTGCTC
TGAATGTCAAAGTGAAGAAATTCAATGAAGCGCGGGTAAACGGCGGGAGTAACTATGACT
CTCTTAAGGTAGCCAAATGCCTCGTCATCTAATTAGTGACGCGCATGAATGGATGAACGA
GATTCCCACTGTCCCTACCAACTATCTAGCGAAACCACAGCCAAGGGAACGGGCTTGGCA
GAATCAGCGGGGAAAGAAGACCCTGTTGAGCTTGACTCTAGTCTGGCACTGTGAAGAGAC
ATGAGAGGTGTAGAATAAGTGGGAGGTCTCGGCCGCCGGTGAAATACCACTACTCTTATC
GTTTTTCCACTTACCCGGTGGTGCGGGGAGACGAGCCCCGAGTGGGCTCTCGATTCTGGT
GTCAAGCGCCCGGCCCAGCCGGGCGTGACCTGCTCCGGGGACAGTGGCAGGTGGGGAGTT
TGACTGGGGCGGTACACCTGTCAAAAGGTAACGCAGGTGTCCTAAGGCGAGCTCAGGGAG
GACAGAAACCTCCCGTGGAGCAGAAGGGCAAAAGCTCGCTTGATCTTGATTTTCAGTATG
AATACAGACCGTGAAAGCGGGGCCTCACGATCCTTCTGGCTTTTTGGGTTTTAAGCAGGA
GGTGTCAGAAAAGTTACCACAGGGATAACTGGCTTGTGGCGGCCAAGCGTTCATAGCGAC
GTCGCTTTTTGATCCTTCGATGTCGGCTCTTCCTATCATTGTGAAGCAGAATTCACCAAG
CGTTGGATTGTTCACCCACTAATAGGGAACGTGAGCTGGGTTTAGACCGTCGTGAGACAG
GTTAGTTTTACCCTACTGATGATGTGTTGTTGCAATAGTAATCCTGCTCAGTACGAGAGG
AACCGCAGGTTCAGACATTTGGTGTATGTGCTTGGCTGAGGAGCCAATGGTGCGAAGCTA
CCATCTGTGGGATTATGACTGAACGCCTCTAAGTCAGAATCCCGCCTAGATGAAACGATA
CCATAGCGCCTCGGATCTTCGGTTGGCCCCGGATAGCCGGCTTCGGCCGGTGAGTAGAGC
CGTTCGTGAAAGGGCTGGGGCGCGGCCGGATGATGGTCGCCCCTCTCCTGTCTCGCACCG
CATGTTTGTGGAGAACCTGGTGCTAAATCACTTGCAGACGACCTGATTCTGGGTCAGGGT
TTCGTACGTAGCAGAGCAGCTCCCTCGCTGCGATCTATTGAAAGTCAGCCCTCGATCCAA
GCTTTTGTCGGCCGCAGGCGCGGGCCTCGCCGACACCCACCATCACAAACACGTTTAGAG
GACCAGGGGCACGGAAAAAAACtTTMACtTTTTRRCtTWAKWGGAccAgggRCWCKARAT
TCTAAATTCTCCTTCGCGAATCGCCACCTTAACGCGGTGAAGGAGTTTGAGTGGCTCAAT
GATCCTGGGAGCTATGTTGTCCGGGGCATCTGCCCCTGGTAGGGTCTCCCAAGGCAAACA
GGTCTCGGGGGAGAGCCCAGACTAAGAGCGGTTCAAAAAACCYYGATGAWWAGCAGCMCA
CGGAATGTAGCTACCTCGCCCGGACCAGGGAAACCGGGGCACCCTCCCGGAGCCAGACCC
GGGAGGCGAGCTCGTCGGCGAGCGTCTGGTGGCCGGGCTTTCGCCCATGGGGCCCGGTCG
GGCTCAGCCCGAAGAAACATCATGGTGCAGCCACCCTGTGGACCCACCACCCGCAGGGAC
AGACATCGGGGTCGGGTGCTATGTAGACCGGGCGGCGGGCCGGGCAGGGGGCCTGGGCGA
GCCGATCGCCGGCGACATAGACTAGCTCTAGGGACGTGGAACGTCACCTCGCTAGCGGGG
AAGGAGCCGGAGCTGGTGAGGGAGGTGGAGCGGTACCAGCTAGATATAGTTGGGCTCACC
TCCACGCACAGCGCTGGCTCTGGAACCAAACTCCTGGAGAAGGGTTGGACTTTGTTCTTT
TCTGGAGTCGCCCAGGGTGAGAGGCGCCGGGCGGGAGTGGGGATACTCACGAGTCCCCGG
CTGAGCGCCGCCGTGTTGGAGTTTTCCCCGGAGAACGAGAGGGTCGCCTCCCTGCGCCTA
CGGGTTGCGGGGAGTAAGGCTCTGACTGTTGTTTGTGCTTATGCACCAAACAGCATTTCG
GAGTATCCGGCCTTCTTGGAGTTGGTGGGAGGGGTCCTGGAAAGGGCGCCGCCTGCCGAC
TCCATAGTTCTCCTGGGAGACTTCAACGCTCACGTGGGCGACGACAGAGAAACCTGGCGG
GGAGTGATTGGGAGGAACGGCTTGCCTGATCTGAACCCGAGCGGTGTTTCGTTGTTGGAC
TTCTGTGCTAGCCACAGTTTGTCCATAACAAACACCATGTTTGAACATAAGGTGGCTCAT
AAGTGTACCTGGTACCAGARCACCTTAGGCCGGAGATCAATGATCGACTTCGTAATCGTA
TCATCTGATCTGCGGCCGTATGTTTTGGACACTCGGGTGAAGAGAGGAGCAGAGCTGTCA
ACTGATCACCACCTGGTGGTGAGTTGGATCAGATGGCGGGGGAGTCGGCCAGAAAGACCT
GGCAAGCCCAAACGTGTAGTGAGGGTGAACTGGGAACGTCTGGCGGAGGATCCTGTCCGG
GAGGTCTTCAACTCCCACCTCCGGAAGGACTTCTCACACATCCCGAGGGAGGTTGGGGAC
ATGGAATCCGAGTGGATCATGTTCAAAGCCTCTATTGTGGACGCGGCCGCTAGGAGCTGT
GGTCGGAAGGTCATCGGTGCCTGTCGTGGCGGCAACCCGAGAACCCGGTGGTGGACACCG
GGGGTGAGGGAAGCCGTCAAGCTGAAGAAGGAGGCCTTTCGGGCTTGGTTGGCCCAGGGG
TCTCCTGAAGCAGCTGACAGGTACAGGCAGGCCAGAAGGACTGCAGCTGCGGTGGTCACG
GATGCTAAAACTCGGGCATGGGAGGAGTTCGGGGAGGCCATGGAGAAGGACTTTCGGTTG
GCCTCAAGGAGGTTCTGGCAAACCATCCGACGACTCAGGAAGGGAAAGCAGGGCCTTCCC
CAGGCTGTTATCAGCGGGGGAGGGKKGCTGCTGACCCAGACAGAGGATATCGTCGGGCGG
TGGAAGGAGCACTTTGAGGAACTCCTAAACCCGGTCAACATGTCCCCTGAACAGGGGGCA
GCGCCTGAAGACTTGGGGTTGGATGAACCCATATCCCTGGCAGAGGCCACTAAGGTAGTC
AAAAAGCTCCTTGGTGGCAAGGCGCCGGGGGTGGATGAAATCCGCCCTGAGATGCTGAAG
GCGCTGGACTTTGTTGGGCTGTCTTGGCTGACACGCCTCTTCAATGTCGCATGGGGGTCG
GGCACAGTGCCCATGGACTGGCAGACCGGGGTGGTGGTTCCCATCTTCAAGAAGGGGGAC
CGGAGAGTGTGCTCGAATTATCGGGGTATCACACTACTCAGCCTCCCGGGAAAAGCTTAT
GCCAGGGTGCTGGAACGGAGGCTCCGACCGTTTGTCGAACCTCGGATTCAAGAAGAACAG
TGCGGGTTTCGTCCTGGTCGTGGAACAGTGGACCAGCTCTTTACCCTTGCAAGGATACTG
GAGGGGTCCTGGGAGTTTGCCCAACCAGTCTACATGTGCTTTGTGGACTTGGAGAAGGCT
TTCGACCGGGTCCCTCGGGGCTTTTTGTGGGGGGTGCTGCGGGAGTATGGTGTGCCGGAC
CCGTTGCAACGGGCCATCCGGTCTCTGTACGCCTGCAGTAGGAGCTGTGTTCGTATCCTC
GGCAGTAAGTCAGATACGTTCCCGGTGGGTGTTGGCCTCCGCCAGGGCTGCCCTTTATCA
CCGGTCCTGTTCGTGACTTTCATGGACAGGATATCTAGGCGCAGCCGTGGGGCGGAGAAT
GTCAGGTTCGGGGATCTCAGGATAGCCTCTCTGCTGTTTGCAGATGATGTGGTCCTGTTT
GCCTCCTCGGACCATGACCTCCAGCATTCACTGGGGCGTTTTGCAGCCGAGTGTGAAGCG
GCGGGGATGAGAGTCAGCACCACGAAATCTGAGGCCATGGTGCTCTGCCGGAAACCGGTG
GATTGCTCCCTCCGGGTGGGGACAGAGTGCCTACCACAAGCGAAGGAGTTCAAGTATCTC
GGGGTCTTGTTCACGAGTGAGGGTAAAATGGAGCGGGAGATCGACAGGCGTATCGGTGCG
GCTGCAGCAGTAAAGCAGGCGTTGCACCGGGCCGTCTTGGTGAAGAAGGAGCTGAGCCGR
AAGGCRAAGCTCTCAATTTACTGGTCGGTCTACGTCCCAACCCTCACCTATGGTCACGAG
CTTTGGATCGTGTCCGAAAGAACGAGGTCGCGGATACAAGCGGCCGAAATGAGTTTCCTC
CGTAGAGTGGCCGGGCTCAGCCTTAGAGATAGGGTRAGGAGCTCGGACATCAGGAGGGAG
CTTGAAGTCGAGCCGCTACTCCTTCGTGTCGAAAGGAGTCAGCTGAGGTGGTTCGGGCAT
CTAATTAGGATGCCTCCAGGACGCCTCCCTTTAGAGGTTTTCCAGGCACGTCCAACTGGT
AGGAGGCCCCGGGGAAGACCCAGGACACGCTGGAGGGATTATATCTCCCAGCTGGCCTGG
GAACGCCTCGGGATCCCCCAGAATGAGCTGGTAGATGTTGCGGGTGAGAGAGAAGTCTGG
GTCAGCCTGCTTGACCTGCTGCCTCCGCGACCCGACCCCGGATAAGCGGTGGAAAATGGA
TGGATGGATGGATGGATGGATGGAACAGACAGACAGACAGACAGACAGACAGATTGTATG
CTTGTGCACGTAGTACTTCATGCAATGTATATGAATGTATTAAGTGGATAACACCCATCT
TTACTAATAAACTGTACACACACATACACAATTTACTCCAAACACTTGATTTCATATTAC
GGAACAATGAGATGTCATCAAAGGCACAACATCAAAGCCACAATATTCCTAATCAATGTT
TGGAGCCATCGCCGTGTATGTCTGTGTTGTTGAGCTCGTTAGCTAAGTTTCTCTCTTGCT
AGCTAACGTTCCCGGCACCACTGACGTGTGTTTTCTGAGCTACGTAGCAGGGCAGACTGC
AACAGCTGGTATAAACTAGGATACAGTATTGATAACTTAACCCTCCTGTCGTGTTTGGGT
CTAATCTGATCGATTTACAACTTTATAAATCAATTAATGATGACTTCTCCTTGACAGGAA
GGAGGACGTGAGGGTTTCCTGCTGGTCGGATTTAATGATTTAAGACAGACAGACAGACAG
ACAGACAGACACTTGATTTTATATTATGGAACACTGTGACGTCATCAAAGGTTCAACATC
AAAGCCACATATGGACTCCACTGGAGCAAGCAAAAAAATAATAGCATGAATTATTATTCT
GCTATAAATGACAAACTATTTAAGAGACATCGAATGACGGCCTGTCTTATCTTAGTCTGG
GTGACCTTTTGTGCACGTTCGTGTTGTGTCTCAGTTAACTCATTATATAGTATTATGAAT
AATTATAATCATTTGGATTGGATTGTGATATAAATCCTAATCAGTGTTTGGTGCCATCAC
CGTGTCTGTGTTGTGCCTGTTAGCTAAGTTTCTCTCTTGCTAGCTAACGTTCGTTTTTTT
CCGTGCCCCTGGTCCTCTAAACATGGTTGTGATGGGTGGGTGTCGGCGAGGCCCGCGCCT
GCGGCCGACAAAAGCTTGGATCGAGGGCTGACTTTCAATAGATCGCAGCGAGGGAGCTGC
TCTGCTACGTACGAAACCCTGACCCAGAATCAGGTCGTCTGCAAGTGATTTAGCACCAGG
TTCTCCACAAACATGCGGTGCGAGACAGGAGAGGGGCGACCATCATCCGGCCGCGCCCCA
GCCCTTTCACGAACGGCTCTACTCACCGGCCGAAGCCGGCTATCCGGGGCCAACCGAAGA
TCCGAGGCGCTATGGTATCGTTTCATCTAGGCGGGATTCTGACTTAGAGGCGTTCAGTCA
TAATCCCACAGATGGTAGCTTCGCACCATTGGCTCCTCAGCCAAGCACATACACCAAATG
TCTGAACCTGCGGTTCCTCTCGTACTGAGCAGGATTACTATTGCAACAACACATCATCAG
TAGGGTAAAACTAACCTGTCTCACGACGGTCTAAACCCAGCTCACGTTCCCTATTAGTGG
GTGAACAATCCAACGCTTGGTGAATTCTGCTTCACAATGATAGGAAGAGCCGACATCGAA
GGATCAAAAAGCGACGTCGCTATGAACGCTTGGCCGCCACAAGCCAGTTATCCCTGTGGT
AACTTTTCTGACACCTCCTGCTTAAAACCCAAAAAGCCAGAAGGATCGTGAGGCCCCGCT
TTCACGGTCTGTATTCATACTGAAAATCAAGATCAAGCGAGCTTTTGCCCTTCTGCTCCA
CGGGAGGTTTCTGTCCTCCCTGAGCTCGCCTTAGGACACCTGCGTTACCTTTTGACAGGT
GTACCGCCCCAGTCAAACTCCCCACCTGCCACTGTCCCCGGAGCAGGTCACGCCCGGCTG
GGCCGGGTGTTTGTTACCAGAATCGAGAGCCCACTCGGGGCTCGTCTCCCCGCACCACCG
GGTAAGTGGAAAAACGATAAGAGTAGTGGTATTTCACCGGCGGCCGAGACCTCCCACTTA
TTCTACACCTCTCATGTCTCTTCACAGTGCCAGACTAGAGTCAAGCTCAACAGGGTCTTC
TTTCCCCGCTGATTCTGCCAAGCCCGTTCCCTTGGCTGTGGTTTCGCTAGATAGTTGGTA
GGGACAGTGGGAATCTCGTTCATCCATTCATGCGCGTCACTAATTAGATGACGAGGCATT
TGGCTACCTTAAGAGAGTCATAGTTACTCCCGCCGTTTACCCGCGCTTCATTGAATTTCT
TCACTTTGACATTCAGAGCACTGGGCAGAAATCACATTGCGTCAACACCCTCCATGGGCC
ATCGCAATGCTTTGTTTTAATTAAACAGTCGGATTCCCCTGGTCCGCACCAGTTCTAAGT
CAGCTGCTAGGCGCCAGCCGAGGCGACCCGCCAGGACCCCGCGCGAACGGGACCCGACGG
ACACCGTAGCTGAAGAGATCCGCGAGAAGGGCCCAGCGCGCATCCAGAGTCGCAACAGCA
ACCGCCTACCCGATCCTCTCCACCGGCACGCCCTCGGCGCAGCTACGGACACCTGCCCGC
GAAAGCCCACCGCCACTTGACGCACCGAAGTGCGCCTCGGACGACGGACCCGCGAACCGG
GCCGCGCACCACGCTTCGAACGGCGGCGAGAGGGGGGCGACGGAGCGACTGCTCCCCCAG
CTGCGGCACAAGCCCAGCCCCGCTTCGCACTCCAGCCCGACCGACCCAGCCCTTAGAGCC
AATCCTTTTCCCGAAGTTACGGATCTGATTTGCCGACTTCCCTTACCGGCCTTATTCTAA
CATGCCAGAGGCTGTTCACCTTGGAGACCTGCTGCGGATATGGGTACGGCCTGGCGCGAG
ATTTACACCTTCTCCTCCGGATTTTCAAGGGCCAGCAAGAGCTCACCGGACGCCGCCGGA
ACCGCGACGCTTTCCAGGGCACGGGCCCCTCTCTCGGGGCGAACCCATTCCAGGGTGCCC
TGCCCTTCACAAAGAAAAGAGAACTCTCCCCGGGGCTCCCGCTAGCTTCTCCGGAATCGT
TTGCGTTACCGCACTGGGCGCCTCGCGGCGCCTATCTCCGCCGCTCCAGATTCGGGGATC
TGAACCCGACTCCCTTTCGATCGACCGGGGGCAACGTAGGCCATCGCCCCGCCCTTCAGA
ACGGCGTTTGCCTATCTCTTAGGACCGACTGACCCATGTTCAACTGCTGTTCACATGGAA
CCCTTCTCCACTTCGGCCTTCAAAGTTCTCGTTTGAATATTTGCTACTACCACCAAGATC
TGCACCCGCGGCGGCTCCACCCGGGCCCGCGCCCTAGGCTTCCGTGCTCACCGCGGCGGC
CCTCCTACTCGTCGCGGCATAGCCCTCGAGGCTCCTGTTGCCCGCGACGGCCGGGTATGG
GCCCGACGCTCCAGCGCCATCCATTTTCAGGGCTAGTTGATTCGGCAGGTGAGTTGTTAC
ACACTCCTTAGCGGATTCCGACTTCCATGGCCACCGTCCTGCTGTCTATATCGACCAACA
CCTTTTCTGGGGTCTGATGAGCGTCGGCATCGGGCGCCTTAACCCGGCGTTCGGTTCATC
CCGCAGCGCCAGTTCTGCTTACCAAAAGTGGCCCACTAGGCGGCTCGCATTCCACGCCCG
GCTCCAAGCCAGCGAGCCGGGCTTCTTACCCATTTAAAGTTTGAGAATAGGTTGAGATCG
TTTCGGCCCCAAGGCCTCTAATCATTCGCTTTACCAGATAAAACTGCGAGACTCTGAGCG
CCAGCTATCCTGAGGGAAACTTCGGAGGGAACCAGCTACTAGATGGTTCGATTAGTCTTT
CGCCCCTATACCCAGGTCGGACGACCGATTTGCACGTCAGGACCGCTACGGGCCTCCACC
AGAGTTTCCTCTGGCTTCGCCCTGCCCAGGCATAGTTCACCATCTTTCGGGTCCTATCGC
GCGCGCTCACGCTCCACCTCCCCGACGGTGCGGGCGAGACGGGCCGGTGGTGCGCCCGGC
GCCCACGGGGCCGGGATCCCACCTTGGCCGGCGCGCGCCGGCCCTCACTTTCATTGCGCC
ACGGGGTTTCGTACACCCTCTGACTTGCGCGTGCGTTAGACTCCTTGGTCCGTGTTTCAA
GACGGGTCGGGTGGGTTGCCGACATCGCCGCAGACCCCTGACGCCTTTTACGTGAGCCGA
TCCCCGCCCTGGCGACGCGACGCGGTTGGGGCGCACTGAGGACAGTCCGCCCCGGTCGAC
AGTCGCGCCGGGAGCAGGGGGCCCCGTCCCTCCCCGGCGGGGAGAGAGGGCACAGCGAGC
ACTTAGTCCACGGCCCCGGGAAGCGGCGAGGTCCGGGCACGGGCGCTCTAAAGCACGCGG
CCGGAGCCGGCGTGCCACCTTCGCCCCGAGCCTTTCCAAGCCGACCTAGAGCCGGTCGCG
GCGCACCGCAGCGGAGGAAATGCGCCCGGCGAGGGCCAGCACAGCAAGGGGAGAGGTCCC
ACGAGGAGATCCTCCCACACCGAGCGGCCGTCCCTACACCAAGTTGAATCCCCCGAGCAG
ACTGCGCGGGCCCCACCAGTTTACCTCTCAACGGTTTCACGCCCTGTTGAACTCTCTCTT
CAAAGTTCTTTTCAACTTTCCCTTAAGGTACTTGTAGACTATCGGTCTCGTGCCGGTATT
TAGCCTTAGATGGAGTTTACCACCCGCTTTGGGCTGCATTCCCAAGCAACCCGACTCCGA
GAAGACCGGACCCCAGCGCGACGGGGGCCGTTACCGGCCTCACACCGTCCATGGGCTGAG
CCTCTATCAGAAGGACTCAGGCCCCCGAGCGACACCGGGCAAGCGGTCTTCCGTACGCCA
CATGTCCCCAATCCGCCCGTCGGACGGGGATTCGGCGCTGGGCTCTTCCCTCTTCGCTCG
CCGCTACTGAGGGAATCCTTGTTAGTTTCTTTTCCTCCGCTTAGTAATATGCTTAAATTC
AGCGGGTTGTCTCGTCTGATCTGAGGTCGTAGTCGAATGTGGCGCCGCCCCGGAGGACGG
CCCGCGTGGCTCTCCCCCCGGAAGGAGGAGAGGCTCACTTGCTCTGGTCGTCGGGTACCC
CGCCGCGGCGGAGGAGGGCTCTGCGGACCCGCCAGACACCCACCCGCTCACCAACCTCAG
ACCCCCGCTAGAGCGACACCGTCGGACTCACGCACGCGTGACGCGGGCAGCACGGAGACT
TTCGAGTCCACCGGCAGCCGCGCCCGCACATGCGGGTCCGACGGGCGCCCCGCGCCGTCC
CCCAGTGAAGGAGGCCAGCGACGGAGGGAAAGAGGAGGATCGCGGGGGGCGAAGGCGAGC
CCGACGAGGGCCCACGCACCGCACCGGGCATCCCGACAGTCTGCACTTAGGGGGACGAAG
GCACGAGTGCCTGCGACGCCCCAGCCGCGGAGGAGCGAGCTCCTCCGATTGATTGCAAAG
CGACCCTCAGACAGGCGTAGCCCCGGGAGGAACCCGGGGCCGCAAGGTGCGTTCGAAGTA
TCGATGATCAATGTGTCCTGCAATTCACATTAGTTCTCGCAGCTAGCTGCGTTCTTCATC
GACGCACGAGCCGAGTGATCCACCGCTAAGAGTTGTATTTGTTCCTTTTTGTTTCATTCG
GGGGCCGACAGTTTGGAGCTTACGATCCGGGGGATAACGCACTCCGGGCGCTCCGCTATG
CCGTGGGCGGAGACATTGAACCCCCCGCCGACCTCCGGGGGAGGACGGCGAGTTGGGTAC
CCGGAGGGAGCGCGGTCGGACGGCCCCGCAGCCGCCCGCACCGCCAAGACTTAAACACAT
CATGATGTTTGGAGGCGACCAGAGCGCGGCCCCATCGCCCACCCAGAGGGAGGGACGACA
AGACTCACGCCACCGGCTCTGCCCCCCTGTTCCTTGGTTCGTGATTTGTTCGAGACGCGT
GCGCGTCGGCGAGGCCACTACCTCTCGCCCCAGATTCATGGTCCGTGTTAATGTTTCATG
GACCCGGCCGTCACCGCACCCTCCCCGGAGGGAGAGACGACTCCGACCGGGCCCGCGTCG
GCGAGGCCGAGCCGCCCACCCGAAGGAGGGACGACCGCGACGCTCACCTCGGCGTTCGGG
TCCGGCAGGTGCGCAGCCCCCGCGGGCTCGCTTGCTTCGGTAATGATCCTTCCGCAGGTT
CACCTACGGAAACCTTGTTACGACTTTTACTTCCTCTAGATAGTCAAGTTTGATCGTCTT
CTCAGCACTCCGCCAGGGCCGTCTCCGACTCCGACAGGACCGATCCGAGGACCTCACTAA
ACCATCCAATCGGTAGTAGCGACGGGCGGTGTGTACAAAGGGCAGGGACTTAATCAACGC
GAGCTTATGACCCGCACTTACTGGGAATTCCTCGTTCATGGGAAATAATTGCAATCCCCA
ATCCCTATCACGAGTGGGGTTCATCGGGTTACCCACGCCTCTCGGCGCAGGGTAGACACA
CGCTGATCCACTCAGTGTGGCGCGCGTGCAGCCCCGGACATCTAAGGGCATCACAGACCT
GTTATTGCTCAATCTCGTGTGGCTGAACGCCACTTGTCCCTCTAAGAAGTTCAACGCCGA
CCACACGGGGCCGCGTAACTAGTTAGTATGCCGGAGTCTCGTTCGTTATCGGAATTAACC
AGACAAATCGCTCCACCAACTAAGAACGGCCATGCACCACCACCCACAGAATCGAGAAAG
AGCTATCAATCTGTCAATCCTTTCCGTGTCCGGGCCGGGTGAGGTTTCCCGTGTTGAGTC
AAATTAAGCCGCAGGCTCCACTCCTGGTGGTGCCCTTCCGTCAATTCCTTTAAGTTTCAG
CTTTGCAACCATACTCCCCCCGGAACCCAAAGACTTTGGTTTCCCGGACGCTGCCCGGCG
GGTCATGGGAATAACGCCGCCGGATCGCTAGTTGGCATCGTTTATGGTCGGAACTACGAC
GGTATCTGATCGTCTTCGAACCTCCGACTTTCGTTCTTGATTAATGAAAACATTCTTGGC
AAATGCTTTCGCTTTCGTCCGTCTTGCGCCGGTCCAAGAATTTCACCTCTAGCGGCACAA
TACGAATGCCCCCGGCCGTCCCTCTTAATCATGGCCCCAGTTCATGATGAAAACCCACAA
AATAGAACCGGAGTCCTATTCCATTATTCCTAGCTGCAGTATTCAGGCGACTGGGCCTGC
TTTGAACACTCAAATTTTTTCAAAGTAAACGCTTCGGACCCCGCAGGACACTCAGCTAAG
AGCATCGGGGGGGCGCCAAGAGGCAGGGGCTGGGACAGACGGTAGCTCGCCTCGCGGCGG
ACCGTCAGCTCGATCCCGAGATCCAACTACGAGCTTTTTAACTGCAGCAACTTTAAGATA
CGCTATTGGAGCTGGAATTACCGCGGCTGCTGGCACCAGACTTGCCCTCCAATTGATCCT
CATTAAAGGATTTAAAGTGTACTCATTCCAATTACAGGGCCTCGAAAGAGTCCTGTATTG
TTATTTTTCGTCACTACCTCCCCGAGTCGGGAGTGGGTAATTTGCGCGCCTGCTGCCTTC
CTTGGATGTGGTAGCCGTTTCTCAGGCTCCCTCTCCGGAATCGAACCCTGATTCCCCGTT
ACCCGTGGTCACCATGGTAGGCACAGAAAGTACCATCGAAAGTTGATAGGGCAGACATTC
GAATGAGACGTCGCCGCCACGGGGGCCAGCGATCGGCTCGAGGTTATCCAGAGTCACCAA
AGTAGCCACGGCGCCCCGGAGGGCCACCGCGCGTGGGTTTTGGATCTGATAAATGCACGC
ATCCCCGGAGGTCAGCGCTCGTTTGCATGTATTAGCTCTAGAATTGCCACAGTTATCCAA
GTAACGTTAGAGCGATCAAAGGAACCATAACTGATTTAATGAGCCATTCGCAGTTTCACT
GTACCGGCCGTGTGTACTTAGACTTGCATGGCTTAATCTTTGAGACAAGCATATGCTACT
GGCAGGATCAACCAGGTAGCCCTGCGTCACCGGCCGAGGCGGACGCCCGCCGTCGGCCCT
GTGCGTGGGTTCGGGTGGCCAGCCCCCTCCGAGTCCGCCCGCGCGGAGGCACAGAGCGGG
GCAAAGCGCGTGGAATCGTCGAAGACGCGTGAGGGTTTGGGAAACTGTGTTTACCGGAGG
CACGTCGCGAGACTGCGCCGGTCGCCCGCTGGACGGGGACCGCGACAGGGCGCCGAGCTC
CGTGGAAGGTCACCTGGGAAAGACAAGTCATCTCGATCTCGCTACAATAGTGCGCTCCGG
GAAGGACGCAGGAGTAACTGGGACCCCCTGCGCCATGGGTCCTCCCGGAGCATAGAGGCG
AACCCGCAGTCTGGAGGAACCACACACCGAGACCGGCACGAGGCCGACCGGCGAGGGCCC
TCCAATGGCGGGTCACGTTTGCAAATCGGTCAGACAGGTGGAAGTAGTAGAAGTGGAGAG
GTCCAGGACCTCTCCTCATATCGGATCTGATTCCTCCGTGGTACCAGCTCCACCCCCG
>RIX-comp_Contig_97
CACTTTTGGCTAATTGGAAACTCTAAATTCTAAATTCTCCTTCGCGAATCGCCACCTTAA
CGCGGTGAAGGAGTTTGAGTGGCTCAATGATCCTGGGAGCTATGTTGTCCGGGGCATCTG
CCCCTGGTAGGGTCTCCCAAGGCAAACAGGTCTCGGGGGAGAGCCCAGACTAAGAGCGGT
TCAAAAAACCTCGATGATAAGCAGCCCACGGAATGTAGCTACCTCGCCCGGACCAGGGAA
ACCGGGGCACCCTCCCGGAGCCAGACCCGGGAGGCGAGCTCGTCGGCGAGCGTCTGGTGG
CCGGGCTTTCGCCCATGGGGCCCGGTCGGGCTCAGCCCGAAGAAACATCATGGTGCAGCC
ACCCTGTGGACCCACCACCCGCAGGGACAGACATCGGGGTCGGGTGCTATGTAGACCGGG
CGGCGGGCCGGGCAGGGGGCCTGGGCGAGCCGATCGCCGGCGACATAGACTAGCTCTAGG
GACGTGGAACGTCACCTCGCTAGCGGGGAAGGAGCCGGAGCTGGTGAGGGAGGTGGAGCG
GTACCAGCTAGATATAGTTGGGCTCACCTCCACGCACAGCGCTGGCTCTGGAACCAAACT
CCTGGAGAAGGGTTGGACTTTGTTCTTTTCTGGAGTCGCCCAGGGTGAGAGGCGCCGGGC
GGGAGTGGGGATACTCACGAGTCCCCGGCTGAGCGCCGCCGTGTTGGAGTTTTCCCCGGA
GAACGAGAGGGTCGCCTCCCTGCGCCTACGGGTTGCGGGGAGTAAGGCTCTGACTGTTGT
TTGTGCTTATGCACCAAACAGCATTTCGGAGTATCCGGCCTTCTTGGAGTTGGTGGGAGG
GGTCCTGGAAAGGGCGCCGCCTGCCGACTCCATAGTTCTCCTGGGAGACTTCAACGCTCA
CGTGGGCGACGACAGAGAAACCTGGCGGGGAGTGATTGGGAGGAACGGCTTGCCTGATCT
GAACCCGAGTGGTGTTTCGTTGTTGGACTTCTGTGCTAGCCACAGTTTGTCCATAACAAA
CACCATGTTTGAACATAAGGTGGCTCATAAGTGTACCTGGTACCAGAGCACCTTAGGCCG
GAGATCAATGATCGACTTCGTAATCGTATCATCTGATCTGCGGCCGTATGTTTTGGACAC
TCGGGTGAAGAGAGGAGCAGAGCTGTCAACTGATCACCACCTGGTGGTGAGTTGGATCAG
ATGGCGGGGGAGTCGGCCAGAAAGACCTGGCAAGCCCAAACGTGTAGTGAGGGTGAACTG
GGAACGTCTGGCGGAGGATCCTGTCCGGGAGGTCTTCAACTCCCACCTCCGGAAGGACTT
CTCACACATCCCGAGGGAGGTTGGGGACATGGAATCCGAGTGGATCATGTTCAAAGCCTC
TATTGTGGACGCGGCCGCTAGGAGCTGTGGTCGGAAGGTCATCGGTGCCTGTCGTGGCGG
CAACCCGAGAACCCGGTGGTGGACACCGGGGGTGAGGGAAGCCGTCAAGCTGAAGAAGGA
GGCCTTTCGGGCTTGGTTGGCCCAGGGGTCTCCTGAAGCAGCTGACAGGTACAGGCAGGC
CAGAAGGACTGCAGCTGCGGTGGTCACGGATGCTAAAACTCGGGCATGGGAGGAGTTCGG
GGAGGCCATGGAGAAGGACTTTCGGTTGGCCTCAAGGAGGTTCTGGCAAACCATCCGACG
ACTCAGGAAGGGAAAGCAGGGCCTTCCCCAGGCTGTTATCAGCGGGGGAGGGTTGCTGCT
GACCCAGACAGAGGATATCGTCGGGCGGTGGAAGGAGCACTTTGAGGAACTCCTAAACCC
GGTCAACATGTCCCCTGAACAGGGGGCAGCGCCTGAAGACTTGGGGTTGGATGAACCCAT
ATCCCTGGCAGAGGCCACTAAGGTAGTCAAAAAGCTCCTTGGTGGCAAGGCGCCGGGGGT
GGATGAAATCCGCCCTGAGATGCTGAAGGCGCTGGACTTTGTTGGGCTGTCTTGGCTGAC
ACGCCTCTTCAATGTCGCATGGGGGTCGGGCACAGTGCCCATGGACTGGCAGACCGGGGT
GGTGGTTCCCATCTTCAAGAAGGGGGACCGGAGAGTGTGCTCGAATTATCGGGGTATCAC
ACTACTCAGCCTCCCGGGAAAAGCTTATGCCAGGGTGCTGGAACGGAGGCTCCGACCGTT
TGTCGAACCTCGGATTCAAGAAGAACAGTGCGGGTTTCGTCCTGGTCGTGGAACAGTGGA
CCAGCTCTTTACCCTTGCAAGGATACTGGAGGGGTCCTGGGAGTTTGCCCAACCAGTCTA
CATGTGCTTTGTGGACTTGGAGAAGGCTTTCGACCGGGTCCCTCGGGGCTTTTTGTGGGG
GGTGCTGCGGGAGTATGGTGTGCCGGACCCGTTGCAACGGGCCATCCGGTCTCTGTACGC
CTGCAGTAGGAGCTGTGTTCGTATCCTCGGCAGTAAGTCAGATACGTTCCCGGTGGGTGT
TGGCCTCCGCCAGGGCTGCCCTTTATCACCGGTCCTGTTCGTGACTTTCATGGACAGGAT
ATCTAGGCGCAGCCGTGGGGCGGAGAATGTCAGGTTCGGGGATCTCAGGATAGCCTCTCT
GCTGTTTGCAGATGATGTGGTCCTGTTTGCCTCCTCGGACCATGACCTCCAGCATTCACT
GGGGCGTTTTGCAGCCGAGTGTGAAGCGGCGGGGATGAGAGTCAGCACCACGAAATCTGA
GGCCATGGTGCTCTGCCGGAAACCGGTGGATTGCTCCCTCCGGGTGGGGACAGAGTGCCT
ACCACAAGCGAAGGAGTTCAAGTATCTCGGGGTCTTGTTCACGAGTGAGGGTAAAATGGA
GCGGGAGATCGACAGGCGTATCGGTGCGGCTGCAGCAGTAAAGCAGGCGTTGCACCGGGC
CGTCTTGGTGAAGAAGGAGCTGAGCCGGAAGGCGAAGCTCTCAATTTACTGGTCGGTCTA
CGTCCCAACCCTCACCTATGGTCACGAGCTTTGGATCGTGTCCGAAAGAACGAGGTCGCG
GATACAAGCGGCCGAAATGAGTTTCCTCCGTAGAGTGGCCGGGCTCAGCCTTAGAGATAG
GGTGAGGAGCTCGGACATCAGGAGGGAGCTTGAAGTCGAGCCGCTACTCCTTCGTGTCGA
AAGGAGTCAGCTGAGGTGGTTCGGGCATCTAATTAGGATGCCTCCAGGACGCCTCCCTTT
AGAGGTTTTCCAGGCACGTCCATCTGGTAGGAGGCCCCGGGGAAGACCCAGGACACGCTG
GAGGGATTATATCTCCCAGCTGGCCTGGGAACGCCTCGGGATCCCCCAGAATGAGCTGGT
AGATGTTGCGGGTGAGAGAGAAGTCTGGGTCAGCCTGCTTGACCTGCTGCCTCCGCGACC
CGACCCCGGATAAGCGGTGGAAAATGGATGGATGGATGGATGGATGGATGGAGGGATGGA
TGGATGGATGGATGGATGGATGATGGATGGATGGATGGATGGATGGATGGGTGGATGGAT
GGATGGATGGATGGATGGATAGATRGATRGATRGATRGATRGATRGRTRGWTRGATGG
>noCat_Contig_98
CCTGTAACTAGGACTTCAACCTGTAACTATTTAAAAAGTGGCCCTAATTCTCTAGGGTTT
TACAACCCGGCTACTCCTGCCTTCTCGTCAGAAAACAAGCGGGGTCCGCCACGACCCAGA
CCAAGGTGAGGACTCTAACCTCTCTGTGATTCGGCGATCACATTTCTCTTTTCAACAATA
ATAACAATAATTCTTATTRTCCACTCAGAAATGAAAATAYATTTATTTTAGCRGTCTGCG
GGTTACTAAGACGTTGAACACCCTTAAATTTAGCTGTATTCAATGCAGAAGAATGGTCTG
CTTACCCTTTTTTATGACGTCAGATGTTCAACGAGTCTTTTCACCTTTGGACCAAGAGAC
CACCAATTCGTGAAGAAGCCGTCTTTAAATGAATCCCGGACGAGCCCCCAATTGATGCGC
TTCTTACGTGCACACCCACGTACGGACTTCTTCAGGTTCTCTGTAATGGACAATAAGACA
CAAGACCAAGTATAACAGTTTGTCAAAAGCTCCGGCCGGAGGAGATAWCGTTMCTTGCWA
WGACTACGYAGTCAAAGCCTCGCCAACGGaAtATCTGaTCTTCCCTCTYGTGSYTTCGTC
TTTTATTAGATTTCTTACACAGAGAGTTTACACACCAACATACGCCCACATTGCATGGAG
ATCGTTTCCTTGATACATGTCAACGTGACCGCCGCTCTTTGTTTACTCTAGGGGAAGCAT
AGTTCTCCCCCTTCGCACATTCTGTTATTCAGCAAGATCTTCCCATAGGTACATCCTGTT
ATTCAGCAAGATAACATAAGATCAACATAAGAGGAATTTCAGATGTGTTTGTTCATTTCC
TTATTTGCCTCTAAGAAGGTTTTTTTCTCTGGTGGGCTCCCTGCCCAACAGACATATAAA
ACATTAACATCATGAATATAAAACATTAACATAGAGCATTTGATATTTCTCAACAATCCC
CCTTTTGAACTCTACGAAGAGTTCACACTATGATAGGAGACAGAAGCATGGTTATCTTTT
AGCCTTTTAGCATACATAGCATGTTTACACTTTTAATAGCAATGTTGTTGTAATTTTAAG
AAAATTCACACTCCCCCTTTTGGACTCTAACAAGAGTCCACCCAACATGACATTTTAATT
CAGCATTGTAACTCCAATTCCTCTACCTGGTCATTGGCCTCCCCTTCAGCCAACAAGGGC
ATCATAGTGTGTTTGGCCTCCACCGGTCCCATACAATTAACATTCCTGTCTAGGGAGCTC
ACAGTACCACCAGAGGGTTAGAGTCACAATGCCCACACTTACAATTACTTTTACACACAT
ATGTCCACACGGGTATTATTTTAAGCAAGCAAATTTTCTTTAACTAGTTCCTTTTTCACA
AGATTATTACAGCAGTAGGACTCTGTAAATAAGGTTTCAACTTTCCTTTATGGGTTCTAG
TTACAACTCTGGCAATACAGCATGATATACATTCAACAATATACGTTACGTCGGCGTCGA
TTCTTCTGCAGGTCTTCTTTCTTCAAGTACCAGGGGTAGACTACCCTGTACTCTGTTGGA
CACTGGAGAGGATTATTCTGCCTCTTTTGCCCTAGTGTCAACCGGAGAGTTGTTTGTATT
GGCAGCCAGATCCCTGGCTACCTCTGCAACGGAACGACCTGGTTCTTGCGCTGGTGTACA
CTGGGTCCAGTGATACCACTGCGTTCCCTTGCCTTGGAGCTGGACAGCGTGCGTGGTTCG
GGCTGTTACCTTGAATGGACCCAACCACCGTGGCTCCGACCACTTTCTTTTGATGACTCG
CAGACGCACCCACTCAGATTCTGGAGCTGGTTTCGGCTCCTCTGCCCGTTGGCCAGCTGC
TACCTGCTTAGAGAACAAAGAGACTGTGCCTTGCAGCTTTTGTTATTTTGCCGGCTGTGA
TC
>noCat_Contig_99
TCGTCTTTTATTAGATTTCTTACACAGAGCGTTTTACATATCAACATACGCCCACCTTGC
ATGGTGATGCAGTTCTACGCACATCCGGTTAATCAGCAAGATCTTCCCTTACGTACATCC
CGTTACTCAGCAGATGGTTCTCTTTCCTTATATGGTGCCAAATTCCAATTCAACATAACA
AAAGGAATTGCTCAACATAAACAACCACTCTTATCTCCGTATTTGCCTCTTATGAAGGTC
TTTTCTCTGGTGGCCTCCCTGCCCAACAGACATAGTTCTGCTTGTGTAAGAGGTCTTGCA
TACGTAAATGAATATAAAAACCACACAAAGCAAATGAATATAAAACATTATCATAGAGCA
TTTGATATTTCTCAACAGTCCCCCTTTTGAACTCTACGAAGAGTTCACACTATGATAGGA
GACAGAAGCATGGTTATCTTTTAGCCTTTTAGCATACATAGCATGTTTACACTTTTAATA
GCAATGTTGTTGTAATTTTAAGAAAATTCACACTCCCCCTTTTGGACTCTAACAAGAGTC
CACCCAACATGACATTTTAATTCAGCATTGTAACTCCAATTCCTCTACCTGGTCATTGGC
CTCCCCTTCAGCCAACAAGGGCATCATAGTGTGTTTGGCCTCCACCGGTCCCATACAATT
AACATTCCTGTCTAGGGAGCTCACAGTACCACCAGAGGGTTAGAGTCACAATGCCCACAC
TTACAATTACTTTTACACACATATGTCCACACGGGTATTATTTTAAGCAAGCAAATTTTC
TTTAACTAGTTCCTTTTTCACAAGATTATTACAGCAGTAGGACTCTGTAAATAAGGTTTC
AACTTTCCTTTATGGGTTCTAGTTACAACTCTGGCAATACAGCATGATATACATTCAACA
ATATACGTTACGTCGGCGTCGATTCTTCTGCAGGTCTTCTTTCTTCAAGTACCAGGGGTA
GACTACCCTGTACTCTGTTGGACACTGGAGAGGATTATTCTGCCTCTTTTGCCCTAGTGT
CAACCGGAGAGTTGTTTGTATTGGCAGCCAGATCCCTGGCTACCTCTGCAACGGAACGAC
CTGGTTCTTGCGCTGGTGTACACTGGGTCCAGTGATACCACTGCGTTCCCTTGCCTTGGA
GCTGGACAGCGTGCGTGGTTCGGGCTGTTACCTTGAATGGACCCAACCACCGTGGCTCCG
ACCACTTTCTTTTGATGACTCGCAGACGCACCCACTCAGATTCTGGAGCTGGTTTCGGCT
CCTCTGCCCGTTGGCCAGCTGCTACCTGCTTAGAGAACAAAGAGACTGTGCCTTGYAGCT
TTTGTTATTTTGCCGGCTGTGATCAGTGTGTTCCTGAGTCCAAGCCTGGAAGGTCTTGAA
CGGATGAAGCCTCCGTCTGATTTGGAGTCCGCCGTCTCCTCAGGCGGTCCTTCTCCTTTG
GAGAACGGAGCATCATCTGTGGCCCCCAGCGAGAGCAATGGACAAGCTGTGTCCAACCAG
CTTGTGATGGGATCATCA
>DTX-incomp_Contig_100
CCGTTGTCTCGCTAACACCAGTTAGCGAGACAACGGGCTAAAGTTACCATATAGCCCCAG
CCTCAGTCTATCCACCTATTCAGCCATGATACACAAACCAACGAGCCGTCTGTTTTGGCT
AGCTAGTTGGGTCGGCTAAAGATAGTTAACCGGCTAACGCCAGTTCACGAGTGCCGTCAT
GTTGGCTTGTAATGTCTGTGAATTTAAATGCGTGTCATTGACGGAATACCTGAAGCACTG
CAGATCACACAGACATCTTAATAATGTACTTTTGTCATGTGGCCATAAAGATTGTGGAAG
AAAGTTTTCCTCATTCAACTGCCTTGCTGTTCACATGTCACGAACACACCCAGACCCAGG
GATCAGACAAACTTGGAACCGGAGTGTGTCTGTGCAGTTGAAGTGTTTGTTCAATTTTTG
CAGCAGAGAATATGCAGATGTTAAACGGCTTGTGTCTCACTTGAGTGACCACATACAAGA
GGGTCTGACTGTAACTTGTCCCTTTGATGGATGTTCTAAGACATTTAATATAAAAACATC
CTTTTCATCTCATCTGTGCAGATATCACAGAGGGTGGAGTGTAACCCAGATAGCACCTGT
TCATCTTTGTGAAGCTGCAGAACAGTATTTTCCAGGTGAGAGGGCACATGTTGCAGAGAA
TGAAGTAATTGATGTGAGTAATGCAGACCAAAGTAATGCTGTTGATGTAGACCAAAGTAA
GGCTGCTGAGAGTGATAAAGTGCAAGATGCCTACACAGAAAATCTAGCTCTGTTTTACTT
GGGTTTGCAGGCAAAGTATTTAGTCCCAGCCTCCACAATTACAGAGATAGCACATGAGAT
GAAAACTCTTCAGGATATTCAACAGGAGTATACAATGGATGTGTTAGCTCAAGAACTTGA
ACAGTATGGTGTCCCAACAGAAACATTAACATGTCTGGGGAAGACTGTATATGAGCGCAG
CCCTATGCACGAGGCCTTACATGCAGGTGGTCCTTTAACTACACACCATCGAAGGCTGCA
GTATTACAAGACGCACTTTAACTATGTTCAGCCTGTTGAAGTCACACTTGGCTACAATGA
CAGAGGGCAGAGGAGACACTATCATTACATTCCATTACTGGATAGCCTCAGAGCAATGCT
GAAAAAGGGAAGTGAAACTCAGCAGAGTTTTAACCCTGTTAATGTTGAAGATAGTGCACT
TCGTGATTTCACTGATGGGCATGCCATTAGATCTAATGCGATGTTTGCCACAGTCCCAGA
TTCTTTAAAGGTGATGCGCTGAATGTAGGGATGCCGCCATTTTAGCTTCATGTAGAAAAT
GTTCTCACGAGTAGTGCGCTCCCGTGGTAGTGCGTCATCTGATCGGCCTTTATGGAGACC
ACCGATCAAACTATTTAAAGCCATTATCGGCCGATACCGATCGGTGACCGATCGATCGGA
GCACCCTTAATAGAAAATAAACAATAAACAGTAAATAATAAACTCCTAGCTAACTATAGA
AAGTAGAGATAAAATAACAAAAAATGAAAGTCAGAGGTTTTTGTATGAGAGCAAAACATT
TGTTTTTGATGTACTTTTAAAGCTCTTAACAAAACCTGGGCAAAAATTTAGCTTTCGAGG
TTTAGGCTTATTGTAGTTACTACTACCTAGTAAGTATTACTGTACTGTATACAGTAAATG
TATACAGTAAATACTGCATACATTGGAAACATAGTTCATGACATTTGTGTTTCTTTGATA
TTTAAACAGGAGTCAACTGCTGCTGGACTGAGCATCCCAAGCACCCCTTGCATCCTTATC
ATGGGTATGTAGTCTGTATAATATTTAGGCATGTTATGGATTTCATTTACTCTTATTCAT
ACTCTTTACTGTTAACTATTACTATTTACTCTTACTTATTACTCTTTACTCTCTACAAAG
TGACAGTCAATTCAAGCTGCATGCTTAAAAATACTTATACGTCATCCAGTGTAGATGTAG
TGTGTAAAAGTCCTCCATTTATTTTTAATTGTATTAGTTACTGTAAGATGATGAGGGTTT
ATTaGTTacTgTaGGATggKWWKKGtTTAWTgWTTTTcCTWTYTTgYTAATATYTWMKWT
MWTCTaATRTYTAAGKTRATCKAYGaTTYAAGGTKRYCGWCGAtTCAggARGTTGYCRWC
GAYCatAKSAASTcYSTCAttRYGRCCMTgAKCtAcRCTYYCTCWTTGtttTaKGYMYTR
ARCaTAcRMWTWCYCWWWGtKWYATGTcAWTMAMCMTgRAAWTcAYMCAAAGGaYAWGtC
AAcTCWYYSTKKWATgTYWTRMAAWGKTAWGYAtAgMKCaTaTTGTKTTgMTGTcTaTTR
ARWTgGWYAtTGTaaATASAcRCATcATTRKGTWGctGYCTAttMAKYTGKRCAWTRTaA
ATAYACAcWTCtWTTASGtAGGCttYTACATcTgTKCAgWTWTWRTWKACATTSTcWKWA
MGRKGMTgWTTAYAYTTTcaGTTTWTGTTGACATTGTCAGAAAGGTGATGATTATACTTT
GTTTACTATTGAGGTCATAGTGAATGTTGATGGTGTACCTGAGAACATTATATTGAGTGT
TGTCCTTATACTTTATACATTTTCAATGGTTGAT
>RLX-incomp_Contig_101
TATCCTAAAACAAAAAGAACAAGAACTCATGGAAGATCAGTACAAAAGACAAACACAAGA
ACTGGAGAGCAGCAAGAACAGCGTACTGGCTGAAAGAGAGGAACTGGATCTTTGGAGGAA
GGATCTCAATAACAAGAAAGAAGAGGTTGAAGCTGCCATGAACAGCATCAATGGAGAGAG
AGAACAACTCAGTCAGATGAAGAGTAGTACTGACATGGACAGACACAGGTTGGACACTGA
CAAGGACAGAATGGAAGGAGAAAGGTCTGATCTGAAAATAAGAGAAGATCAACTGGTGAA
TAAAATGAAATCAATTGAAACTCTGAGAGAAAAACTTATACAGCTGAATGCAAAGATGAG
TGAGGACATGACTAAGAAGATGGAAAGATTACAACAAAACAATGAAGATGCAGTAATGCT
GTACTCTGTATTGGAAGAAAAGCTKGCAGCTCAAGATGAACAAAAGGAAAACATGGCTTG
TTACACTGAGCTGATGGAGAGAGAAAAGAAAAGTCTGAGAAGTATACTATCTGACATGGT
CATCCAGAGAGAAGGCATGCAAAACCAATGGAAGCAGAAGTTTGATTTGGACAAACAAGA
TGGTCACAAACTGAAGGCAGAGCTGAAGCAAGACAGAGATGATCTGGATAGAGAGAGTGA
GTTGATGAACAAAGAGAAACTGGAATTGGAGCTGATGAGGTCTGAGATCCAGAAACAAAG
AGACATGTTAGAACAAGAGAAAGAAGATATGAAAGGGCAACGCGTCAAGCTGGAAATCAC
AAAGACTGAGCTACAAAAGAAGAAAGAACTTGCAGACAGTCAGCTTGATGAGATACAAAG
AGAGAAAGGAAACATTGAAGAAGTGAACCTTCAACTTCAGACAGATAGARAMACACTTCA
GAACAACATGGACATGATTATCCTAAAACAAAAAGAACAAGAACTCATGGAAGATCAGTA
CAAAAGACAAACACAAGAACTGGAGAGCAGCAAGAACAGCGTACTGGCTGAAAGAGAGGA
ACTGGATCTTTGGAGGAAGGATCTCAATAACAAGAAAGAAGAGGTTGAAGCTGCCATGAA
CAGCATCAATGGAGAGAGAGAACAACTCAGTCAGATGAAGAGTAGTACTGACATGGACAG
ACACAGGTTGGACACTGACAAGGACAGAATGGAAGGAGAAAGGTCTGATCTGAAAATAAG
AGAAGATCAACTGGTGAATAAAATGAAATCAATTGAA
>RLX-incomp_Contig_102
ACAGCCAGCTTAACAATATATTCTCCAGCATCGTATTCTCCAAGGAACAGACAGGTTGTT
GTAGTTGGCAGAATTTAATGGAGGAAAATATGTAAATCTTTTTGTAAAACTGCAAAAGGA
TACAAAACACAAGCCTTTGTAAGTGCTAAACAATAATACATCCATATGTAATTGGTAGTA
ACTAAACATCATTAACAACACTGTATTCAACCAAAGAAATATTTAGCTAAACATGTTAAT
ACAACTGTAAATAATAGATAACTTACGGATGAAGCCGATTTTGTGGTCTTTAAGGCAAGG
ATTGTGAAGATTGTGAACTGAGAGTCTCACTCTGAGAGCTCATGGGCAAAAGGAACTTCC
TCCACCTCACTTCCTGTTACTCCGTATAATTACCATTAGCTCACTTCCTCTTCAGTGCTG
CTATTAACTATCACCACTAGGTGTTGCTAAAGAACATATAATATAAACTGATACATTGGT
TCCAACACACTCCTCGCCTGGCATATTAAGAAATATGCCACTATGTACATATTAACCCAC
AGCCCTTTCTAATCAGAGTCTGTACAGGAAAACAACCGCTATTGTACCAAATGTCTGAGA
GCGGTTTTGCAGTGGGTTGATCAAGCTGCTCTGTTATTGACCTCCATGCTGTAGAGACTG
ATGAGGTGAATGAGAACTTGTTGCTGTTTCCTTGTCTTCCTGAGAGGACAGCAGGACCAC
CTCAGAAATGGGTCTGGCAAATATCTTGACTGTCTGATTTCTTGTCACTTTTACTTCCAC
CTTTCTTACCAGTCCATCTTCACTGGGAATAGCATTCACAATAATTCCCATTGGCCACTG
ATTTCTTTTTGTATGACTGTCTTTCATCAGAACTATGTCGCCTTCTTTGAGATTGGGTTT
TGGTGCTTGCCACTTTTGACGTTGTTGTAGCGTGCTCAAATATTCTTGCCGCCACCTAGC
CCAAAAGGTCTCTGCTAAAGCTTGAACCCTCTTCCATTGGTTCTTGAGCAAATCTCCTTT
GGAAAACGCACTAGCTGGACAAGGAGATGCGCCCGTTTTCTGTGTCAATAACATGGAAGG
GGTTAGAATGAGGGGAGCCTCTGAGTCAGTGGATACAGGGATTAACGGCCTGGCATTCAC
AATGGCGCTGACCTCTGCCATAAAGGTGATCAACACTTCATGTGTGAGTTTCGAAGGTCC
AACTTGGAGGAGCATGCAATCTAGAATTCGCCTAGAAACTCCAATCATGCGTTCCCAAGC
GCCACCCATATGAGAAGAGTGAGGAGGGTTGAAAACCCAGGTGCATTTTTGTTGAAGGAG
GTAGTCTCCTATGCTAGTATCCTGATCACACTGTGAATCCATTTTCAGCTCCTTAGCTGC
TCCAACAAAATTGGTCCCACAGTCTGAACGAAGCTGTTTAGCATGGCCTCTGATGGAGAA
AAATCTCCTGAGGGCGTTTATGAAGCTTGAAGAGGTCATCGTTTCGATTACCTCAATGTG
AATGCCACGTGTGGACATACACGTAAACAAAACTGCCCACCTTTTGTTCCTCGCTTGGCC
AGCTCGGGTGCGACGTGTGATGACCTCCCATGGCCCAAACACGTCAAGTCCCACATAGGA
GAATGGGGGGTCTACCTGCAAACGTTCAACAGGTAGATCAGACATTTGTTGTTGTACCAT
TCTTCCTCGCAGCCTTTTGCATATGATACACATGTAAATGCAGCTGCTGATGAGACGTTT
TCCTCCTACTATCCACAGACCACTGGCACGGATTGCACCTTCAGTGAAGTGTCTGCCCTG
ATGTTTTACACATTCGTGATGGTGGCGGACAAGCAGAGTTGATATGTGGTTATGGCCTGG
GATAATGATAGGATGGGCTTCACACCTTTCAAGTTGTGCTTTATTGATGCGTCCACCTAT
TCTCAGCAGGCCTTCACTGTCAATGAATGGCCGAAGTTTATGAAGAGGACTAGTTTTAGC
GAGGTCACGGTTTGACCTAATGCATTTCAACTCTTCTGAATAGCTTTCATGTTGCACACA
CTTCATGATGACATACTCTGCTTTGGCGAAGTCATCAATTGACATCCTCTTCTTGCACAT
GTGCCAGGCAACACAACCTTGGTTGTTTGATTGGAGAGAGAAGCATTGGGCTATGTGACA
GAGGCGGGCCACAGCTTTGATGAGCGAGCTCCATTTAGAAAAACGCTCGAACCTCTTTGA
ACCCAGCTTGTCTTCAGTAACCCTTGTGGCGAGAGAAGTTATTTTACCTCGTATCTCAGC
ATCAGAATCTGGATCTACGAGGACATATGTCATCTCCTCTTCAGTGTTGACCACTGGACT
TCTCGGCTTGGTCAAGAAAGCTGGTCCAGTCAGCCATGTGGTGCCTGTAAGCTTGGCAGC
GGGAACAGATCGAGAGCCATGATCTGCTGGATTTAACTCAGAGGGAACATAACTCCACTG
CTCCGGCCGTGTTGACTGTCGAATGCGTTGTACACGATTACTCACATAGACGTAAAATCT
TCTTCTCTCATTGTGTATGTATCCTAACACAACTCTGCTGTCGGTGTAGAATTGTATTGT
ATTTACTTTCAGGTCAATCTCTTTGATGGCTAGCTCTGCAATCTCAACAGCCAATACAGC
TGCACATAACTCTAACCTAGGGATCGTCAGTTCAGCTTGAGGAGCGAGTTTGGATTTTCC
GAAGACAAATCCTACTTCACTGTGACCCTGCTCATTCGTCACCTTCAGGTAAGCCACTGC
TGATATTGCTTTGACAGAGGCATCAGAGAAGACACACAGTTCTGTGTTCTGAGCTTTTGA
AGTGGAGAATGATACATATGTGCGTGGGATATGTACCTCTTTTAGTGCTGACAGCGATTC
ATGCCATCTTCTCCAATCTTCAGATTTGGCTTCAGGAAGACATGTGTCCCATTCTGTGTC
TTGGGTTGAAAACTCTCTGAGGAGCAGTCTTCCTTCAATAGTGACAGGAGCCAAGAAACC
CAGTGGATCAAACAAACTGTTTACTGTTGACAGTACGCCTCGGCGTGTGAATGGTTTTTG
GCCTTCAGGAACATGGAAAGTGAAAGTGTCAGACATAATATTCCAGCTGACCCCAAGGCT
TCGTTGGACAGGTAAGTCATCTACAGAGAGGTTGAGTTCTTTGATGTCGTTTGCTCTTTC
CTCTGCCGGAAAGGCATTCATCACTTCTTTCCGATTTGAGGCTATCTTGTGTAGCCTTAT
GTTTGACACAGCCAACATTTGCTGTGTTCGACACATCACGTCAATGGCCTCAGCTTCGGT
TGCGAATGAGCGAAGGCCATCATCGACGTAAAAATCCCTTTCAACGAAGTGCCTCGCATC
ACTGCCATAGTCTTCCTCTTGATGTTTTGCTGCTCTCCTCAGGCCGAAGATTGCCACTGC
CGGTGATGGGCTGTTCCCAAAAACATGAACTCGCATGCGATACTCCACAACTTCTTTGTT
GAGATCATTTTCCCGGTACCACAAGAACTGTAGGAAATCTCTGCAGTCTTCGCGCACCAC
AAAACAGTAGAACATTTGCCGTATATCTGCTGTCACTGCAACAGGTTCTCTTCTGAATCT
GAGAAGCACTCCGATGAGGCTGTTGTTAAGGTCTGGACCGGAAAGCAACACTTCATTCAG
TGAGATTCCATCATACTGTGCACTGGAATCAAACACCACGCGAATCTGTCCTGGTTTTTG
AGGGTGGTAAACTCCAAAGGTAGGGAGATACCAACATTCCGTCCCTTCTTTGAGTGGCGG
TGCAAGCTCAGCATGCTGATTGTCGAGCATTTTTTGCATGAACTCAGTAAAGTGCACTTT
CATTCCAGGCTTCTTCTGTAACATCCGTCGCAGCGACATCAGACGGCCATGGGCATAGTC
TCTATTGTTGGGCAGACGTCTCCGTGGATGACGAAAAGGAAGAGGAGCTACCCAGCTGTT
CGTGTCATCTTGCATTACCTCCCGTTCCATGATCTGCAGGAAGGTTAGGTCCTCAACAGA
GTGAGCGAGCAGGTTGTCATTTTCTGTTGTACGGAAAACCGTTTTCCCAAGGTTATCCAT
CTTTGACGCCATCAATGCACTTTGTGTTGATTTGTGCCGAAGGGGGTTCTTGCCATTACC
TTTGATACTATAGATTTCTTTCACTTGTATCTGATTCTCACATGGAATAAGGCAAGTTGG
TCTTCCATTCTCAAGGATGCAGGTCTTCATGGCACTCACAGTGTTTGTCTGGTGTGTTCT
TCCTAGGCATACATCCCCTATGATAACCCACCCAAGGTCTAGCTTTTGTGCATATGGTGC
ATAGTGAGGGCCATTGTACTGTTTACGAACCTTATGGGCCCTAATGATGTCCCTTCCTAA
TAGCAGCAGGATTTCAGCATCTGGATCCAGAGGTGGGATTTCCGCTGCTATCCGTCTTAG
ATGTTGGTGGTGGTACGCAGCTTCTGGTGTTGGGATCTCTGATCTATTGTTGGGGATTTC
ATTACACTCAGTTAGTGTAGGTAATGGGATATTTATATCCCCATCTATAGATTCTACTGT
GAATCCGTGGGCTTTCCTGCCAGCTGTTTCCATCTTCCCTGCACAGGTTTTGAGTGTGTA
AGTCACAACTGCGCCATTGATATTGAACATTTCAAAAAACTCTGATCGAGCTAATGACAC
ATTGCTCTGGTCATCTAAAATGGCATACATTTTTCTCTGTAGGTTGCGGTGACCATTGGG
GTACACACTTACAGAGCAGATCTTTGAACAGGATTTGCCTTTGAAGTCCTCACCACATAC
TTTGGTACACCTCGATGTGATATCTTGCTGCCTTGTGTCCTCCTCCTCGCCGTTCTCTGA
GTGGGGGAAGGAACTTGGTTGGAATTGCGGAGCAGGACCAGGGTGAAGAGCAGCGAGGTG
TTTATGGCTGTCACACTCTGTACATTTGATGGGGGATTCACATGCTTTAGCCTGGTGTGT
AGTAGAAGCACAGCAGCGATAGCAGATATTGTTCTCTTTTAAGAATTTCTTTCTTTCATC
CAAGAACATTTTCCTGAACCCTCTGCATGTCTTCAGTGGGTGGGGTTTGTTATGTATTGG
GCATAGTTTGTCAATATTTACTGTTTTGGTCAATGTATCTGGTGATGATACGCTTGTTTT
ATGAACAGAGACCTGTCTCATGTGACTTGACTTCTCACTCTTGTAAGAGGTTGGAGCGAG
TGTGGGAAAGGTAAAGCTTGGGTCATTTCTTTCTTCAGCTTCCCTGCAGATGAAGTCTTT
AAAAAAGCAGAAAGGAGGAAAAGCAACACAATGTTCTCTTTTGTATTGGCATCCTCGGGA
CAGCCACTTATCTTGGAGATATAAAGGAAGCTTCTCAACAATGGGTTGCACTCCCCTTGT
TGTGTCGAGGTAAGCTAGCCCCGGTAGGTATCCGTCTCTTTTGGCAACATCCAATTCTAT
CAGTAGGTCTGCCAGCTCTTGAAGTCTCTTACTGTCTCTGTTTTGGACCTTGGAGAAGTT
CTCTACTTTACTAAACAGAGCTCTCTCTATTACTTCTGGAGATCCATATGTTTTGTTTAA
TCTCTCCCAAATTGTTTTGAGACCGAGGGAGGGTTCTCTGACATTTACAGACCTTATCCT
AAGTGCCTGCTCACTTGAATCCTTACCCAGCCATTTGATCAGCAAATCCATCTCTTCACT
TGTCGACAGTTCAAGGTTTTCAATTGTGTTGATGAAGGTCTCTCTCCAAGCTTGGTAGTG
TTCAGGTAGGTCATCAAACTTTGTTAATCCTGAGGACACTAGTTGGTTTTTAGCAAGAAA
CTTGGCAAGATCAGCTGATACGGTATTGTGATTTGTGTTGTCTGAGTGTGATGACTTTGT
GGGGGGAGCACTGCGCTGATGGTCATAATTGCTTCGCTGTAACACATCTGTGGGAAGCTG
CGGTGTGTCCCTTTGTTGGTACACTGGTCTCCTATTGATGATGTGCAACTGGGTTTGAGC
AGTGTCGTCGTGCTGGAGTGTGAGTATTGGGCGTAAGGGGTAAAAATCCTTCTCCTCACT
AGGTCTCTGTGGGGAGTGTTGCCGGGCATGTTGGGTGATATACTCATATGTTCTTTTTTG
TGCACTTTCTTGCAAGGGCAGGAACTCAAGTTCTTTACTACGATCCGAGCCATCTATATC
TGCAGCTGCTCTCTCCAGTACCACAGCTTCTGCATGGGCTGCTTCAGCTTCTCGCTGAAG
ATTGATGGAGTCAATTCTGGCTTCCAACTTGGCTTTCTCGATTTTGAGTTCACTCTCCTT
ATCTGTGAAGGCCAGCCGGGCTTTGGCTGCCTCTGCTTTAGCACGGGCCCTTGCTGCTTC
TAAGCTGACTCTAGAGCTTGTTGATGAGCGTGAAGAGCGAGTTATTCTGGAGTGATGGTG
AGAGATGACTGTACCTGTCTCAACACTATCTTGTGAGCCTTCTCCTTTCTGTTCATCTGG
AACCTGTGACCTGGCTGTAGTTTCCATGATAATGGAGCACAGTAGCTTGTTAAATCCTTG
TTAAAATCCCATGGTAGGTGGTCATCCTTTTACTGTACTGTCTTTGCTAAAGATGTTCGT
AAGAAAAGTATTCTTCAGCTTTACAGCCAGCTTAACAATATATTCTCCAGCATCGTATTC
TCCAAGGAACAGACAGGTTGTTGTAGTTGGCAGAATTTAATGGAGGAAAATATGTAAATC
TTTTTGTAAAACTGCAAAAGGATACAAAACACAAGCCTTTGTAAGTGCTAAACAATAATA
CATCCATATGTAATTGGTAGTAACTAAACATCATTAACAACACTGTATTCAACCAAAGAA
ATATTTAGCTAAACATGTTAATACAACTGTAAATAATAGATAACTTACGGATGAAGCCGA
TTTTGTGGTCTTTAAGGCAAGGATTGTGAAGATTGTGAACTGAGAGTCTCACTCTGAGAG
CTCATGGGCAAAAGGAACTTCCTCCACCTCACTTCCTGTTACTCCGTATAATTACCATTA
GCTCACTTCCTCTTCAGTGCTGCTATTAACTATCACCACTAGGTGTTGCTAAAGAACATA
TAATATAAACTGATACATTGGTTCCAACACA
>RXX_Contig_103
TTCTTCTTCGTCTCGTTTTCTTCTTCGTCGTTCTTTTACGTAAAAGACCAGTCGGGGCCC
GTGAAATGTTTTTCTTGAGCCGATGTGAGATCCCAGTTCAGGGATGTTGTATGTGTACCT
ATCGTAATTCCTTTCGAGGCAAATTATTTGAAATTGTGATTTTGGGTTATACAAAATACA
CTGAAGTTAATTAAATGTTATGCATGCATGGCTTTAGAACCAGACAGAATAGCGCCCCCA
CGTGTGTCTGCTATGATACTACATCTTCATTCTTGAAAACAAGTTGCAAAGTTCAAAATG
TAAAGAACGCAGATATATGTATTTATTTAGAACGCAGATATATGTATTTATTTAGTTTAT
TCCTAATCTCAATTTGGAAAGTCAAATTCTCCTTGCACTGAGAACTAACAGGGTGCAGGT
TTTCATCATCAGAAGTGTCCCCATCAAGGGTCAGAGGGTCCCTATCCCACACCTCGTCCT
CTCCCTCATCCTCCTCTTCCTGTAGGGCAGTGGCGTGCATCAAAACCATCCTGCATGGAA
AAGCATTACTTACCGTCATGGTTTGCATTCAGAAATGGGCATGATTACATTGACAAAAAT
AGTGACAAAGATACTGGCTTATCAAGTGCTAGGTTATCTTCATCCTGTTATAGATTGCAC
ATCTATCACACAGATGATCTGGCCAGACATGCATATTAGAAAGTGCTCCTGCTCTGTGAG
TATTCAAATGTATTCTATAGTAGAGTTAAAAAATGTATTATAATGTATTGTCCTCAGACC
TCCTTTGTAAACGATGAGCACCTTTTCATCGTAGTTGAACCCAAATCCCTGATCAGTCTT
GTTTTATTATTGAACAAGTTGATATTAAAGCTCTTTAGATCGCGGTGGCGGAGAAAGAAA
TATAGTCTCAATCCAGCTGTCTTACTGTCATCACATTTAGAATGTCATCTTAACATTGCT
TCAAACCTGAGGACACTACTTTGTGGAGTGTGAATGCATTTCAAAATTCAGAAATATATT
TATATATAAAAGGAGTACTTATTGGAGGGCTTGCAAGAGACGTCAGTTCCGATTATGCAA
CTCAACTGCTTCCGTCATTAGAATCTGGTCTGATGGTCTGTTCAATGCCCCAGACAGTAA
CTGTAAAAGTCAACACTAAATATGATTTGTTTGCCTTAAGAAGCACGCCTGTTATATATT
TTAGCTTGTTATAGGCTTGATACTGAAACATTAACCTACTCCTTTTTAAATCTGCATACA
TTTTGTTGCTGAGCTTTTAGTTTAATTTACAAAGGAACGGTGATTTCTTCTGTTCTTTTT
CACCTGGATCTTCTGTCCCTTCAATTGTCAGCCTGGTTGAACCCTTGTACAGTGTTTTGT
TCTCCATGTAAAAAATATATTTTTTTGCAAACCCTTCATACAAAATAAAAAATGTTATGG
ACTTTCTACAACCTAAAAGCATGAACTACAAAGCAGTTCACAAAGAATCAAGCTTTTGTA
GCAGGCGACTCAGCAGGAGGGTATTATGAACGACCTGGAAATGAAAATATTAAAATAAAT
CATATGTGAGCATTAGCATTCATTCTTAACCTTTAGTATCATGAGGCATAAGCTCAAGGA
TTCAATGCTACTGGTGTTCAGAGCATTCAACTCATCAAAAGTCCACATTTAGATCACGTG
ATGTCGGCTTTGAGCTATAATTTCCTTACCATAAATAATTAAATTAAAACAAGTAAAATA
CCTAAATCTATTGCAGTCAATATAATCATTAAGATGTAGCAAAATATGCAGTTGTATTGA
AAGTCAGCAATATATCTGGCCTTTATGGAGGAACCATTTATCAACAGTACACACCCTGCC
CATGTAGGTTCACTTTTGTTTATTTTACTTTGATATATTTTTTATACTAAAAGGATTCTT
TCTGAATTTTCAGTTATTGAAGCAGTGACGTTCATATTATGGAGGGATGGCTGAGAGGCT
CTTAATGCTCAGTTCAATAAAGGTTTGATTTGAATGTAATTCATGTTCTGCATATCTTTA
AATTACAGAAAGGCATCTTTAAATCCACTGGCATCCACTGGCCCATCAAACATGTACCAC
TTTTTCTCACTGATAACAGATGAGAGGATAGCATCCGTCCTGTCGGGGTGGAGAAAACGT
GTCTCGTAGAAGTCTGACTGTTTGTTTGGTTTGTTCTGTCGTTTGTGTAAAACAAAAGAT
CACTTACCACTCATGTGTGAGCAAGTCATACTCCCCGTAGAGCTGTCCCATGGTGATAGA
CTTGGGGTTGAGGACATACATCTGAAGCGCCTCTACCCACTCACAGAGGGCTGGCCCTTC
AGAGCTGTTATTGCCTCACCTAGGATCTCATAACACTAAAACACAGTAATGCACACGTAC
AAGACTCTGCACCGCAAAACTACAATAATTGTCTACATTGGAGAGCTGGGAATAAAACTG
TAAACAGTGTCTTGATAAGTATAAGGCTCACCTTGGTTTTGCCTGATCCAGAGGGTCCAA
CCAACATCAGGCCATGTCTCACCACAGTTGTCTCATACAGCTGGATACACTTACTTATAT
ACCCTGCAATAACCACAAGACTCATCTACTCATCCTAAAAACACAGGCACCTGCATATCT
AAAACATATAACATCTACTTCCAGAGACACTAACCGTCCACATCTTTGAGGTTTTTCTTG
CTGCAGACATTACGCATGGACTCTTCAAGTGTGCCATAGTTGATTGGCTCCTGTTTTGTT
TTAGGGAAAAGGTCGGACACGATGCCGTTGAAGAGCTTCAGGTCGTCCTGTAAAAACTTT
GGCACGTTGACATCTTGAATGGCTCGAAGACAGATCAACTCCTGGGAGACAGCAAGATTG
CAGAAGAATGGCGTGACATTTTTATTCTACTTTATTTATATCATCAACAAAAGAAACATT
TCTAACCTCGTTCATGTCGGGGTTTTCTCTCTTCAGGTTTCCAGCAGCTGAGATCACAGT
CTTCACAGCTCTCATACCAAAGTCATAATGATCCTTCATAGATAGGAGAGCAAAAGTAAA
CCTTCTTCATATCTTTGTCACACACACACACACACACACACACACTTAGGCGTTTGTGAC
TGATGTCTCCTCTATTTCTCCTCAGCTCTGTTCAGCAACATTGTGGGCATCGCATAAATA
TGAGGTGGGACTCACATCAATACCCACTGCACCAAGAGGCCATTGACAGTATTACACCAG
TGTTCAACTCCCTCTTACAGGCCGGGGTCATTGTTCCATGTCCGGACTCTCCGGTAAGAA
CACCTATTTTCCCCGTTAAAAAGATCAGAGATGCAGGCCAACCAACAGAGTGGCGCTTCG
TGCAGGACCTCAAAGCAGTTAATGCAGCCGTCCACGCACGAGCCCCAAATGTCCCCAACC
CTTCCACCATCATGGCCCAGGTTTTGCCTGACGCTCAGTGGTTTTCTGTGGTTGACCTCT
CAAATGCTTTTTTCAGCGTCCCGGTGGACATTGATAGTCAGTACTGGTTTGCTTTTAATT
TCAATGGCAAGTCATACTCACTTGTTTATGTCAGGGCTATGACTGTGGCTCAGTGGTTAG
CAAGTCTG
>DTX-incomp_Contig_104
CTACACTGTAAAAAAAGTACGTAGAATTTACGGTGAAAACCTGTTAAATCCCAACAGTAA
AAGACCGTTAATTCAAAAAAGGTTATATTCCATATCTATCACATTGAAACACCGTAAATA
GATATATCAGCCCAAACTGTAATATATGCATGTATTTCCTGTAAAAATTACATTTCGTCA
CTGTTAATTGTCCTAAACACTGTAGTAATAACGGAAATACACCGTAATATGAAAGAAAAT
CAATACCGTAATTTCTACAATCTTAACTTTTAATAAATACATTTTGTCACTGTTAAATGT
ACGGACTACTGTGCTAACAACCGAAATATAAAATATTATTAATATAACAGCCARCMCTGT
AATYTTTGCATTTATTATTTGTAAATGTTACAGTTTGTCACTGTTAAATGTACTAGCTAT
TGGACTGATTACAGAAATAGGCCGTATTATATATAACAGCCAACACTGTAATTTTTACAA
ATAATATTTGTAAAATATACATTTAGTCGCTGTTAAATATACAAACCACTGGGCTCATAA
CGGAAATATACTGGTAGATGAATTTAAAAGCCAACACTGTAATCTTTGCATTTATTACTT
GTAAAAGTTACAGTTTGTCACTGTTAATTGCACTAAGCATTGTACTAATAACGGAAATAC
ACCGTAATATGAAAGAAAATCGATACCGTAATTTCTACATTCTTAACTCTTAATAAATAC
ATGTTGTCACTGTTAAATGTACGGACTACTGTGCTAACAACCGAGAGGGAAACCTTGCAT
ATAAGTTCTCCTTGTTTTGCATACTTTTTTTGCAAAGCATAAAATGCATCTCACACCATC
CCCCACCCCTCTTTTCATCTCTGTTGGATACTTAACGACCAACAGGTGCCTGTCTCAGTA
AATAACCTGACCACATGGGGCAGGAACACAGGTATCTCCTGCCTGTGTCAATGTCCCAAT
GAACTCACTGTCACTACGGTCCCATTATATTTATACACAGACATGACATGTACAGTTTCA
CCATTTAAATTCAAGATCCCTTCAAACCACACTTTCTCTTGATTTGACCGACTGACATAC
AGGGAAAGAGAGAGAGACAGAAAGAAAGAGAGAGAGAAACAGACAGACAGACAGACAGAC
AGACAGAAAGATACAGACAGACAGAGAGAGAGGCTGACAGAGATAGATTTTTGTTTATAT
CTTTATTACTAAATCACTTTTGTTTACAGTTTTAAAGTTCAGAACCATACAACCTTATTA
TTTATTAGAGTTTAATTTATCCTTATATTTCATATTGTAATATAGTTTGGGGAAGTACTT
TTCCTACTTTTCTGCAAAACATGTTCACACATCTCAGCTTCTCCTTTATTTCACAAACTG
TAGATTCTTACTATTTATGGTGTTAATATTTATTTAACTTGCATTTTTATGTACAAGATA
CTTTTAGGTTACAGAAATATTCTTTCAAAGTCAATTCACAGATTCACTCATACTCAACAC
GTCAAGCAGAGGTCAATTTTCTATTAGATTTAGGGGAACCAAATTATGGAACTTTCCCCA
CCTAACAAAGAAATGTCCCTCTATAACATTTTTCAAAAATTGCCTAAAATGAATTCTAAT
TGCTGTTTTGTAAGCGTTCTATGTATTAGTGTTTATTTTATTTCTTGTTTGAACTGTTAT
ATCTACATTTATAGATGTTTCACTTATCATTCCTATTGCTTAGGAAATACCACAGGGGTA
TAACCCAACATCCCTGAACAAGCCATGCTTACTTTCACATGCAAGCACATGCACACACTC
AACACAATTACATTATTTTTCTTTTCTTTCTTTTTTTCTTTTGTTGTCTATCTTATGCAT
ATTTCCTTTTATGTTTGCAATTTTGTAAAAGATTATAATATTATATAGATGGAGGCTTCA
AATRAGACCAGTTGGCTTTTTGCATCTTCCAGCACAGTGATATTAATTTATCTCTCTTAT
GTTTGTTAATTTTTTTTATTTTATTGTTTGAATTGTGCAAATAAATAAACCTAAACCTAA
TAGCATTGTCTCTGACTGAACACAGAATGTCCTTCAGAGACCAAATGTTCACAAAGAGAG
RCAGACAGACAGACAGCCAGACAGAGAGAGAGATCAAAGTAGAGAGGGCCAGGTGTCAGT
GATCAAACCAACAGCGCAATTAAAAAAAAAAAAAAAACGATCGGAGGCTGAACTTTTGAA
CCCGTTTGAGCGCCAGATCTACGCGCgCtGCGCTGCAGCTCTTCTTCTCCGGTGATTCAC
GAAGCGCCACTGAAGCAACAACAGCCGGACCCCTGGGAACATGACATCTCTTGTTGAGGT
AAGAATACCAACATAATGTATTTGTCAGAGAGTAAACGCTTTCTTGAACGGTCTACATCA
GGTGACGGTAGCGTTAGCTTAACCTCTCCAGTAAGGGGTTGAGCTAAYGTTACGTTAGCC
GCGCTTAGCTACATTTACATTTGAGGCTTGGTTCTCTGCAGTTCTGTGTCGCCTTGGACG
TCAAGATAGCTTAGTTAACTTAGTTATCTAATAGTTGAGTGCGTTTACTTTTCTTTAACA
TYGTCAATGTAACGTAGGTTATAGGTTTATGTGTTGAACGTTAGCTAACATTAGCTTACT
TTACCAAAGGTTAGCTAATGTAATGCTTTGCTATAGGTTAGGTTTATTACTGTGGCAGGT
CGGTTAAGACACAGAGGGCCTACGTGCTACATACTTTATCTAATAACCACGTTTTTATTT
AAGTGCTTTAAAGCTGGTTGCAAGCAGACATGTGTTAGATATGAAGGTTTAAAGCTAATT
TATACCRGAGGCATGACATTAACATCTCTACTGTCTGTTAACGTGACTGACGTCCCGGCT
GTCCACGTGACCGCTTATAAACRCGCTGTAGCGtTgTGTGTGAAGCTTTTGTCAAGACAC
AAAACAGCTAACAGCTCCTGAGAAGGAGCTCCGTGTGGAAGACGAGTGAGCTGTCCAGTG
AGTGGATGCAAACACGTTTTCATGTTCAGATCTTCATTTACTGCCCACATTATCAGATGA
GGATGTCTCCCTCAGAGTCAGTATTTAAATTTATGCAAGACCAGTTGGTACAGATAATTA
ATATTTACTTTAATCTTGTAAAATGTAATACATTTGTTCCTGCCACCTTTCAGGCTTTGC
AATCCAACTTGGCTGTGGACTTGGATGGGAACAACTTGCTGGCCTTAATGACACCCAGAA
AAACGGTGCGATTCTAATCCATTTAAATGCCAAAATCAAGCATTTTTTGTTTTTAAAGAT
GTCATTTGTGTTTTACTCAACAGCAGAAATAGAGAGAGAAAGAGACAGGAAACACAGTGG
ACCGAGGAAAAGATCTGCAGAAAAGAGCCCACCGGAAATCAAACTGCAATGATAACATGT
GACACGTGAGTGTAAATTTAATTTACAACCTTTGCATTGAAAAGAGGAAATTTGATGCTT
GAGAAGATTTATTTTTTTTATGGAAGAGGATGTCTTCCTCTCTTCCTTTATCTCCTTAGT
CTTTATTTCAGGTTTGATTACGACTACAAGCTTGGACCTTCACATGGACCTCATCACCTT
CTTTGCTGTTCTACTAGTCTAACCGTATCATCGGATCCAAGTTTTGTCAAGGATAAATAT
GGTAAGTTTGTTGTAAAGTTCAATGTATGTTAATTTAACAAAAGAAGGCTTTAGACTCAT
CTATTTCTGTAAGTACTGTGCTGCCATTTCATGTTCAAACAGTGTATACATGTATTGTTA
GTGTTAAACACTGCATAAATCTAGGCATTGCATACTTGTCTTTTTATGAAATATTTTATT
CTACTCTCTCACCATTTTGTACATACAAAAGGTATTATGTGAATAACTTTGCAACGGTGT
AAGTGCTATATAAAGTAATATTATTGGTATTGTTGTTACTGTTATTACTGTTAATGTTTT
CTATTTTGTCTTTTTTTTCTGGCTGTAGAGAGGATCATGTCAGCCCACAACAAACACCAG
ATTAACTTGWGTCTTCTAGCAGAAATGATGACACCTGCCTAAAGTTCCAGTTTCCTGAAC
ATCATGCCATATCTGTATGCGATTCTGTCTCACCTGTCTTCACTCTGGACCAATGACTCA
GACACCAGTCTTTTCAAGGCCTAACTAGAGGTAAGCAGTGATATAGTTCAGTTCAGCAAA
CTATAACAAGCACAACTCAAACATAACTTCACATAATGGATCATTCTCAGGGCCAGGGCC
CGAGACAACAGCTTCATGCAAACATAGAAGAAATCATAAAACTGTAAGATAGTTTTGCAT
TAGTWAAAAAAAWATATATATATTGTGCTCTGAACTGATATCACTCTGAAATTTAATTTC
ATGTAGCAGTAACATGTCATTAGATTTAGGACATACCCTCATGTCTACTGTCTTGTAAAT
GCAGGGGCATTGTTTCCCATTGGACTAGGTCTCCTGTATGGCAAAGGGGTATTAGCTATT
GCACACTGAGTATTTTTAGTTATTAAAATGCCRTACAACTCCACAACAGCTTTTCTTTTT
TTTTTTTtGCATCAATAATTGTGTTATTGTTTTTAGAGGCATTTAAAAGTCCTATGTTAT
TGAATCTGAAAAAATACAAACATTCTTTTTATTTATATCCTTAATTAGATGTGCTGTTAC
CCTGGTTTTTAAAACATGAACTATGTGAAATTTGATGaTATTcTTGAGTGgAGGCATCTG
TAGGcTGCAATAtTACAGAAATTTAACGTGTTTATGCCTTTGcGcAAAGATCggTCTTAA
cATTCGACCTGATAcTTAtTCATTTGTATtaACtaTaAAgGTGTgTTTTTTTTTTTCTAA
GTCAGTTAAgCTCAGTttAACACCATAAGGCAATGAATGTTTCTCTKTGTAGKCATMATG
YTYAWGYKYTGMGKCAWTYWAAMKTYSYMTKTTRTTKMWKYTKWWRWRMTRCARASAKSW
TYATYYMKATCCWYARTKaAcGMTTGMTGWTcAMSMTRSWWKTccTMAARCAKGAMSTMY
TGAAYYGMTSAKMTTCYTGARcTKKRGGTCTGTGGMGAMTATACMATKTWRSGTGYYMTC
TTSMGYMAAGTCtGGWCACAKCGRCtCgTKAYWCTTRWTCAaYTTGKRKYAASTgRYWAA
SSTTTTYATKTTTWTTCaTRARTMATYMWTCAtGTYYAcAYRCYgATWMKKCAAGATSTY
aWCWMTGYKTWGKSAKYATRCKSWGCaRSTKMTMAgATCWRATYWRCCTgKTTKTYWCWG
WWWWTGTKYTRYWKcWKARGRTWTMYCRACSAYRGTctGWAKYTTGATKWWCAAKAYRYW
WKWYYTMAtAKYWSSWSRTSYTGAMYSGSWMAKSTaTSCSAACYWWKKGTcTRTASRYTR
TACCatATGTTKKTGCMMTgSaaTTCWGKCAACTRSASWYRSCGGCWMKTTRCTTTGAWC
tWWCTWRKRRMAWRYSGTAACYYWTWCAGTTgTAYTSTGWTWATCtCTgWgMAWGKCYRC
AWKYWGRTTCaYKSAAKAWCTRCWRTYTTTRWRAGaTATACSGTaRYRWSTTATAMGWTC
WSAcTYWAYTKTTTWCRSWGAAMWTSTKKYaAYYWCWKMWGccGKTWAtTYAMCGWTRRT
YTGWAcTTTTSAWTAMARTaAYGTWTYATWYARTTKTMCTGWgTKTTKAaCTGRGAAATW
MTGYAAWTAGKTWTACRKTATAaCtGYTGTYYATAWRWTWWTKYAMYGKAAWCGCAWYTA
YAtGaTWGCYGKYATTTCTaWWGcAAMTWWCYRTAAAMASSKTWACKMtATAtCMKTTKT
ttAMTtGTaRTTTAYCKYWRASAAARGRCARTTSTYMACKGWRWAWYTKaCWGKTKYWAA
AARATATACCGTAATGTCTTRTACGKTSTCACTTTATTTWTTACGGTRAASTTCTGGMAA
CCACAGCTGCCGGTAATTTACCGtTAAATTAAACTTTTTAATAAAgCACCGTAAAATATC
ATACAGCTGTACTGTGTTTTTAACTGAAAAAGACTGTAATTAGGTTTACAGTATAAGTGC
GTTTTTTTAAATATAGTTTACCGTAAACACGTTTATAACATAGCTGTTATTTCTAAAGAA
AATAACCGTAAACACGTTTATGATATTTCCGTTTTCTTTATAGTAATTTACCGTAAACAA
AAGACAGTTCTCAACTGTGAATTTTACAGGTGCAAAAAAATATACCGTAATGTCTTGTAC
GGTGTCACTTTATTTATTACGGTAAAGTTCTGGAAACCACAGCTGCCGGTAATTTACCGT
ATATTTCACGaTTTTTTTTTTACAGTGTATCATACAGTTGTACTGTGTTTTTAACTGAGA
AATACTGTAATTAGGTTTACAGTATAACTGCTGTTTATAAAATAATTTACCGTAAACGCA
TTTATATGATAGCTGTTATTTCTAAAGCAAATAACCGTAAACAGGTTTACGATATATCCT
TTTTTTAATTGTAATTTACCGTAAACAAAAGACAGTTCT
>noCat_Contig_105
CTACACTGTAAAAAAAGTACGTAGAATTTACGGTGAAAACCTGTTAAATCCCAACAGTAA
AAGACCGTTAATTCAAAAAAGGTTATATTCCATATCTATCACATTGAAACACCGTAAATA
GATATATCAGCCCAAACTGTAATTTATGCATGTATTTCCTGTAAAAATTACATTTCGTCA
CTGTTAATTGTCCTAAACACTGTAGTAATAACGGAAATACACCGTAATATGAAAGAAAAT
CAATACCGTAATTTCTACAATCTTAACTTTTAAAAAATACATTTTGTCACTGTTAAATGT
ACGGACTACTGTGCTAACAACCGAAATATAAAATATTATTAATATAACAGCCAGCCCTGT
AATTTTTACAGTTATTATTTGTAAAGGTTACAGTTTGTCACTGTTAATTACCCTAAACAT
TGTACTAATAACAGAAATACACCGTAATATGAAAGAAAATCGATACCGTAATTTCTACAT
TCTTAACTCTTAATAAATACATGTTGTCACTGTTAAATGTACGGACTACTGTGTTAACGA
CCAAAATATAAAATAATATTAATATAACAGCCAGCCCTGTAATTTTTGCATTTATTATTT
GTAAATGTTACAGTTTGTCACTGTTAAATGTACTAGCTATTGGACTGATTACAGAAATAG
GCCGTATTATATATAACAGCCAACACTGTAATCTTTACAAATAATATTTGTAAAACATAC
ATTCTGTCGCTGTTAAATATACGAACCACTGGGCTCATAACGGAAATGTACTGGAAGATA
AATTTAAAAGCCAACACTGTAATCTTTGCATTTATTACTTGTAAAAGTTACAGTTTGTCA
CTGTTAATTGCACTAAGCATTGTACTAATAACGGAAATACACCGTAATATGAAAGAAAAT
CGATACCGTAATTTCTACATTCTTAACTCTTAATAAATACATGTTGTCACTGTTAAATGT
ACGGACTACTGTGCTAACAACCGAAATATAAAATATTATTAATATAACAGCCAGCCCTGT
AATTTTTACAGTTATTATTTGTAAAGGTTACAGTTTGTCACTGTTAATTACCCTAAACAT
TGTACTAATAACAGAAATACACCGTAATATGAAAGAAAATCGATACCGTAATTTCTACAT
TCTTAACTCTTAATAAATACATGTTGTCACTGTTAAATGTACGGACTACTGT
>RLX-incomp_Contig_106
GTCCGCTAGAAAAACTAGAGGAGGCTCAAATAAAGAAGGAGGAACAAAACAGGAYATCCC
CAATCGTGCCCAAATGCCTGTAAGAGCGCAGGAAGAAGAGGAAAGTGAATATTGACGAGG
CCCAGAGGACCCGGCACAGGGAATAATGGTTCCAGTTGGAGAAGAACCTACTATTGTCTG
TGTCATAGACGGAGAGAAGAAGGATTTAATGGTGGATACCGGTGCCTCGGCGTCTTGCAT
TGCTAAGTTACATCACGCAGTACCACCACTCTCCGCTCGAACATTATCAGTGGTAGGGTA
CTCGGGAACACCACAGAAACAATATTTCACAAAACCATTAGAGACTAGAGTGGGAGGAAC
AATCCTCGACCATTCCTACCTTCATGCCCCAAACTCACCCATTGACCTCGCAGGCAGAGA
CCTGCTGAGAAAACTAGGCATCTCTGTAATGTGTTCACCAAATGGTCTCTACTTAACAGC
CCCAGGAGGACTGGTGTTGGGACCTCAACAGGCCGGACACAGAATCATGTTCATGGCCCC
AGACACGTCGCCAAATGCAGTGAGTTCAACCAGAGTGTACTGGTCTGCACTACAGCCAGA
GACCCCAGAAGCTCCTGGTCTAATCAGAGAGTTTATGGATTGGAAATCATGGATTATGAC
ACAACACCCATATGTCATGCCAGAGGATCCATGCCACTGCACCTACAATTATACCACCAC
TGACGACGACGCCTATCAACAAGCCTGGGACGAAGAAAAGGAGGGAGAAACTGAAATCAT
CAAAGTTGGAGCCATAATAGTGGCGAAGGAAGGAGTTGCAGCTGAAGTTCTGTTGTCTCC
TGGACAGCAAAACTGGTATGCGCTGCAGCCRGATTCTGCCCCTCATATTACACTGATGAT
AGGAGCAGGACATGAAGCAAGAAATCTCGGCCCCATGATGAAGAAAATATCAAGAGAAAG
GTGGATTCCTACCAAGAATCCATACCTGTTCCACACCTCTGATGGCGACTATTGGAAAAT
CCACCACTGCTCAAATGCCAAGGGACAGCTCCAACAACTTGAACTGGACAGACATCATGG
AAGGGAGCACTCAAACCATCCCTCTACAGAGAAAATGTTAGAGGAAGTGCCGCCCCAGAT
CTGGTCGACAGGAGGATATGATGTAGGGCACACCACTCAACACAATGTGGTGATTACCCT
GAAGCCAAATCAAGATTCAGTGTGGCGACATCAATTTCCCTTAAAACAAAACCAAAAAGA
TGGCATTCGAGAAACAATTCATGGCTTGTATGCAGCAGGAGTACTGATTGACGCAGAGTC
AACCTGGAACACACCCATACTCCCAGTTCCCAAATCCGGTGACAGAGGCTGGAGGATGGT
ACATGACCTCAGGGTCATAAACCAAGCAACAGTTCCCCAGAACATACAAGTACCAAATCC
ATATACAGCAGTGGCAGGATTGTCACCAAAACAACAGTACTTTACTGTCATTGACTTGGC
AAATGCTTTCTTTTGCCTGCCCCTTGATGAGGAGAGTAGAGACGTGTTCGCTTTCACATT
TGAAGGCAAACAATATACCTACTCCAGACTGCCTCAAGGCTACAGGGACAGTCCAGGACT
GTTCAACGCAGCACTGAAGCAAGACCTAAAAGACCTCATCATGCCTAAAGACACAATCCT
GATCCAGTATGTTGATGATCTACTGCTGGCTGCACCAACTGCTGAAACCTGCCTCAAAGT
AACCAAAGAATTGTTGACCTTGCTGGCAAAAGCTGGCTACAAAGTGACGCGATCCAAGAC
ACAAATTGCAAGAAGAACGGTGTCTTTCCTGGGAAGGCTAATTTCAGGAGATTCCTGTTC
TCTGTCTGCAGGGCAGAGATCTGCTATCCTGAGTGCTGCAAAACCAAAATCAGTACAAGA
CATGTTGTCATTCCTTGGCCTCACTGGCTACAGCCGACATTATGTTCCTGACTATACGAC
TCTCACACAACCACTCAGAGACATGTTGACTGAAGCAGGGAACAGAAACATGAGAGCCAT
GCTCACATGGACCCCTGATGCGGAGGAAGCCTTCATAAGAACAAAACAAGAACTTGGTCA
AGCATCCAAGCTCTCTGCACCTGACTATGCCAAACCCTTCCATCTGGATGTTTCTGAATC
AAATGGGATGATATCCGCAGTATTGTTTCAGAAAAAGGAGGGAGGAaggaGACCAKTGWT
GWRCTACAGCWMAWAACTWGACCACATTGAAAAGgGCCAAACAGGTTGTACAAGACACTT
GGCGGCCCTGAAGAGAGCMATTGAAAAGACCGCTCATGTGGTAATGTGTCATGAGCTCAA
AGTCAACACAGAACATGGTGTTCTCGCCTACTTAACCTCAAGTGCATTCACCATGACTGC
TGCAAGACAGGATAAGATTTCAAGAGTTTTGCAACAGCCACACATCAGGTTTTCATATGA
GYCCATCAAYATGGCTGATGGATTACATGTGAATCTTCAAGAGCCCCATAACTGTGAAGA
GATTGCAAGAACAGATCTCAAAGTCAGGGCTGATCTGGAGACAGAACCTCTGGACAATCC
TGAGCTGACGCTGTTTACAGATGGAAGCTGTCACAGAGGTGAAGAAGGAAACGTTGCTGC
CTATTCAGTGGTACAACAAGAAGGAAAGAAGCACACAACCATTGCAGCTGAGATTATTCA
ACAGCCAGCATCAGCGCAACTCGCAGAGGTAGTGGCACTCACAATCGCACTGGAATATGC
CCAAGGAAAGTCTGTGAACATTTATACAGACTCAGCTTATGCACATGGAGCTGTGCATGT
CGATGGGCCCCAGTGGTTGAGAAGAGGATTCCTGACTACAGCAAATTCACCTGTAAAACA
CAAAGATCAATTAGAACGACTATTGAGAGCCATTTTGCTACCACACAAAGTAGCAGTGAT
GAAGTGTAGAGGACATCAGAACGATCAGTCGTTAGTGGCAAAAGGGAACGAAGCAGCCGA
CCTTGCGGCAAAGAAGGTAGCAGGCTATGTGAAGCAAATGATAGCCATAGCCACCCCAGA
ACTCCCTAAACTTGGGATGGAAGACATCAAGCTCATGCAAGAAGCAGCAGGAGCATATGA
AAAGAATCAGTGGATACACAGAGGAGCCACAAAGAAGGAAGGCCTCTGGAGATCACATGA
TGGACGCTTAGTGGCACCTGCAGCATTATGTCAAGGACTAATCAAGCAGGCACATGGCCC
ATCACACGTGAACCCCAAAAGGACAGAAGAAGAAGTCTCCATCCTATGGTGGCATCCATA
TATGAAAGAGATGGTAGGACTCTACCACCACGAATGTCCTACCTGCAATGACTTTGGCAT
GAGAAGACCGTATAAAAGTCCCCAAGGAGAGTTCCCAGTGCCAGATGCCCCTTTCAAGGA
AATATGCATAGACTACACAGACATGGGTGCAGAAAACAGAAAGAGAGGGTACAGATATCT
ACTCGTGATGATCGACAGATATACCCGATGGATTGAAGCGATTCCCTGCAGAAAAGAAGA
CGCAAAGACAGTTGTAAAATGGCTGAAGAATGAGCTGATTCCAAGATATGGTGTCCCGAG
AAGGATAAGGTCTGACAATGGCACACATTTTGCAAACAAACACTTACAAGAAGTAGAAAG
ATACTTAGGTATCACACACGCACACGGAGCAGTCTATCACCCACAGTCACAGGGGATAGT
CGAGAGAGCTAATCGAACAATTAAATCTAAGATAGCTAAAATATGCCATGGTACCAAGTT
GACCTGGCTAGATGCGCTTCCTTTGGCATTAATGTCAATGAGATCCTCAAAAGCGGGGAA
AACCTTTCTTTCTCCCCATGAGCTATTGACAGGAAGACCGATGCCCAGCCCAGGAAGAGA
GTTGGGAGAGAGTCCTGTGTTAGACATATTTCAGGTAGAAGAAACAGAATATTTTGGGAA
ATTGTCTGACCAGATCAAAGTTCTCTCTCGACAGGTTGCAAGAGCTCAGAAAGTGCCAGC
TGATGGGAACGTGCCATCAGTAGGKCCAGGTGATTGGGTTAGACTRAAGGTGCACAGGCG
GAAGTGGACTGAACCTAGGTGGATTGGGCCATTTGAAGTCGTTGCAAAGACTTCATATGC
TCTCCAGGTAAGAGGACACAATAAGATCAAGTGGCATCATCTAACCCATTGTTTGCCTGC
AGATCCACCTGCCAAAGCAGCAGAACCAACAGCTGAAGGTGTGACTGAGCCGGAAGGAGA
TTCTGAGTAGAAATGGAGGACTCAGAGAAATGCAGAATCAGTAAGAAAAAAGAATTCACA
GCTACACAATACTGYTTAGGGGCAGTATTCTTATTAAGCGTAATARYGCTTCCCTTCATT
TGGTGGGAGGTACMGCAGCAAAGAAAAGTTAAAAGTACATTTGGAACACAGGATGCTGTG
TTCACTATAGACATAGAGAGGGATCGTACACTAATTARTGCTAAATACACACCTAGCCCT
GTTCTCCATGTCAAACGTGTTAAGCGTGATAGCATTGATGGACCAATTGAGATCCGCTGT
AATATAGGTCGCCTATGTGTTGGAACATTTGACCTGTGTAGAGTAGGAGGATGTCCAATA
CATATGCGTGTGTCAGTCGATGAAGTAATATGGGATAATTCCCGGCATCACAAATATCTA
TGCACTGGAAAGTGTGATTGGGATGACATTTTCTCAAACACTAACCCCATGGGTCATGTA
AATCAGGGACACCGGAGATATAAAGAAATCTCGCTGACAGGCCAAATTAACCAATGTACA
ACTAGAACAGTGTCAAAATATCAATGCAATATGATTACTTTAGCAATAACCAATCCACAA
GTGGAAATGGCAGGTGATTATAAATTAGGAATAGAAAATGGTGCTGCAATGTATACAATT
AGGATAAATATACCAGAACCAAATAGTGAGTCTCGGTTGAACCTTGCACCAGTTAGGCCT
ACACCAGACTCTATAGTGAAGTACCTTAACATATCAAGTGTAAGGCAGACAATTGAGACA
GAGACAGGCTTTAGTGAGACTAATACCTGGCTTAATTGGATTTTGTACACAGCAAGAGAC
CTAAAACGACCGGATTGTTTAGTGTGTGCTAAGGCACGGCCCCAGTTGGCAACAGTGCCA
TTTGCATTGAATCCCGAGAATGATCCTGAAGGGTTCAAATGCATGCTGGGACTTTATAAA
AACAATATTGATAAAAGTTGTGCTACACTTGATTTGTTATTTCCAGCGGTGCCCCCAGTT
CATCCACCAGTGTTTACATATTACAAAGGCAACTACACTTGTCTACATCGTTCGCAAGGT
TCAGTCCAAGTGGGAATCCTGAGCCATTGCCACACCATCATTAATGTTACCGCAGAGGAG
AAGAGTATCAGCAGTGGTATGGTAAGTGACCAGACAGTGGCAAGAGCGGATATATGGTGG
TACTGTGGTGACAAGGCGCTCAGAGACTACCTCCCAAAAGATTGGAGAGGAACCTGTGCT
CTAGTGAGATTGATCATGCCGGTGACAATGGTTCCATTAGGAAAAGACTATCTAAATCTG
CTTGGCACAACGTCAATTAGGAGTGATAGGTTAAACAGAAGACGGAGAGATGTATTATCC
ACCTCCTTTGATAGGAATGTGTATATCGATAGCATAGGAGTACCTAGAGGAGTTCCAGAT
GAATTCAAAGCTAGGAATCAAATAGCTGCCGGATTTGAATCCATTTTCATATGGCCCACA
GTGAACAAGAACGTAGACTGGATCAATTACATTTATTATAATCAGCAAAGATTTGTCAAT
TACAGCAGGGATGCAATTAAAGGCATCACAGAGCAGTTGGACAAAACGTCCCTTATGACC
TACCAAAATAGAATGGCTCTGGACATGTTGCTTGCTGAGAAGGGTGGGGTATGTAAAATG
TTTGGGTTAATGTGTTGCACGTTTATTCCAAATAATACTGCCCCAGATGGTTCAGTGTCC
AGGGCATTAGCAGGACTTACCTCACTTAGCAAAGAATTGGCTGAGAACTCCGGAGTGGAG
AATGAGTTCACAGGATTCATGGAAAAGTGGTTTGGTAAGTATAAATCGTTTATACTCTCA
GTAATTACTGCAGTAGGTATTATGGTAGTGATTTTGATACTCTGTGGATGTTGTTGTATC
CCATGCCTGAGAACTTTAATAACCCATTTGATTTCTGTAGCCCTGACCAGAGAGGACCAA
CAGTTGATGCTGCCGTTGATGGGTCCAGAAGTACAAGTGGATGAGGAAAACATGGATGGA
GAATTGCTCTGTTCAGCCTCACCGCCGGAGTATTATGACATGGCGGAAGTATAATGAGAG
CCAGTCCGGAGGCCTCCCTGTATGTTCTAACTTTCCTTCACAGCTACATTCACCACCCCA
TCATCAACCTCCACCATGCTTCTGTTGAAAGAAGAAGACCGCAACATCAGACCAGAGACT
CCAAGTGTCACATCGGAGCGCTGACGGGAAGAAGAGCGCTGCARCCCAGGGTGACGGGTA
GTATGAAGGAGTATCATACAGTTTTAATAAAATAACAATACTCAGTTGTCAAACTAAATG
ATAGGATGCAGTGTTTAGACCTGTTTTTCTGATCTTTTTTCGAGATAACTGGAGAATGGA
GTCTGCTGGARAATGAAGGAGAAATGGAGTCAGATCGAGGAGATGAGGAGTTGAAGCAAG
CAGTTGGAGTTGATGGAGCCAGTGTGATGCGGAGAGGAACAGGATGTAACAGGGCTTACA
CAACACGCACATAGAGAGACACCCACCAACACACACATAAGAACATATAGTGACACACAG
ACGCACACAGATAAGCAGACATAGYYATWACAGTTCCAGATTTTAAGATTTTTACCTGTG
TGATGAATAGAACCACACTGATACATATTATATTTGTGACAGAATATATTACACTGTCAA
GAGAGGGAGAGAAGTTTTTTCACTGTTGATGTTTTTCACTGTTGATGAATGTATGAAATG
TATTATGATGTTTGCACTGTGGATGACAATAAAGAGTTATTACGTTTGTGTTGATACTAT
GAAATAGCATCAAGAGAGGGAATTGTTAAGTTCTAATAGATTAGTGAGCTTGAAATTACC
TGTACATGTGTAATAAAGGATTGTTTAAGTGTACATTACAATGCATAAGAAGGATATGAT
AAATAATGAAGGGCATTATGAAGGATATGTAATTGTATGTATTAAGAAAGTCACTGTATG
TCATATTGTTTAaTGTTTAGGTGTGAATGGGTTTTTAGATAATGATTCTATAGGAGTTAG
GAAGTGGGACTGTTTCTTTAAGAAGAATRGTTCCTTAATGTGTTGCTggASGGAMGGCGG
AGKGWGACACAGACATTTGGGAcCCGGATGGAAGCGCGSATGGATACTTGGAAGATGGAC
TACTCCTTTGTCCCAAGAGGATGAAGAGCCTCCGCCTTCTCCAAAAGCAAATGGACCTAT
GGATAATCGGGAAGGGAAGGGGACTAACCAATGGGAGGGCCTTAAGCTCCGTGACTGAAA
AGTATTTAAACTAACAGCGCGAAACGAAACGGTCTATTTTCCTGAATG
>noCat_Contig_107
CCATTTCAGTGCTACTATAGTGCTACATCATTTGAAAAAAAGATTTTAACCTTAAAGTTC
AAGTTTTGGTCTGGAAATTCAACAATATATTCAAAATGAAAATAAGTGTATGAAAAGTTG
TTTTGGGGTTAAATATAATTCAGATTCAGTGCTGGAATAATTTAGTGTTTTTATTTTTCC
AAAACATTTGGGGTAACACACTTATTTTTATTTTCTTTCTTTATTTCTTTCTGTTGAATT
TTTCAAAGTTCAAAACCCAAACTTGAGGTCAGGTTCAATTTCTTTTTCCTCCAAATGATG
AAAATGTTTCCCTGTATTTGGTTCCATAGACAGATTCTTTCCTCTTTCTGTCTGTGTGGA
GTTTGTATATTCTCTCTGTGTCTGCGTGGGTTTTCCCCTGGTACTCAGGTTTCCTCCCAC
AAAAAGAATATATATAAAAAAAAATATATATTCACTTTTGGCTAATTGGAAACTCTAAAT
TATCAATTTGAATCAATTGAAAATAAATTGAATGTTAAATCAAATAAATGTTTCTGCTTC
TCTGTTTCAATATATACAGTATTAATACAATTGCATGACATGATGGTGACTATAGAGAAT
AAGGACTGGTATATTTTAGTTGTGATTTTAACTAAACTGAAATAAAATGATCAATGTTCG
TCATAAAAGAAGTTCCAAATGGTATTTTAGGTTAACAACAGGAGAAAAACTTAGTTTCCC
TTGTTTATTTAATTTAATTCCATCTTCCTTGAGAACACACACATATATATGCAGTTATGA
TCAGTTCCGTGACTCTTGGTAACAATTACAATCAGCCCTAACTTTGAATATTAAGAAATA
GGTTTGTGATTTGAAATCATAAGTCTGATAACATTTCTCACTCATTCATTTATATTTAGC
CAAAGTGTAAAGATTTAAATTAAAAATCACTTTTCATGTGTATACATTAGTTTCAATAAA
GTCAGTCATAAAGAGCCGTGGTGACTCGTCACGGTGCATTTATGAGGTTTTGTGGTTGTC
AGCCCAAAGAGTGATATTACCTTTTCCATTTGACCAGAGTGGTAAAATGAAATGCAATGA
AACTAAAATAATAAAAATAAATGATTGTGCTGCTGATATTCTTTTTGTATTTTTACTCCA
TATTATTTACTCCAGTATCTAACTCCAGACAGTAATTCCCAAACTGTTATAAAATGATTT
ATAAAATTAAAATTAGTCTCTTTAGTTTTTCTTATGCATAAATCATGATCAGATTTATAC
GTTTAGTCCACAGAGCACATATTTACTTTCAATACTATAAAACTGGACTAAAGTGTTTGT
GATCTTTAGATGTTTTAACATAGCAGCATATAACTGGGTGCCAACTAACCCCATTCTCCC
CTAAAGGACCAATTCAAATAAAAACCTGCACCCTGTTAGTTTTCAATGCAAGGAGATTGA
GATTAGGAATAAACAAAAACTAAATAAATACATATATCTGCGTTCTTTACATTTTGAACT
TTGCAACTTGTTTTCAAGAATGAAGATGTAGTATCATAGCAGACACACGTGGGGGCGCTA
TTCTGTCTGGTTCTAAAGCCATGCATGCATAACATTTAATTAACTTCAGTGTATTTTGTA
TAACCCAAAATCACAATTTCAAATAATTTGCCTCGAAAGGAATTACGATAGGTACACATA
CAACATCCCTGAACTGGGATCTCACATCGGCTCAAGAAAAACATTTCACGGGCCCCGACT
GGTCTTTTACGTAAAAGAACGACGAAGAAGAAAACGAGACGAAGAAGAAAACGAGACGAA
GAAGAAAACGAGACGAAGTGACGTACTTCCGGTCCTACATGAAACTATTCCCAGGTAAAC
ATGCAAAGCAAATAAATATATCTGCAAAGTGCGAAAATGTCGTGATCTATGCAGACAAAA
GTGCCAACGTTATTATATACAGTATTATATACATGGTGTGAACACATCAGATGGTTAACA
GTTGTAAAGCTGCAAAAGGGATCCCAAGCTTGTACTAGATCCAAAAATACAAAACGCTTG
CATGAGAACGTAGAATTAAAATAATGGTTACACATGAAACGCCAAGCAACACCTGTGATT
ACTTAACCATTAACCAGCATAACAATTAGTCCAATGGATTCGGTTGAAAATGAAACGCTA
ACAGGCTAACGCAGTAAGGCTAATGGCAGGCTAACGTTAACAGGCTAACGTAAACAAAGC
TTCGTGCGTCACTCATGTGACCTTCGACCTTATTACGTGTGAGGGGGGGGGGGGGGGGGG
GGGGGG
>RLX-incomp_Contig_108
TACACCCAAAGCATGCTCTACAGGCAAAACATCACTATCCAAATCCAGATCTTTCACCTC
CTTGGCCCGCTCCTCCTGAGGGATAGTAGCGAGGACGGCCCGTCGGTTACTAATCCATTT
CGTGAGCTTAAAACCGCCTTTAGCACACAAGGCACTAAGCTCTCGACATAAAGATATTGC
TTCCTCTTCAGAGCCAATAGACATCAAACAATCGTCAACGTAGAAATGGTGCAGGACAGT
GTTAATTGCCATAGGACTAAAGCACTTTCGATTGTCTTCAGCACACTTCCTCAAGGCGAA
GCAGGCACAACTAGGGGAGGAAGTAGCACCGAATAGATGCACCAACATTCTGTACTCCAT
TAGCTCCTGACTGCAATCTCCATCAGGCCACCACAGGAATCTCAACAAGTCAGAGTCTTC
AGCCGGCACCCTGACCTGATGAAACATGGCCTCAATATCTGCCATGAGCACCACAGGTTC
TTTGCGGAATCTTGTGAGGACTCCCACTAACACATTTGTTAGATCTGGTCCTTGAAGAAG
CTGTGAGTTCAAAGATGTCCCCTGAAACGTGGCCCCACAATCAAAGACTACCCGTAGCTT
TTTCTTTTTAGGATGATACACCCCATGATGGGGTATATACCACACCCTCCCATCACAACG
GGCCAGCTGCTCAGTCGGAACTCTCTCTGCGTAGCCATTAGTCAACATCCCGGACATGAA
AGTGATGTAATCGGAGCGAAAAGATAGATCCTTATTCAAACGCCTTTTGAGACTCAATGC
ACGCTGTTCTACAACTGTCTTATTGTTTGGCATTTTGAGGTATCTTTGTCTTACCGGCAA
ACCAATACTGTAATGACCATCAATGAGCTTGGCAGACTCTGAGACTGACTCAATGAAGCG
CTTGTCCTCCCTTGACAGACCAGGTTGTTCATCCTGCAGAGTTTCAGGGAAATCCACCTT
CAACTGTTTCTCCCAGAGCTCATCAAGCCTCGCCACTGAGATCCGATTGACTGTGATGTC
GGGCTGCAAACACTGATCTTCGATCCGACTATCTCCTCGGAGTGGGCCATTCACAGTCCA
ACCCAGAATGGTCTTAATTGCATAAGGTCCCCCGTTAACTGCACGAACCACCTCCCATGG
CTCTAGAGCTTGAGGGACATTAGTGTCGATCAGAGGGTCCACATCAGCATCGATCTCTGG
CATTTGTATGTGTCTCAGGTGCAGCCATCTTTGGAGGTCTTTTGAGCGTGGAATGTTACC
TCTATGAACAGGCATGCTCCTTTGAGTAAAAATCTCAGGCAGGTCACAAAAGCTGTCCGA
ATCCAACCCGGCAACTTCCAAGTCTGACAACTTATAACTGTCCACCACTTTCTCTTGTCC
CATAGTTCTAAGGAGGATTCCCATCTTCTTTCCAGTAAGATTGAGCCGGTTCATGAGTCG
CTCTGTACAAAATGAGGCAGTACTTCCTGGATCCAGAAA
>noCat_Contig_109
TGGATTCAGTCATAGCTGCTATGTCTTTGAGGGACAGTAAATGTGTAATAAACTTAAAGG
CTCCCCTGTGTAACTCATCGAATTCCCGCCGACAAACTAGCCAAAAATGTAAAATCAGCA
TTCCCCGTTAGTATAGTGGACAGTATCTCCGCTTGTCACGCGGAAGACCAGGGTTCGATT
CCCTGACGGGGAGTTTTCTTCTAGATGCTAGCAGGACAAGAGTCAAAATCCCCAGCTTTC
TCCTTACAATATAAAAGAACTGACAATATTCACAGTTAATAGCTTTCAGCACACATCTAG
GCAGTTTTAGCTATTATCCAGTCTGCTGAAAATTCCAATCAGAGTTTGACTTTGCGGAAT
AATCAAGAACGAAGAACAGTGTTTCCACCCAGTTTCGAACTGGGGACCTTTCGCGTGTGA
GGCGAACGTGATAACCACTACACTACGGAAACTGCTAAAGATTACTTTTACGCACGTGCA
CGGCTTAATGCAACATTTACACTAAACTGCAAACATTTCAGATGCCAAATAACATGATTT
CCAACTGGATTCAGTCATAGCTGCTATGTCTTTGAGGGACAGTAAATGTGTAATAAACTT
AAARGCTCCCCTGTGTAACWCATCRAATTCCCGCCRAAAAACTAGCCMAAAATGTCAAAW
CAKYATTCCYCGTTAGTATAGTGGACAGTATCTCCGCTTGTCACGCGGAAGACCAGGGTT
YGATTCCCTGAYGGGGAGTTTTCTTCTAGATRCTAGCAGGACAAGAGTCAAAATCCCCAG
CTTTCTCCTTACAATATAAAATGACTGACAATATTCAYARKKAATWGCTTTCAGCACACM
WCWAGGCAGTWTTRSCTATTATCCAGTCTGMTGAAAATTCCAATCAGAGTTTKACTTTGY
GGARTAAKCAAGAACRAAGAACAGTGTTTCCRCCCAGTTTCGAACWGGGGACCTTTCGCG
TGTRAGGCGAACGTGATAACCACTACACTACGGAAACTGCTRAAGATTACTTTTACGCAC
GTGCACGGCTTAATGCAACATTTACACTAAACTGCAAACATTTCAGATGCCAAATAACAT
GATTTCCAACTGGATTCAGTCATAGCTGCTATGTCTTTGAGGGACAGTAAATGTGTAATA
AACTTAAAAGCTCCCCTGTGTAACACATCAAATTCCCGCCAAAAAACTAGCCCAAAATGT
CAAAACATTATTCCTCGTTAGTATAGTGGACAGTATCTCCGCTTGTCACGCGGAAGACCA
GGGTTCGATTCCCTGACGGGGAGTTTTCTTCTAGATGCTAGCAGKACAAGAGTCAAAATC
CCCAGCTTTCTCCTTACAATATAAAATGACTGACAATATTCATAAGGAATTGCTTTCAGC
ACACCACAAGGCAGTATTGCCTATTATCCAGTCTGATGAAAATTCCAATCAGAGTTTTAC
TTTGTGGAGTAAGCAAGAACAAAGAACAGTGTTTCCGCCCAGTTTCGAACAGGGGACMTT
TCGCGTGTAAGGCGAACGTGATAACCACTACACTACGGAAACTGCTGAAGATTACTTTTA
CGCACGTGCACGGCTTAATGCAACATTTACACTAAACTGCAAACATTTCAGATGCCAAAT
AACATGATTTCCAACTGGATTCAGTCATAGCTGCTATGTCTTTGAGGGACAGTAAATGTG
TAATAAACTTAAAAGCTCCCCTGTGTAACACATCAAATTCCCGCCAAAAAACTAGCCCAA
AATGTCAAAACATTATTCCTCGTTAGTATAGTGGACAGTATCTCCGCTTGTCACGCGGAA
GACCAGGGTTCGATTCCCTGACGGGGAGTTTTCTTCTAGATGCTAGCAGTACAAGAGTCA
AAATCCCCAGCTTTCTCCTCTAGCAGGACAAGAGTCAAAATCCCCAGCTTTCTCCTTACA
ATATGAAATGACTGACAATATTCATAAGGAATTGCTTTCAGAACACTCCAAGGTAGTTTT
ACCTAATATCCAGTCTGTTTTACTTTGTGGAGTTAGCAAGAACAA
>DTX-incomp_Contig_110
GATTCAGTCATAGCTGCTATGTCTTTGAGGGACAGTAAATGTGTAATAAACTTTCCCGCC
AAAAAACTAGCCCAAAATGTCAAAACATTATTCCTCGTTAGTATAGTGGACAGTATCTCC
GCTTGTCACGCGGAAGACCAGGGTTCGATTCCCTGACGGGGAGTTTTCTTCTAGATGCTA
GCAGGACAAGAGTCAAAATCCCCAGCTTTCTCCTTACAATATAAAATGACTGACAATATT
CATAAGGAATTGCTTTCAGCACACCACAAGGCAGTATTGCCTATTATCCAGTCTGATGAA
AATTCCAATCAGAGTTTTACTTTGTGGAGTAAGCAAGAACAAAGAACAGTGTTTCCGCCC
AGTTTCGAACAGGGGACCTTTCGCGTGTAAGGCGAACGTGATAACCACTACACTACGGAA
ACTGCTGAAGATTACTTTTACGCACGTGCACGGCTTAATGCAACATTTACACTAAACTGC
AAACATTTCAGATGCCAAATAACATGATTTCCAACTGGATTCAGTCATAGCTGCTATGTC
TTTGAGGGACAGTAAATGTGTAATAAACTTTCCCGCCAAAAAACTAGCCCAAAATGTCAA
AACATTATTCCTCGTTAGTATAGTGGACAGTATCTCCGCTTGTCACGCTGAAGACCAGGG
TTTGATTCCCTGATGGGGAGTTTTCTTCTAGATACTAGCAGGACAAGAGTCAAAATCCCC
AGCTTTCTCCTTACAATATAAAATGACTGACAATATTCATAAGGAATTGCTTTCAGCACA
CCACAAGGCAGTATTGCCTATTATCCAGTCTGATGAAAATTCCAATCAGAGTTTTACTTT
GTGGAGTAAGCAAGAACAAAGAACAGTGTTTCCGCCCAGTTTCGAACAGGGGACCTTTCG
CGTGTAAGGCGAACGTGATAACCACTACACTACGGAAACTGCTGAAGATTACTTTTACGC
ACGTGCACGGCTTAATGCAACATTTACACTAAACTGCAAACATTTCAGATGCCAAATAAC
ATGATTTCCAACTGGATTCAGTCATAGCTGCTATGTCTTTGA
>noCat_Contig_111
GTGTGTGCGTTGGTACCACAGGAGTATGAGGACTTTTGACCTGACTACACACCAGCTCTA
TGAGGACATGCCGGACTTGTAAGGACAACACGCATGTCCTCACAAGTCAAGCACTGCAGA
CGCACTCACAAAGACGTAACTAAGCACCTCCCGCTTTTTCGCCGAAAGTCTCCATAATTC
GGTTTCACCTGAATTCGAGTGTATCCCAGTGTGTGCTCACAGTGTGTATAATACCGGTTC
CGCTTTTCTTTTCCTTTTTTTATTTTTACGCGGGAAATGTATCAGTGTATCAGTTTATGG
TCAACCGATTGGCTAGTGTCTCAGGCAGACTCTGATCAGTGATTGGCTGTACTCGACGTC
AGTCAGATAGACTCTGATCAGTGATTGGCTGCTGAGCGTGACGATCAACTTCTGGCCTCA
CGGTGAAGACACATGGAGGGAGGAGCTTGTCACAGCATCGCAAGTGGACTAATATCGACT
TGATATTAACTTTGCAAACTGGTAAGTTGATCTTTTAACGATGTATTAAAAACGGAAATG
TATCCAGTGAAAGGGGGGTGTCTTTTGGTTGCTTTGTAAAACAAACTGCGCCGTGTTCAG
CTCCGTCGATGTGCAG
>DXX_Contig_112
GCTCGGCCAATGGCGTTGCGCAAATTCATTCTCGCTCGGCCAATGGTGCTGCCCCCTTGC
TATGGACTCGCCCAATCGCGACGCCGCCACAGCGCCCACAGTGGACTCGACCAATGGTGG
CTTTCTTGCATTCCGCAGGTACGTCGCGTCGCTATCTCGCCACGCTGAAGACTGACATTG
ATCTGGCAACCAGCCGTTAAAATAACTTGGACACCTATAGTACGTGAGTATTTTACTATT
CTATAGCCTTAAACGTTATTTGCATGTACGTTAAAAGTCATTTTAATTGTTCCGTGTGTC
GGCATAGTGCCGCTAAATCGCTAGTTAGCGACAGCGTTACTACATGTAATAATAACGTTT
CTTGGGTGCAACTGTGTGGCAAGACAACTCGTGTAGCAAGACAACTCGTCTTATTCTCTC
TTCTCCAATAGCCCCAAACGTATTTCCAGCCGTCACATAAAGTCATTTGTTATCGTTTTT
CCGTCCGGTGGCACGTTAGCATAGCGAGCTAACGACGCTAGCGTAATATCGCGAGCGCGC
TAACGTCACTTGTAATAACGTTACCTGCAAGGTTGCGGTCCGGAAACGTCCGTCTATAAA
TACTACTATGCAAGCAYGGAGTGACAACACGCAAAAGTCCAAGTATTGACAGTTATTCAA
ATGACAGTTGAGCTACTTTGTTGTAGAAACGGTGTATCAGTCAGTGTTATTAAACGCCCT
GTTTGACATTATACAAGGTACAAGATCAATTATAAAGACTGAAGACATAAAGTATAATTA
CACTGTATACATGTGAATAGAGTGTGTCTACATATATGTATTGATATGATTACATGTATT
AATAAAACACCATGTATAAATAGCAACATGTTATCAGTGTAGTTTAACATTTGTTGTGTT
CCTGTAGTATGCACTTCAGCACACCACGGTTATGGGCCTGTTATTTAGCAATTGTTATTA
TTTCCATGTTATCTTTAGATGATGAGCGGCACAAAAATAACAAAGAGCCACAAGGCCATG
GGAGACGAGGAGTGGATGGCCAGGCTGAGGTCGTTTGCCAGCTCTGGGGTTTGGCCTTCT
AGGGGAGGTAACAGACCAGCCCCAAGGCAGAGGAGGTGGCACGACCTCTATCAGAAGGTA
AAGTATAACAAGATATGTACCTATTACCTATTACTGTCACTAGTATGCAACGCACTCGAT
TACAAATATGTAATATGACGGTGCAGATAATGTCAATCGGACGTTGTACACTGAGTAACT
TACTCCAGGCTAAATAGCAATTCTTATCATTACAGATTGAGAAATGCCCCATGCAGGCCC
GTGGACAGACCACCCTCTTTGCAGTGTCCATGGCCTCCCGGGCCTGTAATTGTGGGTTCC
ACGGCGTTGAGGTGATCTCTTTAATATAAAGGCCAGCATCACCTCCACATTTGGGTCCAT
TTTGAAGTTGGACTCAACCAAAAAGGTAATCATTATTATTATAACTATTTGTATTCTCCT
GAACACATTAACACAGTTGTCAGTGAAAACATACATATGCAATTATTATACATGTAGGTT
GTGTAACACATCTACTTTCCCTTACTGCGGTAGATATGTGTAAAAAATAAAAAGGTGTAA
TCTTAAAGATCACTGTCGTTGCATCACAGATAACAAAGAAGCTGGCCGGCCACGGCAGGG
GGACGGCGCTCTGGGTGACCTCAATTGGGAACGAGGTCGGTCAAATCCTGAACAGCGTCC
TGACTGTGCAGGAGGGGCCGGGACTGGACGCCATGGTCTCTGGGGTGATGGAGCGGTACA
GCCAGGCATCAGTTCCACCCCCAGTGGTGCTTTACATTGACTGTGGCTGCTGTG
>DYX-incomp_Contig_113
GGTCTCATGGTGCTCTTATGTCGGGTAAATTTATTAAAAGACCCTCAGAGGGCTCCAGGG
TGCACTTATGAATTGTTTTACCCAGGCCTTAGTGCCTCTCCGCTGGGTTGATGTTGTGTG
TCTGTATGGTCGATCCGGGACTCATGGTCCGGGTCTGGCTCCATGGGTCTGTCCGGACCC
CCCAGGGGAGACCACAACCCGAATTTGGGCTCCGCAGCACCTTCCCACGTGGAGTTATTG
AGGAATGAGCAAAATAGCCCCCACCTTTGCGCACCGCAGTCGCTGCAGTCTGTGTCAGCC
CCCACCTTTGGGAAACACTCCGAACGGCCTAGCTCGGGCTCTGGACCACCTAGAATCACA
CGGTTTGGACCGGGACACTCGGGCGGTCCTCCTCTACACACAGGTGGTGTCCGGGAGAAG
ATCGGAGCAAGTTAAGCCCCAGGACCAGCGAGTGGGAGCCAGGACCAGCGATTGTCAGCG
GCGTTCAGCGAGTGGGAGCGCCCTCCAGCGTGTGGGAGCACCCTCCAGCGAGCTTATTTA
AAACACCTGCCCAGTGGACAGGCTCTGATTACGGCGTGCATTGTATTCTTCGGTTCCAGA
GGGCGAGTTGAGACCGGTGAGTGGAAACAMCGAGTGTTTGTCAATCTTAAGCCGAAAAAT
ATGCCTCGACATTCGGTTTTAATCTGTCCAATATGTTCGGTTGAATTGTCAACACTTTCG
CGTCATTTGAAAAATGCTCATAATATACTAAATGACGAGGAGAGGCTGATTTTGGTGAAT
CTATCGTCCGGCCGAGTGAACATTCGTTTTGCGGCATGTCCAGTCCCTGAGTGCGGGTAC
AAGAGTACACGACTGGACCGTCATATTGTTAATGGGCACACCGAACTGCCAAGCGCTGCC
ATGGAGGAACACGTCAAGTGTTTGAGGTGGGGAATAACATTGAACCTCTTGAGAGAGTTG
AGGGCTTCAAACCCACTAGTTCCGATGGGGAGTATACTTGACCTGGGGTCCGTGAACGAG
GAGGAGCCGGTCCCTGGAGCGGAGAGTGCGGATGACATTTGCCGGTCCCAAGAGTGTGTT
CAGATCAGGGAAGATTATGTTGCACTCCAACATGCTTTTGAAAAGTATAAATCCCGCTCT
CGCATGTCGTTCAAACGAACCCGGCAGTTGACCAGAGAGCTCCGTAAGGTCCGGAGGTCT
GTCAGCGATGGTACCCGGGCTTTGGCCTCTACAAGTAGAGAGCGCTCACCGGAGCCAGAA
CCACCGGCCGGTGAATGCGGTGTGCGCTCACCGGAGCCAGAACCACCGTCCGGTGAATGC
GGTGTGCGCTCACCGGAGTCAGAACCACCGGCCGGTGAAAGCGGTGTGTGCTCCCCGGAG
CCAGAGCCTCCCATTGACTCGGATTCCGATAGAGATACTATTGCCCTTGGTGACATCTTC
GTCGGAACCGGGAGAGGAGCCACCATGGTCCGCTTGAGACTCCCAAAATCTATGGAGTCT
TTCCTGGATGAATATAAGGGCTTTCAACAAGGCAGCGACCCCGGTGCAAAACGAAAAGAG
AATGCCCTATCGAAGAAGAACCGTGTGAAGACGTTCATTTACCATTTACTTTGCGGTAAA
AAGAACATTTCAGATTGGCGATTCCTTGATGACAAGGCTGGGATCTCGAGCTATGTGAAC
AGCCTCAAAGCCGAAAAAAAGGCCATAACGACGGTGACTTATTACCTTAAGAACGTCCTA
CAATTCCTACTGTTCCTTCAGGAAACCCCGCCTAAGCAATGTAGACTTTCAAAGTCCCAG
MTAACCAGTGTGGTGCGGTKWGTGCAAGCTGAATTGCGCGGGCTCTACAAGCCTATGGTC
CGGCATCAGCTACAAGTTAAAGCCGCTAAGATGTCCCGGGTCATTTCCCGGAGCACTCTG
AGGAGATGTGTGGCGCTGGCGAAGGATGAAATCCCGAAGTTGCTGGACCATATGTGGGAT
CGTGAGACTTTTACTGTCCGCCACCTATTCTACGGGCATCTCTCGGCATTAATAATGTCC
ATTTATGGACACCGGCCGGGTGTATTGACCAACATGACCGTGGGGGAGGTCGAATCAGCG
AAGGATGGACCGCTCCTTGCCTCGGATGAGGGCTACGTTATCACAGTGAGTACCGCTCTC
GGGTGGGTGGATGAATAGAGGGAGTGATCGTCATAGCTCTAACTGATTTTTGCTTCTGTT
TTTCAGGTTGACAATCACAAGACGAACCGTGAATATGGTGGAGCTCAAATCTTCCTAAGA
TTTTCAGAATTTGCCTGGCTGGAGAAGTGGATTGAAATCCGGGCTCGCAGTGAGCCGTCA
ACCGATCTGGTTCTAATTACCAAACAGGGCCGAGGCCCTGTGAAAGACCTGCACCACCAC
ATGCAGGATGCCTGGGGCAGCATGGGTCTTCCTGGATGTCCAACCTTCACTGATATCAGG
ACTGCGGTCTCAGCCCATGTGAGTGAATTTTCACCCGCCACTCACCCTGTGCTTACACCA
GCATGTTTTAATATCTATTGTCTTTTCTTAGGCCAAAAACGTCCACCAGCCGGAGGTACG
GAAGAAGATCGCCACATTCATGTGCCACAACCTAGGCACCGCTGACCGATTCTACTCCCT
GGTACTGGACCGGGCACAGGCCAACGAACTGAGGGAGCAGTTCGAAGCAGTTGTGTCGGC
CCCAGAGACCTCCCAAACACCGGTGGGCGACAGTGACGGCTCGACTTCGGGTTAGGGGGG
TGGGGGGGGGTTGATGTGACATGCTTAACCC
>DYX-incomp_Contig_114
AGCCGGGGCGTCCAGTGTACAGCCGGGGCTTGATTAGGGCGTTTCTTCGGTTCCAGAAGG
CGAGTTGAGACCGGTGAGTGGACACACCGAGTGTTTGTCAATCTTAAGCCGAATATTATG
CCTCTACCTTCGGTTTTAATCTGCCCAATATGTTCGGTTGAATTGACAACACTTTCACGT
CATTTGAAACGTGCACATAATATACTAAATGACGAGGAAAGGCATGTTTTGGTGAATCTA
TCGTCCGGCCGAGTGAACATTCGTTTCGCGGCATGTCCAGTCCCTGAGTGCGGGTACAAG
AAGACACGACTGGACCGTCATATTGCTACTGGGCACACCGAACTGTCAAGCGCTGCCGTG
GAGGAACACGTCAAGTGTTTGAGGTGGGAAATAACATTGAATCTCTTGAGAGAGTTGAGG
GCTTCGAACCCACTAGTTCCGATGGGGAGTATACTTGACCTGGGGTCCGTGAACGAGGAG
GAGCCGGTCCTTGGAGCGGAGAGTGCGGATGATATTTGTCAGTCCCCAGAGTGTGTTCAG
ATCAGGGAAGATCATGTTGCACTCAAACAGTATTTTGAAAAGTATAAATCCCGCTCTCGC
ATGTCGTTCAAACGAACCCGGGAATTGACCAGAGAGCTCCGTAAGGTCCGGAGGTCTGTC
AGCGATGGTGCCCGGGCATCTGACGCTTCTACAAGTAGAGAGCGCTCACCGGCCGGTGAA
GGCGTTGTGCGCTCACCGGAGCCAGAGTCACCGGCTGGGGAAGGCGTTGTGCGCTCACTG
GAGCCAGAGTCACCGGCTGGGGAATGCGGTGTGCGCTCACCGGAGCCAGAGTCACCTGCC
GGGGAAGGCAGTGTGCGCTCACCGGAGCCAGAGCCTCCCATTGACTGGGATTCCGATAGA
TATGCTATTGCCCTTGGTGACGTCTTCGTCGGAAACGGGAGAGGAGCCACCATGGTCCGC
TTGAGACTCCCAGAGTCTATAGAGTCTTTCCTGGAGAAATATAAGGCCTTTCAAGAAGGT
AGCGCCCCCGATGCAAAACAAAGACAGAATGCCCTATCGAAAAAGAACCGTGTGAAGACG
TTCATTTACCATTTACTTTGCGGTAAAAAGAACATTTCAGATTGGCGATTCCTTGATGAC
ATGGCTGGGATCTCGAGCTATGTGAACAGCCTCAAAGCCGAAAAAAAGGCCATAACGACG
GTGAACTATTACCTTGGGAACGTCCTTCAATTCCTACTGTTCCTTCAGGAAACCCCGCCT
AAGCAATGTAGACTTTCAAAGTCCCAGCTAACCGGTGTGGTGCGGTCTGTGCAAGCTGAA
TTGCGCGGGCTCAAAAAGCCTTTGGTCGGGCATCAGCTAAAAGTGAAAGCCGATAAGATG
TCCCGGGTCATTTCCCGGAGCACTCTGAGGAGATGTGTGGCGCTGGCGAAGGACGAAATC
CCGAAGTTGCTGGACCATATGTGGGATCGTGAGACTTTTACTGTCCGCCACCTATTCTAC
GGGCATCTCTCGGCATTAATAATGTCCATTTATGGACACCGGCCGGGTGTATTGACCAAC
ATGACCGTGGGGGAGGTCGAATCAGCGAAGGATGGACCGCTCCTTGCCTCGGATGAGGGC
TACGTTATCACAGTGAGTACCGCTCTCGGGTGGGTGGATGAATAGAGGGAGTGATCGTCA
TAGCTCTAACTGATTTTTGCTTCTGTTGTTCAGGTTGACAATCACAAGACGAACCGTGAA
TATGGTGGAGCTCAAATCTTCCTAAGATTTWCAGAATTTGCCTGGCTGGAGAAGTGGATC
GAAATCCGGGCTCGCAGTCAGCCGTCAACCGATCTGGTTCTAATTACAAAACAGGGCCGA
GGCCCTGTGAAAGACCTGCACCACCACATGCAGGMKGCCTGGGGCARCATGGGTCTTCCT
GGATGTCCAACCTTCACCGATATCCGGACTGCGGTCTCAGCCCATGTGAGTGAATTTTCA
CCCGCCACTCACCCTGTGCTTACACCAGCATGTTTTAATATATATTGTCTTTTCTTAGGC
CAAAAACGTCCACCAGCCGGAGGTACGGAAGAAGATCGCTACATTCATGTGCCACGACCT
AGGCACCGCTGACCGATTCTACTCCCTGGTACTGGACCGGGCGCAGGCCAACGAACTGAG
GGAGCAGTTCGAAGCAGTTGTGTCGGCCCCAGAGACCTCCCAAACACCGGTGTCGGCGGT
GGGCGACAGTGACGGCTCGACTTCGGGTTAGGGGGGAGGGGGGGGGTTGATGTGACATGC
TTA
>noCat_Contig_115
ATAACAGGATGAAGATAACCTAGCACTTGTTAAAGTGCTATAGCTAATTTTGAAGATTAA
TTACATTAAGAAAGTTTGGTATACATTTGAAGTTACAGGTTTGAGTGTTGCAACATGTCT
TGTGATAGAGTCAAATCTCATCTTTTTCCATTGGTGTAAATTCTAGTCTTATTTGATATA
TCTGTTCGTGTATGTCATAAGCCTGAGGATCAATCGTCTCTCAAGGAGTTAGCACCACAA
TGTAACCTTTTTTCGCAGGGAAACAACATGTAATAGCAGTGACTGTTGCTAAAGCTATTG
TAGTAAATTAGTAATTGAGTTTGTTGCACAATATTAATGAGTCAGATTTTTGTAATCATA
ATTGACAAAAAATAAGACATAATTGTCCTGCTACAAGGTGCGTAGCAGAGTAGCAGTAGC
TAACTCTTACATTCAAATGTAATAAATTATAGGTCAATTTATTGAACTGGTTCCTACATT
TGAACAGACAAGAAGGCCGATGAAGAAGCAAGAACATATTTTGTATGTCATTCAATGCAT
TCACATTCTGTAATTAACTAACTCTCTTTAGTTTTAGTCCACCATTCAAGTTGCCTTCAC
AAACAGAAGGGGTTTATGGGAAACATTTAACATTTACAGACTTTGACTGTAAAGGAATTT
TAAATGTTTGTGTTGTGAAAATTCTATAATTTCTATATATATACA
>noCat_Contig_116
GTAGTAAAAGAGAGTGAAAGCTTTCCTGAGCGGTCGACGGTCGAGGCATGACATTAACGT
GTCCGTCCACGTGACCGCTTATAAACACAAACCGCTACGATAACATGTGGCACGTGTGTG
AATTTATCCGTTTAATTTTCATTTCCAACCTTTTCATTGGAAAGAGTAAAAGCTGATGCT
TGAGATGATTTAGTTTTTTACCCAAGAGGATGTACGTCCTCCCTCGTCATGGTTTTCTGT
GGACAGCCAAATTGAAACGCTATGTAATGAAAGTGGAAATAAGTTTGTTTCTGTAACTTG
TCCCTGTGAAGTAAATGTTGGTTGCAGTGTCCGGGCTGTAGAAGAAGGACACCACGCTCT
TTTAGTCTTCTCCAGCATCGTCTGCTGTTCAAGGCAAAGTGTGTCAGCAATGAAGTGATG
GGATTCACTAGTTTCCAGGTGTCAGCCATCAGTCATGTGAGTTAGTAGAGTGGGACCCTC
CACACCACCGGTGGTACCGCTCCATGGAGGGATGCACACATAGTAATGAAGCTCGTTGTA
TTCATGTGTGAACACGTCTATAATTCCTCATCTGATCTTCCACCTGTACATGCATGTGTT
GCATTGACTCTACTGAAGCCCTGCTGTTCACAAAGGAGGTCCTTGCACTGTCCACCCTGA
CTGGGAAGTCTGGGAAAGGGGGACCTCTGAACAACAGGTGGGCGCTGCCAGAGAGCAGGC
CTTAACAGGAAGGTCATGTCTGGAGTCGCATGTAGACAATGTGAAGCTTGTGTGCTTGTA
AAGCAGCAGCATCACATGTTGGTGGTAACACGCCACCAGTGATGACGTTTATGTTGGACC
TGCACTGGGAGGAATATTGAGACGTCATATTGATAAAGTTCCTCAATGTGAATCCTGATT
TACTGCTCCAACATAATACTGGTTCAACAGGATGTGTAGTCAACATATAGGAAACTGTGT
CTGAAGACGCTGTGACATCATCCCTCGTCTCTTCTCTTAACGGATGCTGTTATTAAAGAG
TTTCCTCAGACGATGCCTCGGACCTGCGAGCGCTCATCAGGCCAAAGTGTAATAAAGAGC
AGTTCAACAACATCAACAACACATGGAGCCTGTTTGTGCGTCTGTTTGTGATGGTTCATT
GTTCCTCTATATTGCTGCATCTGAAACGTGCTCATTCTGTGTAGTTATACATGTACCATG
CAAACTTCAATTCAATAAAGGGATTTTGATTACTGTCTGGGAGTTCATTCAGCATCTAGG
ATACTATAATACATTTATAATATTTAA
>noCat_Contig_117
CTGGAGTTTCGTGCCCCTGGTCCTCTAAATAAAAAAAGTTAAAGTTTTTTCTCGTGCCCC
TGGTCCTCTAAAGTTAAAATCTCTGAAATTTTTCTAAGTATTTTCTCGTGCCCCTGGTCC
TCTAAAgtTAAAAtctctgAAAtTTTTcTAAGTATTTTCTCGTGCCCCTGGTCCTCTAAA
TAAAAAAAAGTTAAAGTTTTTTTCCGTGCCCCTGGTCCTCTAGATGAGAACCAGAGACAA
AGGGGCCGGCCTCTCGGTGACCAAGGCCGGCCCCAGGGACTCTGGGGCGGACTCCAGCCG
TCCCAAAGCAACCCCTGGATGAAAATCAATTTAATTTTTTTTACAAGTTTTTTTCCGTGC
CCCTGGTCCTCTAAACATGGTTGTGATGGGTGGGTGTCGGCGAGGCCCGCGCCTGCGGCC
GACAAAAGCTTGGATCGAGGGCTGACTTTCAATAGATCGCAGCGAGGGAGCTGCTCTGCT
ACGTACGAAACCCTGACCCAGAATCAGGTCGTCTGCAAGTGATTTAGCACCAGGTTCTCC
ACAAACATGCGGTGCGAGACAGGAGAGGGGCGACCATCATCCGGCCGCGCCCCAGCCCTT
TCACGAACGGCTCTACTCACCGGCCGAAGCCGGCTATCCGGGGCCAACCGAAGATCCGAG
GCGCTATGGTATCGTTTCATCTAGGCGGGATTCTGACTTAGAGGCGTTCAGTCATAATCC
CACAGATGGTAGCTTCGCACCATTGGCTCCTCAGCCAAGCACATACACCAAATGTCTGAA
CCTGCGGTTCCTCTCGTACTGAGCAGGATTACTATTGCAACAACACATCATCAGTAGGGT
AAAACTAACCTGTCTCACGACGGTCTAAACCCAGCTCACGTTCCCTATTAGTGGGTGAAC
AATCCAACGCTTGGTGAATTCTGCTTCACAATGATAGGAAGAGCCGACATCGAAGGATCA
AAAAGCGACGTCGCTATGAACGCTTGGCCGCCACAAGCCAGTTATCCCTGTGGTAACTTT
TCTGACACCTCCTGCTTAAAACCCAAAAAGCCAGAAGGATCGTGAGGCCCCGCTTTCACG
GTCTGTATTCATACTGAAAATCAAGATCAAGCGAGCTTTTGCCCTTCTGCTCCACGGGAG
GTTTCTGTCCTCCCTGAGCTCGCCTTAGGACACCTGCGTTACCTTTTGACAGGTGTACCG
CCCCAGTCAAACTCCCCACCTGCCACTGTCCCCGGAGCAGGTCACGCCCGGCTGGGCCGG
GCGCTTGWCACCAGAATCGAGAGCCCACTCGGGGCTCGTCTCCCCGCACCACCGGGTAAG
TGGAAAAACGATAAGAGTAGTGGTATTTCACCGGCGGCCGAGACCTCCCACTTATTCTAC
ACCTCTCATGTCTCTTCACAGTGCCAGACTAGAGTCAAGCTCAACAGGGTCTTCTTTCCC
CGCTGATTCTGCCAAGCCCGTTCCCTTGGCTGTGGTTTCGCTAGATAGTTGGTAGGGACA
GTGGGAATCTCGTTCATCCATTCATGCGCGTCACTAATTAGATGACGAGGCATTTGGCTA
CCTTAAGAGAGTCATAGTTACTCCCGCCGTTTACCCGCGCTTCATTGAATTTCTTCACTT
TGACATTCAGAGCACTGGGCAGAAATCACATTGCGTCAACACCCTCCATGGGCCTTCGCA
ATGCTTTGTTTTAATTAAACAGTCGGATTCCCCTGGTCCGCACCAGTTCTAAGTCAGCTG
CTAGGCGCCAGCCGAGGCGACCCGCCAGGACCCCGCGCGAACGGGACCCGACGGACACCG
TAGCTGGAGAGATCCGCGAGAAGGGCCCAGCGCGCGTCCAGAGTCGCAACAGCAACCGCC
TACCCGATCCTCTCCACCGGCACGCCCTCGGCGCAGCTACGGACACCTGCCCGCGAAAGC
CCACCGCCACTTGACGCACCGAAGTGCGCCTCGGACGACGGACCCGCGAACCGGGCCGCG
CACCACGCTTCGAACGGCGGCGAGAGGGGGGCGACGGAGCGACTGCTCCTCCAGCTGCGG
CACAAGCCCAGCCCCGCTTCGCACTCCAGCCCGACCGACCCAGCCCTTAGAGCCAATCCT
TTTCCCGAAGTTACGGATCTGATTTGCCGACTTCCCTTACCRGCCTTWTTCTAACATGCC
AGAGGCTGTTCACCTTGGAGACCTGCTGCGGATATGGGTACGGCCTGGCGCGAGATTTAC
ACCTTCTCCTCCGGATTTTCAAGGGCCAGCRARAGCTCACCGGACGCCGCCGGAACCGCG
ACGCTTTCCAGGGCACGGGCCCCTCTCTCGGGGCGAACCCATTCCAGGGTGCCCTGCCCT
TCACAAAGAAAAGAGAACTCTCCCCGGGGCTCCCGCTAGCTTCTCCGGAATCGTTTGCGT
TACCGCACTGGGCGCCTCGCGGCGCCTATCTCCGCCGCTCCAGATTCGGGGATCTGAACC
CGACTCCCTTTCGATCGACCGGGGGCAACGTAGGCCATCGCCCCGCCCTTCAGAACGGCG
TTTGCCTATCTCTTAGGACCGACTGACCCATGTTCAACTGCTGTTCACATGGAACCCTTC
TCCACTTCGGCCTTCAAAGTTCTCGTTTGAATATTTGCTACTACCACCAAGATCTGCACC
CGCGGCGGCTCCACCCGGGCCCGCGCCCTAGGCTTCCGTGCTCACCGCGGCGGCCCTCCT
ACTCGTCGCGGCATAGCCCTCGAGGCTCCTGTTGCCCGCGACGGCCGGGTATGGGCCCGA
CGCTCCAGCGCCATCCATTTTCAGGGCTAGTTGATTCGGCAGGTGAGTTGTTACACACTC
CTTAGCGGATTCCGACTTCCATGGCCACCGTCCTGCTGTCTATATCGACCAACACCTTTT
CTGGGGTCTGATGAGCGTCGGCATCGGGCGCCTTAACCCGGCGTTCGGTTCATCCCGCAG
CGCCAGTTCTGCTTACCAAAAGTGGCCCACTAGGCGGCTCGCATTCCACGCCCGGCTCCA
AGCCAGCGAGCCGGGCTTCTTACCCATTTAAAGTTTGAGAATAGGTTGAGATCGTTTCGG
CCCCAAGGCCTCTAATCATTCGCTTTACCAGATAAAACTGCGAGACTCTGAGCGCCAGCT
ATCCTGAGGGAAACTTCGGAGGGAACCAGCTACTAGATGGTTCGATTAGTCTTTCGCCCC
TATACCCAGGTCGGACGACCGATTTGCACGTCAGGACCGCTACGGGCCTCCACCAGAGTT
TCCTCTGGCTTCGCCCTGCCCAGGCATAGTTCACCATCTTTCGGGTCCTATCGCGCGCGC
TCACGCTCCACCTCCCCGACGGTGCGGGCGAGACGGGCCGGTGGTGCGCCCGGCGCCCAC
GGGGCCGGGATCCCACCTTGGCCGGCGCGCGCCGGCCCTCACTTTCATTGCGCCACGGGG
TTTCGTACACCCTCTGACTTGCGCGTGCGTTAGACTCCTTGGTCCGTGTTTCAAGACGGG
TCGGGTGGGTTGCCGACATCGCCGCAGACCCCTGACGCCTTTTACGTGAGCCGATCCCCG
CCCTGGCGACGCGACGCGGTTGGGGCGCACTGAGGACAGTCCGCCCCGGTCGACAGTCGC
GCCGGGAGCAGGGGGCCCCGTCCCTCCCCGGCGGGGAGAGAGGGCACAGCGAGCACTTAG
TCCACGGCCCCGGGAAGCGGCGAGGTCCGGGCACGGGCGCTCTAAAGCACGCGGCCGGAG
CCGGCGTGCCACCTTCGCCCCGAGCCTTTCCAAGCCGACCTAGAGCCGGTCGCGGCGCAC
CGCAGCGGAGGAAATGCGCCCGGCGAGGGCCAGCACAGCAAGGGGAGAGGTCCCACGAGG
AGATCCTCCCACACCGAGCGGCCGTCCCTACACCAAGTTGAATCCCCCGAGCAGACTGCG
CGGGCCCCACCAGTTTACCTCTCAACGGTTTCACGCCCTGTTGAACTCTCTCTTCAAAGT
TCTTTTCAACTTTCCCTTAAGGTACTTGTAGACTATCGGTCTCGTGCCGGTATTTAGCCT
TAGATGGAGTTTACCACCCGCTTTGGGCTGCATTCCCAAGCAACCCGACTCCGAGAAGAC
CGGACCCCAGCGCGACGGGGGCCGTTACCGGCCTCACACCGTCCATGGGCTGAGCCTCTA
TCAGAAGGACTCAGGCCCCCGAGCGACACCGGGCAAGCGGTCTTCCGTACGCCACATGTC
CCCAATCCGCCCGTCGGACGGGGATTCGGCGCTGGGCTCTTCCCTCTTCGCTCGCCGCTA
CTGAGGGAATCCTTGTTAGTTTCTTTTCCTCCGCTTAGTAATATGCTTAAATTCAGCGGG
TTGTCTCGTCTGATCTGAGGTCGTAGTCGAATGTGGCGCCGCCCCGGAGGACGGCCCGCG
TGGCTCTCCCCCCGGAAGGAGGAGAGGCTCACTTGCTCTGGTCGTCGGGTACCCCGCCGC
GGCGGAGGAGGGCTCTGCGGACCCGCCAGACACCCACCCGCTCACCAACCTCAGACCCCC
GCTAGAGCGACACCGTCGGACTCACGCACGCGTGACGCGGGCAGCACGGAGACTTTCGAG
TCCACCGGCAGCCGCGCCCGCACATGCGGGTCCGACGGGCGCCCCGCGCCGTCCCCCAGT
GAAGGAGGCCAGCGACGGAGGGAAAGAGGAGGATCGCGGGGGGCGAAGGCGAGCCCGACG
AGGGCCCACGCACCGCACCGGGCATCCCGACAGTCTGCACTTAGGGGGACGAAGGCACGA
GTGCCTGCGACGCCCCAGCCGCGGAGGAGCGAGCTCCTCCGATTGATTGCAAAGCGACCC
TCAGACAGGCGTAGCCCCGGGAGGAACCCGGGGCCGCAAGGTGCGTTCGAAGTATCGATG
ATCAATGTGTCCTGCAATTCACATTAGTTCTCGCAGCTAGCTGCGTTCTTCATCGACGCA
CGAGCCGAGTGATCCACCGCTAAGAGTTGTATTTGTTCCTTTTTGTTTCATTCGGGGGCC
GACAGTTTGGAGCTTACGATCCGGGGGATAACGCACTCCGGGCGCTCCGCTATGCCGTGG
GCGGAGACATTGAACCCCCCGCCGACCTCCGGGGGAGGACGGCGAGTTGGGTACCCGGAG
GGAGCGCGGTCGGACGGCCCCGCAGCCGCCCGCACCGCCAAGACTTAAACACATCATGAT
GTTTGGAGGCGACCATCTCATAAAGTGCAGAAAGAATCATCCAAAATTGGCCAGTGAGCT
AAAAACCTGACCTTTTAGAGGGAGGGACGACAACGACTCGCGCCACCGGCTCTGCCCCCC
ATGTTCCTTGGTTCGTGATTTGTTCGAGACGCGTGCGCGTCGGCGAGGCCACTACCTCTC
GCCCCAGATTCATGGTCCGTGTTAATGTTTCATGGACCCGGCCGTCACCGCACCCTCCCC
GGAGGGAGAGACGACTCCGACCGGGCCCGCGTCGGCGAGGCCGAGCCGCCCACCCGAAGG
AGGGACGACCGCGACGCTCACCTCGGCGTTCGGGTCCGGCAGGTGCGCAGCCCCCGCGGG
CTCGCTTGCTTCGGTAATGATCCTTCCGCAGGTTCACCTACGGAAACCTTGTTACGACTT
TTACTTCCTCTAGATAGTCAAGTTTGATCGTCTTCTCAGCACTCCGCCAGGGCCGTCTCC
GACTCCGACAGGACCGATCCGAGGACCTCACTAAACCATCCAATCGGTAGTAGCGACGGG
CGGTGTGTACAAAGGGCAGGGACTTAATCAACGCGAGCTTATGACCCGCACTTACTGGGA
ATTCCTCGTTCATGGGAAATAATTGCAATCCCCAATCCCTATCACGAGTGGGGTTCATCG
GGTTACCCACGCCTCTCGGCGCAGGGTAGACACACGCTGATCCACTCAGTGTGGCGCGCG
TGCAGCCCCGGACATCTAAGGGCATCACAGACCTGTTATTGCTCAATCTCGTGTGGCTGA
ACGCCACTTGTCCCTCTAAGAAGTTCAACGCCGACCACACGGGGCCGCGTAACTAGTTAG
TATGCCGGAGTCTCGTTCGTTATCGGAATTAACCAGACAAATCGCTCCACCAACTAAGAA
CGGCCATGCACCACCACCCACAGAATCGAGAAAGAGCTATCAATCTGTCAATCCTTTCCG
TGTCCGGGCCGGGTGAGGTTTCCCGTGTTGAGTCAAATTAAGCCGCAGGCTCCACTCCTG
GTGGTGCCCTTCCGTCAATTCCTTTAAGTTTCAGCTTTGCAACCATACTCCCCCCGGAAC
CCAAAGACTTTGGTTTCCCGGACGCTGCCCGGCGGGTCATGGGAATAACGCCGCCGGATC
GCTAGTTGGCATCGTTTATGGTCGGAACTACGACGGTATCTGATCGTCTTCGAACCTCCG
ACTTTCGTTCTTGATTAATGAAAACATTCTTGGCAAATGCTTTCGCTTTCGTCCGTCTTG
CGCCGGTCCAAGAATTTCACCTCTAGCGGCACAATACGAATGCCCCCGGCCGTCCCTCTT
AATCATGGCCCCAGTTCATGATGAAAACCCACAAAATAGAACCGGAGTCCTATTCCATTA
TTCCTAGCTGCAGTATTCAGGCGACTGGGCCTGCTTTGAACACTCAAATTTTTTCAAAGT
AAACGCTTCGGACCCCGCAGGACACTCAGCTAAGAGCATCGGGGGGGCGCCAAGAGGCAG
GGGCTGGGACAGACGGTAGCTCGCCTCGCGGCGGACCGTCAGCTCGATCCCGAGATCCAA
CTACGAGCTTTTTAACTGCAGCAACTTTAAGATACGCTATTGGAGCTGGAATTACCGCGG
CTGCTGGCACCAGACTTGCCCTCCAATTGATCCTCATTAAAGGATTTAAAGTGTACTCAT
TCCAATTACAGGGCCTCGAAAGAGTCCTGTATTGTTATTTTTCGTCACTACCTCCCCGAG
TCGGGAGTGGGTAATTTGCGCGCCTGCTGCCTTCCTTGGATGTGGTAGCCGTTTCTCAGG
CTCCCTCTCCGGAATCGAACCCTGATTCCCCGTTACCCGTGGTCACCATGGTAGGCACAG
AAAGTACCATCGAAAGTTGATAGGGCAGACATTCGAATGAGACGTCGCCGCCACGGGGGC
CAGCGATCGGCTCGAGGTTATCCAGAGTCACCAAAGTAGCCACGGCGCCCCGGAGGGCCA
CCGCGCGTGGGTTTTGGATCTGATAAATGCACGCATCCCCGGAGGTCAGCGCTCGTTTGC
ATGTATTAGCTCTAGAATTGCCACAGTTATCCAAGTAACGTTAGAGCGATCAAAGGAACC
ATAACTGATTTAATGAGCCATTCGCAGTTTCACTGTACCGGCCGTGTGTACTTAGACTTG
CATGGCTTAATCTTTGAGACAAGCATATGCTACTGGCAGGATCAACCAGGTAGCCCTGCG
TCACCGGCCGAGGCGGACGCCCGCCGTCGGCCCTGTGCGTGGGTTCGGGTGGCCAGCCCC
CTCCRAGTCCGCCCGCGCGGAGGCACAGAGCGGGGCAAAGCGCGTGGARTCGTCGAAGAC
GCGTGAGGGTTTGGGAAACTGTGTTTACCGGAGGCACGTCGCGAGACTGCGCCGGTCGCC
CGCTGGACGGGGACCGCGACAGGGCGCCGAGCTCCGTGGAAGGTCACCTGGGAAAGACAA
GTCATCTCGATCTCGCTACAATAGTGCGCTCCGGGAAGGACGCAGGAGTAACTGGGACCC
CCTGCGCCATGGGTCCTCCCGGAGCATAGAGGCGAACCCGCAGTCTGGAGGAACCACACA
CCGAGACCGGCACGAGGCCGACCGGCGAGGGCCCTCCAATGGCGGGTCACGTTTGCAAAT
CGGTCAGACAGGTGGAAGTAGTAGAAGTGGAGAGGTCCAGGACCTCTCCTCATATCGGAT
CTGATTCCTCCGTGGTACCAGCTCCACCCCCG
>RLX-incomp_Contig_118
TTCATTTAGCTGACGCTTTTATCCAAAGCACATCCAAATGTACGTGACAACAGGTGCGAT
GCTACTGCACACATGCATTTTTTTTTAGACATGTAGGAATTTCCAGTCCTTATGATACGA
CAACTATGTATTCACAAGAGGAGCATATTGTGCTTCTCTAAAATTCAATGTTTTCTTTTC
CTTGGATACAACTTTCAAGACTCCAGATGACCAGCCCAAGCCCGTTGAAAACAATAACCG
TGGACCTTCCTCACAGCAGTCACAAAATTCTTACTTCTGCCGGGGTGGGAATTCACAAAA
GGTCCAGCTACCCTACCAAACCGTTTCTGGCCAGATCCCCCGCAAGTTAGCGATAGAGAG
GTATGTAGTGTATTTGTGTGTCCCATGTCTGGCAGACGAGGACACGTCATCTCGTTCTGT
GGAGCTTTACATTCTCGTCCTGCATTTTATTCTAGTGAGGGTTTTGCACATACTGTAATG
CCAGATTCACTGGTCAGATGTGATTTATTAGGACAGTGAGCATACAGCACATATTGATTG
ATTTTCTCTTATTGTACAGTAGCTGGTTTAGCTAGGTCCAGGTTTTGGTTTATTTAAACC
GCCTGTCAAGACCTATTTATACTGTTTTGTATTGTTTTCTCATAGACGTCGAAGGGAATA
TTTAAAGTTAGACCTTGAACAGCTCCTGGTAGAAAAAGGCATTGACACCAATCTCCTAAT
TCCGAGACTCAAGAGCGACAGTGCTGAGTATGTAACCCCCTACCTACCACTGGAGGTAAG
TGTCTTTCTGATGCAATCTTTTCTTTAGCATTTGGGTCGCCAACTACCATTACGTCCCAT
ATTTCGGGGCACAGCAACGCCCCACACTCATGTTTGCTGTGTTTATCCTTTAGGTGTTTG
ACAATGAGGAGTATGACTGCCGGGCCCCAGAAGACTGGCTGGTCCTGGCCAATGCTGAAC
GATCACCTGATCGAAAACCTGATCCTGCAAAAGCCCTACTGCCTCCAGATGACACGATTG
CCTCCGGTAAAATGTACTCAGAATTAAACTGCATGAACAGAGATGGACTCTATTTTATGT
TCTTGGGTGATTACTCTCTTCTCTCTCTTTTGAAGTGGACCCAAAAAGCTCCTCCTTGGG
CTACAGCTGGCATTTGGTTGAGGTTCTTGACTATAGTAAGGAGAAATGCCAGTACCTGGT
ACAGAAAGTTGACCAAAACAGCAAACGGACAAATGAAGCAGAAAATCATTCTCCAAATGA
AGAACACAAAGAGAAAACATCTCCGGGTTGGTTTTTATGTCTAAGCACTATAATGACACA
GTATAATCTCATGATTTCCTCTGGTCTGTGTTGTGTCTTGTTGATCATGTATGTATGCCT
TCCATCTCCCTCCTTTTCCTTGAAGTAAACGCTATGAAAGCGGGCACTAAGTTCTGGGTT
CCCAGGATCAGATTGATATTCAGTGCTGAGGACCCACAAGTCTTTGTGGGAAGGATCCAG
TTAGCCCTGAACTTACGGGAGAACACAGAAGCTTTGCTTCTCTACCACTTGTCCGTGGAC
TGCATGCCCTTCTGCAGTAGAACACCATCGATTGAAGCCCAGAGTCTCCAGCGTATCAAT
AGATTCGCCCTCTCAACGCCTGGGCTCAGGCTGGAAATGTGAGCGACGTTAGAGTAATAT
CACGTGCCGTTATTGTCCCCTTCTTCAGAATGAGCTGTTTTATAATAGATCCCACTGAGT
TGAAATGTTAACGAAACCATAAGGTGTATAAAGAGAGTATTATGTGTGCAGTCTGGAGAC
GTGGACAGAGCTGGAGAAGGAGGTCAAACTGGAATATGAGTGTACGATGAACCGCATGCT
CTTTGACAAAGTAGTGATGAGCCACCCGCAGGAGTTTTCACACATCACCCTGCCACAGAA
GGATCCTGAGTATGTACCGCAAGAAGGTAAGACAGACAGCTTTGTATACATTTGTTTGAG
TCAATGAGGTTAGGGTTAACAAAATGTATTACCATCCAAAACCTGGTGTCTTTTATCTAT
GTACAGGGTGCGTTCCAGTTCCTCCCTTTCCCCATAAGAAGAACAAAGGGACTCTTTCCA
TCACCTCCCATCTAACAAAGCCAGAGGTGGTCTCTGTGTTATCTGACATATGGTCTGAGT
GCAACAAAGTGGAAAATATGAGGCTGTTCAATGTCAAACCACTACGACTGGACGAGTTTG
AAGTCCTCCAATCTCAAATTCATACTCAGGTATTGTAGCGTTGGGGTAGCTTTTTCTTCT
GCATGCATTCAAAGTAGCGTTTGTTTATTTTAAATAAGAATTTGAATGTATTGTTTTATC
ACCGCGAACGTAGCGCCCACATTGCAACCACCACTAGTGCTAAAACAATGGGTCATCTGC
AGCTCATTGGTGGTCAAACTATTTGTTTAAGATGAACGGCAACAACTCTTATTCTAAATC
ATATGGTACATGAATAAAGAAGCATGCAATCTTTCCCTCCCTATCCAGATCAGCGTGTTT
CTCAGGGAGTCGTGGATTTCCACGCTAAGCAACGGCATCCGTTCCAAGCTGTTTTACTGT
GGCAAAGGCGCGTCCAACGTGAACCAGTCTAGCTGGGATATCTACAAGTTTTCCAAGCTG
CACAAGCTGGTGGCGTTGGTGCGCTAAAGGCTGCAGGACGCCCTGCGCTTCCTCGTGCAG
AATTGGCTGCTCAGCTTGACTCAGATGGTGTTAAACGCGTGCCACAGTGTTCTGACATGT
CCTCAGGACCTGGCCTGGGGCAACAGCCTCATCACTAGCCCCTACAGGTAGGATAGCATG
CAGTCGCACACATGGGACACACGCTCATTGATGTAAACATCTTCACACACTTTTGTGCTT
CTCTGCATCTGTGTTTTCTTATGCTGTTCTTATATCTTGGAGTCATTTATACAATATCTA
CTCATAACCTATTACTGTGCTAAATATGTTATATTGTGTTTGTAATATTACTCCATTCTC
TGTAACTAGGCCAGTGAAGAACCCTCTGTTTCTGGTGGACTTGGTTCTGAATCAGACTGG
GGTGCATTACAGCACTCCACTGGAGGATTTTGTGACGTCTCTAGTCAACCTGTTTGATCA
GGCCATTAAGGCCACATACAATGTACCGCACCCCGATGAGGTCAAATATACATATACATT
ACATTAGAGCATGAACATAAATAAGGAAATGCTGTCAGGGTTCCTGTCTGACCCTTTGTG
TTTGCCTCTGTTTCCCCAAAACCTCCTTTCCTTTTGTGTCCGTAATCCCCCTGTTTGTAT
GTTTTGCCTTTGGACTCGTGGGTGTGTCTCTTACCTTCAGACGCCGCCCATGGACACATC
TCTGTGCGCTGCACAGCTGCGGCCGTTCAGGCTCATCACCAGCCGTATTTCAACCCAGGT
CCTGCAGGCCTGGGTTGTCAGTCCGTTTCGTCTTCAACCCCGGTAGTCATCACTGCCGCT
CCGTGAGTTGTCTGTCTGTTCATTCCGATCCGCCACTGACCCTCTCTCTCTCTCAACTCA
GAGTTCTTCGGGACCAGCCTGGTTGCCTCTGACGTCGGGCCACGGAACCCACGTCACAGT
CCCACTACCAGCCTCCGGTGTCGGGCCACGGGACCCACATACGAGTTAGCGAGCCGCCGC
GTCGGACCTCGGGCTCCACACGCTACTTCACAATAAATTTCCTTTAATCCAATTTTCTGT
CGTTGTGGTCTGCATTTGGGTCCTAAATCCTGTACTCCCGTGACAGAACGGACTGACCAG
AATGGATCCAGCGACCACCGGAGACAGCACGCTGCTGGCGGAGCACAAGCGGATGCTCCT
GGAGGTGGAGGAGCACCGGCGGATGATCCGGGACATGGCGGAGACGCTGAAGTCCGTGGC
AGCCGAGGTGTCCCAGATCGGTTGCATAGTGCAGGACCAGGCACGGAGGGCCAGTCTTCC
GCCTGTTCCAGCACCGGCACCCCGTGCTCCCGACCCCGTCCCGCCGGTCCGGGAGTCCCC
TGTACCGGCTCCGGATTCCTACGACGGTACACTAGGGAAGTGCCGGGGTTTCCTGTTCCA
GTGCCGGCAGGTGTTCGACCGCCAGCCCCAGACCTTCGCTTCGGACCGGTCCAAGGTTTC
GTACGTAGTGGGCTTACTATGAGGAAGGGCTTTGGACTGGGAATCGACCGGCCCAATCAT
GTCAACTACGTGACCTTCGTGGAGGAGCTGCGGAGGGTTTTCGACCACCCGGTGGACTCC
GAGGACGCAGCTCAGCGCCTTCTCCGCCTACAACAGGGCCACGTGAGTGTAGCGGAACAC
TCGGTGGACTTCCGCATTCTCGCCGCCGAGACCGGGTGAGGCGAAACGGCGCTCAGGGGC
GTGTTCCTTCACGGATTGTCGGAAACCGTGAAGGACGAACTGGCTAGCTGCAATAAGCCC
GATTCGTTGGAGGAACTAATTAAACTCACGATCGGGCTGGATAATCTGATGCGGGAGAGA
CGACGTGAGCGGAACTACAAATCCCAGGGGGCGCCACCCGTGACGTCATCTTCTTCCAGC
TTCCGCCCTCGTGGCTCTGCGTCAGCCAATCAGGGCGAGCGCATGGGCCCTCAGTCTCCA
AGCCCGTATCACTCCAGCCCGGAGGAGGAGCCGATGCAGCTCGGCCGTATGCACCTCTCT
CCTCAGGAGAGGGAGAGACGACTAGGAGCGGGTGAGTGCCTGTACTGTGGCCGTCTGGGA
CACTCTATTTCCTCCTGTCCCATTCGCCCAAACGGGGGCGCTCGCCAGTAGCGGTTGGGG
TACTGGTGAGTGGACCTAAGCCCTCTTTAAACCCCTTACCAAGACTGTTGCTGCCTGCCT
CCCTCTCTCTGCACTCTCGCTCTATTCCTCTCTCTGCTTTGGTGGACTTTGGGGCGGAAC
AAAACTTTATGGACTCAGAATTTGTAGCCAGAGTTAAGGTTCCCGTGGAGGCTTTAGAAG
CCCCACTAGTGGTCAATGCCCTGGATGGCAGCTTCCTGGCCAGAGTCACCCACCGAACCC
CACCACTTCAGCTTATCCTGTCTGGGAACCACAGAGAGAGGCTTCAATTTTATGTTTTTT
CTTCCCCCCAAAACCCTCTAGTTTTGGGCCACCCGTGGCTCGCCACCCATAACCCTCAGA
TTGACTGGTCGGCGGCGAGGATTGTCGCGTGGAGCCCCTACTGTCACGCTAGCTGCCTAC
GATCGGCGGTACCTCCTGGAGGACATCCACATGGCAACTTGGTGCCTCCGCCTGACCTCA
CCTCCATTCCCACCGCCTACCACGACATCGGGGAGGTGTTCAGCAAGACTCGGGCTCTCT
CCTTGCCACCTCACCGTCCCTACGACTGCGCCATTGACCTCCACCCCGGCGCTTCGTTCC
CTTCCAGTCGGTTATATAACCTGTCCAGACCGGAGAAGGCCTCCATGGAGGAGTACATCT
CACAGTCTTTGAAGGCTGGAATAATTCGCCCCTCCTCGTCACCACTCGGCGCCGGGTTCT
TTTTTGTTGCGAAGAAGGACAAGAGTCTCCGGCCCTGCATTGACTATAGAGGTTTGAACA
GCATCACCACCCAGAACAAGTATCCCCTGCCGCTGATCAACTCGGCGTTCGAACCCCTGG
CTGGAGCTAAGATCTTCTCCAAACTTGACCTCCGCAACGCGTACCACCTGGTGCGGATCC
GAGCAGGGGACGAGTGGAAGACAGGGTTCAACACCCCTCTCGGCCATTTTGAGTATTTGG
TCATGCCGTTTGGACTAAACAACGCCCCTGCTGTGTTCCAGGCGTTGGTAAATGACGTAC
TCCGGGATTTCCTCGATCGTTTTGTTTTTGTGTATTTGGATGATATTCTCATCTATTCCG
CAGATCTCCCGGAGCACCAGAGTCATGTCCGGATGGTCCTTCAGCGCCTACTGGAGAACA
AGCTCTTTGTGAAGGCAGAGAAGTGTGAGTTCCATGTAACCTGTGTACGGTTCCTGGGCT
TCATCATCAAGACGGGTCAGGTGAAGGCGGATCCAGAGAAGGTCAAGGCGGTAATGGAGT
GGCCGACCCCTTCATCTCGGAAACAGCTCCAGCAGTTCCTGGGGTTTGCGAATTTCTATC
GTCGCTTCATCAGGAACTACAGCACGCTGGCAGCCCCCCTCACTAGACTCACTTCCTCCA
AGACCACGTTCTCGTGGACACCGGCAGCTGGTCTGGCGTTTCAACTCCTCAAGGAACGGT
TTAGCTCCGCCCCCGTCCTGATCCAGCCTGACGACACCCGGCAGTTTATCGTTGAAGTGG
ATGCTTCAGACATGGGTATGGGGGCCATCCTGTCTCAACGTTCAGAAATGGACTCTAAGC
TTCGTCCTTACTATTCCCGCCGTTTGACCCCGGCAGAGAGAAATTATGATGTCGGAGACC
GGGAACTGCTGGCAATCAAACTAGCACTGGAGGAGTGGAGGCACTGGCTGGAGGGTGCAG
CTCATCCATTTGTGGTCTGGACGGACCATAAAAACTTAGAGTACATCCGGACGGCCAAGA
GGTTGAACTCCCGCCAGGCCCGATGGTCTCTATTTTTTGGGCGTTTCGACTTCGTCATCT
CCTACCGTCCAGGCAACAAGAATACCAAGCCCGACGCTCTGTCTCGCCAGTTCTTCCCTG
AGGGTCACTTATCCTGTCCTGGCACCATTCTTCCCGCAACCTGTGTGGCAGCCTCTCTCA
CCTGGGAGATCGAGTCTGTGGTGCAGGACGCTCTCCGGATCCAGCCGGACCCAGGAGGCG
GACCTCCCGGTCGCCTCTTTGTTCCCCCGCCTGCACGCTCCCAAGTGCTTCTATGGGCCT
GGGTGACAAGGCGTGAGGCGAACAATCGACATGCTCCGGCGGACGTTTTGGTGGACTGCG
CTGGAGGCGGACACAAGAGAATTCGTCCGGGCCTGTTCCACCATATCGACCCCCCGCCGG
CCTGCTGCAACCACTTCCGGTTCCTCATCGTCCATGGTCTCATATCGCTTTGGACTTCGT
CACCGGTCTGCCACCCTCGCAAGGGAACACGGTCTTTGTCACAGTGGTGGACCGCTTCTC
CAAGGCAGCCCACTTCCTCGCCCTGCCCAAGCTTCCCTCGGCTCGAGAGACGGCAGACAT
TATGGTCAACCAGGTGTTCCGGTTACATGGGATTCCAGTGGACATCGTGTCAGACCGTGG
GCCGCAGTTCATTCAAATGAGGATTGTAATCAAAAGTAAGTGTAAAACCATCATGCTAGT
GTTAAAATGTATACGCTCATTTGGGGTAGTGAGTGAATAGAGGAAAGAGTGGAGTTATTG
CAGTGATTGCTTTAGTTACAAACCCCTGCAGGTGGACAGCGATTAAGTGGTCTGAGAAGA
TAATCAACCAGATGGAATCAGTAGCCGTCCAGCATGCTGAGGACGAGGCGCACTTCCATA
AGATCCAGCTGATCGACCAGGACAACTTTGAGGAATCCCTCGACTCTCTGAAGGTCAGCT
GATCATTTTAACTCATGGCCTTGTTACTTACAGTTGTCCCCTTTGATGATTTGTACTTTT
TCAGATTCTCTTCTTTTGAACCTCCTCCTTTTAACTTCCGTTAGTAGTCTCTTAAATAAT
CCACTCTAGGCAGGCCTTTGTTTATTATGTCTTAATGTAAAAATGTTTGGGTTAAGTCAA
AGTGAGTTGATAATATTTGGTTCTAACTCACCACAACTGTGTTTATAGATGCTGGTTGCC
GGGTTTGCAGGTCATACAGACATGACTCATGCCCATGAGGTGGCCAATGAGGTGAGGCAT
GTAAGCAAGCAATTGAAGGAGTGTCAGATGTTGGCTCAAACCTACAACACCAGAGAGCGA
CTGTTAGGTCTTCCTGCCACTAATGTAAGTAAAAGAGAATCCATCGAATCATGTATATAT
GTATACGTGAATATATATGTTTATGTATATTCCTTTTGGTAGTTAGTGTAATATATAGCA
ACTTACAACTAGTATTGATCGATGTGAATACCTATTGTGCATCAGGTATTTGTCATACAT
TTTCTCACAATGAAACATAAATGTGTATTACAGTATGATCGGCTGCAGAAGCTTGTCAAG
GACTTCCAGCCTTTTAAAGATCTGTGGACCACCACCTCCGATTGGCTTCGTTGGCATGAG
AGCTGGCTCAATGACCCGCTGTCGTCCATAGACCCTGAGAAGCTTGAGAGCAATGTTACA
AATGCCTACAAGACCATGCACAAATGCATTAAACAGTTCCTGGTAGGTCACACATCTATC
ACCATTCAAACTTGCCAAAGTGAAGTGTGATTGTTAAGAGGTCTGACGTGTTCTTTTCTT
TGTGTTGCACGACACCAGAGTGCCAGATGGTGGCTTCTATAATCCACAGCAAGATTGAGG
ACTTCCATCCCTCTATTCATCTGATTCAGGGCCTGAGGAACCCGGGGATGAAAAACCGCC
ACTGGGAGATTCTTTCAGAACGCATTCAGATGAAAGTCAGGCCCACAGCCAACCTGACCT
TGACTCACTGCCTGGAGCTTGGTCTCCAGAAGCATGTGGATGACATCACTCATGTGGCTG
AGGTAGCAGGGAAAGAGTACGCCATTGAACAGGTACCCTTTAAACAGGATTCCTTCTCTA
AATACAGTCTTTTATGAAGTGTTAAGCTTGTACTAGGATGGGTAATGAATGGAGTGATCC
TATGGAACTGCAAAATTTGGACAGAATTTGGGAAGCTTATTTTAATTTAAAGGAATATTT
CACAAATGGAGCCCTTGAGAGGGGCGTTACACCTACGTGATGATGGTGAAACAGAGGCCA
AGTGTTTTTTGTCTTTTTGTTCAAAGCAACTCCACTAACTCTTCTTACTCAGGCACATGG
CCAGTGTGTGAATATGTGTGTTAAGAATTGATGGCTGCTACTTTTTCTTTTACACTGTCT
CACTCAGGCCCTGGAAAAGATGGAACAAGAGTGGTCGGCAGTACTCTTTGAGGTGTTGCC
CTACAAGGAGACAGGCACCTACATATTGAAGAGCCTCGATGAAGTATTGCAGTTGCTGGA
TGACCACATTGTCATGACGCAGAGCATGTCCTTCTCTCCATTCAGAAAAACCTTTGAGGA
CCGTATCAACACCTGGGAGAGCAAGCTCAGAATGACTCAAGTAGGCACACACACACACAC
ACACACACACACAGCCTTGGAGAGCGCCACCACGGGGGTGGAGCTGGTACCACGGAGGAA
TCAGATCCGATATGAGGAGAGGTCCTGGACCTCTCCACTTCTACCACTTCCACCTGTCTG
ACCGATTTGCAAACGTGACCCGCCATTGGAGGGCCCTCGCCGGTCGGCCTCGTGCCGGTC
TCGGTGTGTGGTTCCTCCAGACTGCGGGTTCGCCTCTATGCTCCGGGAGGACCCATGGCG
CAGGGGGTCCCCAGTTACTCCTGCGTCCTTCCCGGAGCGCACTATTGTAGCGAGATCGAG
ATGCCTTGTCTTGCCCAGGTGACCTTCCACGGAGCTCGGCGCCCTGTCGCGGTCCCCGTC
CAGCGGGCGACCGGCGCAGTCTCGCGACGTGCCTCCGGTAAACACAGTTTCCCAAACCCT
CGCGCGTCTTCGACGACCCCACGCGCTTCGCCCCGCTCCGTGCCTCCGCGCGGGCGGACT
TGGAGGGGGCTGGCCACCCGAACCCACGCACAGGGCCGACGGCGGGCGTCCGCCTCGGCC
GGTGACGCAGGGCTACCTGGTTGATCCTGCCAGTAGCATATGCTTGTCTCAAAGATTAAG
CCATGCAAGTCTAAGTACACACGGCCGGTACAGTGAAACTGCGAATGGCTCATTAAATCA
GTTATGGTTCCTTTGATCGCTCTAACGTTACTTGGATAACTGTGGCAATTCTAGAGCTAA
TACATGCAAACGAGCGCTGACCTCCGGGGATGCGTGCATTTATCAGATCCAAAACCCACG
CGCGGTGGCCCTCCGGGGCGCCGTGGCTACTTTGGTGACTCTGGATAACCTCGAGCCGAT
CGCTGGCCCCCGTGGCGGCGACGTCTCATTCGAATGTCTGCCCTATCAACTTTCGATGGT
ACTTTCTGTGCCTACCATGGTGACCACGGGTAACGGGGAATCAGGGTTCGATTCCGGAGA
GGGAGCCTGAGAAACGGCTACCACATCCAAGGAAGGCAGCAGGCGCGCAAATTACCCACT
CCCGACTCGGGGAGGTAGTGACGAAAAATAACAATACAGGACTCTTTCGAGGCCCTGTAA
TTGGAATGAGTACACTTTAAATCCTTTAACGAGGATCAATTGGAGGGCAAGTCTGGTGCC
AGCAGCCGCGGTAATTCCAGCTCCAATAGCGTATCTTAAAGTTGCTGCAGTTAAAAAGCT
CGTAGTTGGATCTCGGGATCGAGCTGACGGTCCGCCGCGAGGCGAGCTACCGTCTGTCCC
AGCCCCTGCCTCTTGGCGCCCCCCCGATGCTCTTAGCTGAGTGTCCTGCGGGGTCCGAAG
CGTTTACTTTGAAAAAATTAGAGTGTTCAAAGCAGGCCCGGTCGCCTGAATACTGCAGCT
AGGAATAATGGAATAGGACTCCGGTTCTATTTTGTGGGTTTTCATCATGAACTGGGGCCA
TGATTAAGAGGGACGGCCGGGGGCATTCGTATTGTGCCGCTAGAGGTGAAATTCTTGGAC
CGGCGCAAGACGGACGAAAGCGAAAGCATTTGCCAAGAATGTTTTCATTAATCAAGAACG
AAAGTCGGAGGTTCGAAGACGATCAGATACCGTCGTAGTTCCGACCATAAACGATGCCAA
CTAGCGATCCGGCGGCGTTATTCCCATGACCCGCCGGGCAGCGTCCGGGAAACCAAAGTC
TTTGGGTTCCGGGGGGAGTATGGTTGCAAAGCTGAAACTTAAAGGAATTGACGGAAGGGC
ACCACCAGGAGTGGAGCCTGCGGCTTAATTTGACTCAACACGGGAAACCTCACCCGGCCC
GGACACGGAAAGGATTGACAGATTGATAGCTCTTTCTCGATTCTGTGGGTGGTGGTGCAT
GGCCGTTCTTAGTTGGTGGAGCGATTTGTCTGGTTAATTCCGATAACGAACGAGACTCCG
GCATACTAACTAGTTACGCGGCCCCGTGTGGTCGGCGTTGAACTTCTTAGAGGGACAAGT
GGCGTTCAGCCACACGAGATTGAGCAATAACAGGTCTGTGATGCCCTTAGATGTCCGGGG
CTGCACGCGCGCCACACTGAGTGGATCAGCGTGTGTCTACCCTGCGCCGAGAGGCGTGGG
TAACCCGATGAACCCCACTCGTGATAGGGATTGGGGATTGCAATTATTTCCCATGAACGA
GGAATTCCCAGTAAGCGCGGGTCATAAGCTCGCGTTGATTAAGTCCCTGCCCTTTGTACA
CACCGCCCGTCGCTACTACCGATTGGATGGTTTAGTGAGGTCCTCGGATCGGTCCTGTCG
GAGTCGGAGACGGCCCTGGCGGAGTGCTGAGAAGACGATCAAACTTGACTATCTAGAGGA
AGTAAAAGTCGTAACAAGGTTTCCGTAGGTGAACCTGCGGAAGGATCATTACCGAAGCAA
GCGAGCCCGCGGGGGCTGCGCACCTGCCGGACCCGAACGCCGAGGCGAGCGTCGCGGTCG
TCCCTCCTTCGGGTGGGCGGCTCGGCCTCGCCGACGCGGGCCCGGTCGGAGTCGTCTCTC
CCTCCGGGGAGGGTGCGGTGACGGCCGGGTCCATGAAACATCAACACGGACCATGAATCT
GGGGCGAGAGTAGTGGCCTCGCCGACGCGCACGCGTCTCGAACGAATCACGAACCAAGGA
ACAGGGGGGCAGWGCCGGTGGCGCGAGTCGTTGTCGTCCCTCCCTCGGGGTGGGCGATGG
GGCCGCGCTCTGGTCGCCTCCAAACAGCATGATGTGTTTAAGTCTTGGCGGTGCGGGCGG
CTGCGGGGCCGTCCGACCGCGCTCCCTCCGGGTACCCAACTCGCCGTCCTCCCCCGGAGG
TCGGCGGGGGGTTCAATGTCTCCGCCCAGAGCGGAGCGCCCGGAGTGCGTTATCCCCCGG
ATCGTAAGCTCCAAACTGTTGGCCCAAGAATGAAACAAAAAGGAACAAATACAACTCTTA
GCGGTGGATCACTCGGCTCGTGCGTCGATGAAGAACGCAGCTAGCTGCGAGAACTAATGT
GAATTGCAGGACACATTGATCATCGATACTTCGAACGCACCTTGCGGCCCCGGGTTCCTC
CCGGGGCTACGCCTGTCTGAGGGTCGCTTTGCAATCAATCGGAGGAGCTCGCTCCTCCGC
GGCTGGGGCGTCGCAGGCACTTGTGCCTTCGTCCCCCTAAGTGCAGACTGTCGGGATGCC
CGGTGCGGTGCGTGGGCCCTCGTCGGGCTCGCCTTCGCCCCCCGCGATCCTCCTCTTTCC
CTCCGTCGCTGGCCTCCTTCACTGGGGGACGGCGCGGGGCGCCCGTCGGACCCGCATGTG
CGGGCGCGGCTGCCGGTGGACTCGAAAGTCTCCGCGCTGCCCGCGTTACGCGTGCGTGAG
TCCGACGGTGTCGTTCTAGCGGGGGTCCGAGGTTGGTGAGCGGGTGGGTGTCTGGCGGGT
CCGCGGAGCCCTCCTCCGCCGCGGCGGGGTACCCGACGACCAGAGCAAGTGAGCCTCTCC
TCCTTCCGGGGGAGAGCCACGCGGGCCGTCCTCCGGGGCGGCGCCACATTCGACTACGAC
CTCAGATCAGACGAGACAACCCGCTGAATTTAAGCATATTACTAAGCGGAGGAAAAGAAA
CTAACAAGGATTCCCTCAGTAGCGGCGAGCGAAGAGGGAAGAGCCCAGCGCCGAATCCCC
GTCCGACGGGCGGATTGGGGAAATGTGGCGTACGGAAGACCGCTTGCCCGGTGTCGCTCG
GGGGCCTGAGTCCTTCTGATAGAGGCTCAGCCCATGGACGGTGTGAGGCCGGTAACGGCC
CCCGTCGCGCTGGGGTCCGGTCTTCTCAGAGTCGGGTTGCTTGGGAATGCAGCCCAAAGC
GGGTGGTAAACTCCATCTAAGGCTAAATACCGGCACGAGACCGATAGTCTACAAGTACCT
TAAGGGAAAGTTGAAAAGAACTTTGAAGAGAGAGTTCAACAGGGCGTGAAACCGTTGAGA
GGTAAACTGGTGGGGCCCGCGCAGTCTGCTCGGGGGATTCAACTTGGTGTAGGGACGGCC
GCTCGGTGCGGGAGGATCTCCTCGTGGGACCTCTCCCCTTGCTGCGCTGGCCCTCGCCGG
GCGCATTTCCTCCGCTGCGGTGCGCCGCGACCGGCTCTAGGTCGGCTTGGAAAGGCTCGG
GGCGAAGGTGGCACGCCGGCTCCGGCCGCGTGCTTTAGAGCGCCCGTGCCCGGACCTCGC
CGCTTCCCGGGGCCGTGGACTAAGTGCTCGCTGTGCCCTCTCTCCCCGCCGGGGAGGGAC
GGGGCCCCCTGCTCCCGGCGCGACTGTCGACCGGGGCGGACTGTCCTCAGTGCGCCCCAA
CCGCGTCGCGTCGCCAGGGTGGGGATCGGCTCACGTAAAAGGCGTCAGGGGTCTGCGGCG
ATGTCGGCAACCCACCCGACCCGTCTTGAAACACGGACCAAGGAGTCTAACGCACGCGCG
AGTCAGAGGGTGTACGAAACCCCGTGGCGCAATGAAAGTGAGGGCCGGCGCGCGCCGGCC
AAGGTGGGATCCCGGCCCCGTGGGCGCCGGGCGCACCACCGGCCCGTCTCGCCCGCACCG
TCGGGGAGGTGGAGCGTGAGCGYGCGCGATAGGACCCGAAAGATGGTGAACTATGCCTGG
GCAGGGCGAAGCCAGAGGAAACTCTGGTGGAGGCCCGTAGCGGTCCTGACGTGCAAATCG
GTCGTCCGACCTGGGTATAGGGGCGAAAGACTAATCGAACCATCTAGTAGCTGGTTCCCT
CCGAAGTTTCCCTCAGGATAGCTGGCGCTCAGAGTCTCGCAGTTTTATCTGGTAAAGCGA
ATGATTAGAGGCCTTGGGGCCGAAACGATCTCAACCTATTCTCAAACTTTAAATGGGTAA
[truncated: 1,560,467 more chars]
